# Supplementary material for: Genetic and geographic influence on phenotypic variation in European sarcoidosis patients
Source: Front Med (Lausanne). 2023 Aug 9;10:1218106. doi: 10.3389/fmed.2023.1218106 (PMC10446882; doi:10.3389/fmed.2023.1218106)
Supplement: Supplementary file 1 [file Table_1.xlsx]

## Sheet: total
SNP name	n	A1 allele	A2 allele	Genotypes			Locus	MAF (independent of center)	p (HWE)	Countries													Mean over all centerwise MAFs	overall allele chis squared test	Reference
				A1A1 (n)	A1A2 (n)	A2A2 (n)				Serbia	Bucharest	Central Germany	Czech Republic	England	Gdansk	Italy	Lublin	Neth-Bel-France	North Germany	Reykjavik	South Germany	Dublin
rs1044670	1909	G	A	1411	450	48	BEND6	0.143007	0.0932123	0.140197	0.0625	0.141447	0.158333	0.155172	0.127119	0.193548	0.148649	0.168	0.124224	0.144231	0.121429	0.103448	0.137561	0.760105	Hofmann S, Fischer A, Till A, Müller-Quernheim J, Häsler R, Franke A, Gäde KI, Schaarschmidt H, Rosenstiel P, Nebel A, Schürmann M, Nothnagel M, Schreiber S; GenPhenReSa Consortium. A genome-wide association study reveals evidence of association with sarcoidosis at 6p12.1. Eur Respir J. 2011 Nov;38(5):1127-35. doi: 10.1183/09031936.00001711. Epub 2011 May 3. PMID: 21540310.
rs1049550	1909	C	T	855	858	196	ANXA11	0.327397	0.405615	0.321468	0.3125	0.335526	0.25	0.293103	0.305085	0.379032	0.315315	0.372	0.307453	0.278846	0.385714	0.413793	0.328449	0.513305	Hofmann et al. 2008
rs11013389	1909	T	A	1285	546	78	C10orf67	0.183866	0.0469906	0.190581	0.1875	0.164474	0.108333	0.155172	0.161017	0.266129	0.184685	0.132	0.180124	0.211538	0.178571	0.155172	0.175023	0.0378697	Fischer A, Valentonyte R, Nebel A, Nothnagel M, Müller-Quernheim J, Schürmann M, Schreiber S. Female-specific association of C-C chemokine receptor 5 gene polymorphisms with Löfgren's syndrome. J Mol Med (Berl). 2008 May;86(5):553-61. doi: 10.1007/s00109-008-0315-5. Epub 2008 Mar 1. PMID: 18311470.
rs11074932	1909	T	A,C	854	840	215	CIITA	0.332635	0.718177	0.343921	0.333333	0.263158	0.325	0.431034	0.313559	0.379032	0.328829	0.34	0.298137	0.317308	0.3	0.37931	0.334817	0.000214529	Tissue Antigens. 2010 Aug;76(2):96-101. Epub 2010 Mar 10. Major histocompatibility complex class II transactivator gene polymorphism: associations with Löfgren's syndrome. Grunewald J, Idali F, Kockum I, Seddighzadeh M, Nisell M, Eklund A, Padyukov L.
rs11209026	1909	G	A	1742	163	4	IL23R	0.0447878	0.789996	0.0476451	0.0416667	0.0394737	0.0583333	n/a	0.0423729	0.0403226	0.0585586	0.048	0.0279503	0.0288462	0.0714286	0.0172414	0.0434866	0.0152331	Eur Respir J. 2010 Jul 22. [Epub ahead of print] Association of IBD Risk Loci with Sarcoidosis and its Acute and Chronic Subphenotypes. Fischer A, Nothnagel M, Franke A, Jacobs G, Saadati HR, Gaede KI, Rosenstiel P, Schürmann M, Müller-Quernheim J, Schreiber S, Hofmann S.
rs11362	1909	C	T	590	941	378	DEFB1	0.444474	0.963031	0.463855	0.333333	0.430921	0.466667	0.448276	0.364407	0.451613	0.441441	0.396	0.453416	0.423077	0.414286	0.362069	0.419182	0.117852	A polymorphism in the 5' UTR of the DEFB1 gene is associated with the lung phenotype in F508del homozygous Italian cystic fibrosis patients.
rs11465804	1909	T	G	1757	147	5	IL23R	0.041121	0.249882	0.0427163	0.0208333	0.0361842	0.0416667	n/a	0.0423729	0.0524194	0.0540541	0.04	0.0217391	0.0384615	0.0714286	0.0172414	0.0399265	0.659161	Kim HS, Choi D, Lim LL, Allada G, Smith JR, Austin CR, Doyle TM, Goodwin KA, Rosenbaum JT, Martin TM. Association of interleukin 23 receptor gene with sarcoidosis. Dis Markers. 2011;31(1):17-24. doi: 10.3233/DMA-2011-0796. PMID: 21846945; PMCID: PMC3826587.
rs1148459	1909	T	A,G	511	963	435	TNFSFR1B	0.480094	0.679869	0.482475	0.5	0.473684	0.483333	0.482759	0.474576	0.419355	0.481982	0.444	0.47205	0.461538	0.371429	0.448276	0.461189	0.279176	no publication so far
rs11569393	1909	A	C,T	544	942	423	C3	0.468308	0.713091	0.456188	0.458333	0.476974	0.458333	0.431034	0.491525	0.467742	0.459459	0.492	0.465839	0.480769	0.457143	0.431034	0.463567	0.260389	Park JE, Yung R, Stefanowicz D, Shumansky K, Akhabir L, Durie PR, Corey M, Zielenski J, Dorfman R, Daley D, Sandford AJ. Cystic fibrosis modifier genes related to Pseudomonas aeruginosa infection. Genes Immun. 2011 Jul;12(5):370-7. doi: 10.1038/gene.2011.5. Epub 2011 Jan 27. PMID: 21270830.
rs11728697	1909	C	T	636	950	323	SPP1	0.41802	0.346752	0.424973	0.333333	0.427632	0.383333	0.5	0.330508	0.431452	0.40991	0.396	0.444099	0.413462	0.385714	0.396552	0.405921	0.522015	Dis Markers. 2009;27(6):295-302, Genetic variation in osteopontin gene is associated with susceptibility to sarcoidosis in Slovenian population. Maver A, Medica I, Salobir B, Tercelj M, Peterlin B.
rs11730582	1909	T	C	529	953	427	SPP1	0.473284	1	0.466594	0.5	0.440789	0.45	0.465517	0.483051	0.471774	0.495495	0.492	0.47205	0.480769	0.471429	0.5	0.476113	0.81525	Dis Markers. 2009;27(6):295-302, Genetic variation in osteopontin gene is associated with susceptibility to sarcoidosis in Slovenian population. Maver A, Medica I, Salobir B, Tercelj M, Peterlin B.
rs12035082	1909	T	C	627	962	320	1q24.3	0.419591	0.14512	0.416758	0.458333	0.4375	0.383333	0.482759	0.347458	0.487903	0.36036	0.412	0.419255	0.5	0.385714	0.448276	0.426127	0.273144	Eur Respir J. 2010 Jul 22. [Epub ahead of print] Association of IBD Risk Loci with Sarcoidosis and its Acute and Chronic Subphenotypes. Fischer A, Nothnagel M, Franke A, Jacobs G, Saadati HR, Gaede KI, Rosenstiel P, Schürmann M, Müller-Quernheim J, Schreiber S, Hofmann S.
rs12069782	1909	C	T	1186	645	78	C1orf141	0.209796	0.447602	0.204819	0.25	0.246711	0.283333	0.206897	0.279661	0.217742	0.166667	0.176	0.189441	0.211538	0.207143	0.241379	0.221641	0.844126	Meguro A, Ishihara M, Petrek M, Yamamoto K, Takeuchi M, Mrazek F, Kolek V, Benicka A, Yamane T, Shibuya E, Yoshino A, Isomoto A, Ota M, Yatsu K, Shijubo N, Nagai S, Yamaguchi E, Yamaguchi T, Namba K, Kaburaki T, Takase H, Morimoto SI, Hori J, Kono K, Goto H, Suda T, Ikushima S, Ando Y, Takenaka S, Takeuchi M, Yuasa T, Sugisaki K, Ohguro N, Hiraoka M, Kitaichi N, Sugiyama Y, Horita N, Asukata Y, K…
rs12636851	1909	T	C	668	946	295	SCAP	0.402305	0.198766	0.415663	0.395833	0.427632	0.366667	0.327586	0.288136	0.455645	0.400901	0.348	0.409938	0.375	0.357143	0.362069	0.379247	0.0674457	Med Sci Monit. 2009 Dec;15(12):SR22-8. Search for sarcoidosis candidate genes by integration of data from genomic, transcriptomic and proteomic studies. Maver A, Medica I, Peterlin B.
rs12793173	1909	T	C	1053	706	150	LOC102723568	0.263489	0.0391782	0.28149	0.270833	0.1875	0.2	0.275862	0.220339	0.270161	0.279279	0.28	0.248447	0.259615	0.242857	0.275862	0.25325	0.571885	Genome-wide association and linkage identify modifier loci of lung disease severity in cystic fibrosis at 11p13 and 20q13.2
rs12858139	1909	A	C	597	957	355	FLT1	0.436616	0.429045	0.44195	0.479167	0.417763	0.416667	0.465517	0.466102	0.407258	0.427928	0.4	0.462733	0.471154	0.392857	0.5	0.442238	0.605372	Chest. 2010 Jan;137(1):156-63. Epub 2009 Sep 9. VEGF gene haplotypes are associated with sarcoidosis. Pabst S, Karpushova A, Diaz-Lacava A, Herms S, Walier M, Zimmer S, Cichon S, Nickenig G, Nöthen MM, Wienker TF, Grohé C.
rs1544410	1909	C	A,G,T	645	948	316	n/a	0.413829	0.321854	0.421139	0.333333	0.391447	0.391667	0.327586	0.389831	0.479839	0.432432	0.38	0.406832	0.375	0.428571	0.413793	0.397805	0.927155	Sarcoidosis Vasc Diffuse Lung Dis. 2000 Oct;17(3):266-9. Vitamin D receptor gene polymorphism and calcium metabolism in sarcoidosis patients.Niimi T, Tomita H, Sato S, Akita K, Maeda H, Kawaguchi H, Mori T, Sugiura Y, Yoshinouchi T, Ueda R.
rs16957413	1909	C	T	1561	333	15	NOG	0.095076	0.689058	0.0706462	0.0625	0.118421	0.1	0.0689655	0.101695	0.0967742	0.0945946	0.148	0.121118	0.134615	0.171429	0.137931	0.109745	0.158344	no publication so far
rs16997340	1909	n/a	n/a	1619	278	12	n/a	0.079099	1	0.0815991	0.0416667	0.0723684	0.0916667	0.103448	0.0762712	0.0927419	0.0540541	0.084	0.0559006	0.134615	0.05	0.137931	0.0827895	0.324586	no publication so far
rs17221417	1909	C	G	1074	714	121	NOD2	0.250393	0.855074	0.214129	0.229167	0.325658	0.241667	0.189655	0.305085	0.282258	0.310811	0.284	0.267081	0.278846	0.3	0.206897	0.26425	0.245041	no publication so far
rs17235416	1909	TGTG	DEL	1889	20	0	SLC11A1	0.00523834	1	0.00273823	0.0208333	0.00328947	0.00833333	0.0172414	n/a	0.00403226	n/a	0.004	0.00931677	n/a	0.0428571	n/a	0.0125158	0.113136	Dubaniewicz A, Jamieson SE, Dubaniewicz-Wybieralska M, Fakiola M, Nancy Miller E, Blackwell JM. Association between SLC11A1 (formerly NRAMP1) and the risk of sarcoidosis in Poland. Eur J Hum Genet. 2005 Jul;13(7):829-34. doi: 10.1038/sj.ejhg.5201370. PMID: 15702130.
rs1799724	1909	C	T	1315	539	55	LTA, TNF	0.169984	1	0.19989	0.270833	0.111842	0.133333	0.189655	0.144068	0.209677	0.0585586	0.136	0.161491	0.192308	0.107143	0.12069	0.156576	0.603258	Seynha et al 2008 (Türken), Grutters et al. 2002 (Britten, Dutch)
rs1799864	1909	G	A	1477	393	39	CCR2	0.123363	0.0434811	0.137459	0.1875	0.0953947	0.158333	0.103448	0.152542	0.141129	0.0630631	0.08	0.108696	0.0961538	0.142857	0.0862069	0.119445	0.174314	Valentonyte R, Hampe J, Croucher PJ, Müller-Quernheim J, Schwinger E, Schreiber S, Schürmann M. Study of C-C chemokine receptor 2 alleles in sarcoidosis, with emphasis on family-based analysis. Am J Respir Crit Care Med. 2005 May 15;171(10):1136-41. doi: 10.1164/rccm.200405-658OC. Epub 2005 Mar 4. PMID: 15750046.
rs1799865	1909	T	C	831	853	225	CCR2	0.341278	0.799101	0.36966	0.458333	0.279605	0.308333	0.431034	0.29661	0.358871	0.31982	0.348	0.263975	0.288462	0.321429	0.293103	0.333634	0.000910592	Valentonyte R, Hampe J, Croucher PJ, Müller-Quernheim J, Schwinger E, Schreiber S, Schürmann M. Study of C-C chemokine receptor 2 alleles in sarcoidosis, with emphasis on family-based analysis. Am J Respir Crit Care Med. 2005 May 15;171(10):1136-41. doi: 10.1164/rccm.200405-658OC. Epub 2005 Mar 4. PMID: 15750046.
rs1799964	1909	T	C	1301	556	52	LTA, TNF	0.172865	0.471209	0.166484	0.208333	0.194079	0.15	0.103448	0.152542	0.145161	0.216216	0.204	0.189441	0.134615	0.164286	0.206897	0.171962	0.0882155	Sharma et al 2008 (Inder), Grutters et al. 2002 (Britten, Dutch)
rs1799988	1909	C	T	549	938	422	CCR5	0.466737	0.581177	0.495071	0.458333	0.401316	0.408333	0.448276	0.40678	0.467742	0.468468	0.456	0.39441	0.394231	0.414286	0.431034	0.434175	0.00660418	Fischer A, Valentonyte R, Nebel A, Nothnagel M, Müller-Quernheim J, Schürmann M, Schreiber S. Female-specific association of C-C chemokine receptor 5 gene polymorphisms with Löfgren's syndrome. J Mol Med (Berl). 2008 May;86(5):553-61. doi: 10.1007/s00109-008-0315-5. Epub 2008 Mar 1. PMID: 18311470.
rs1800024	1909	C	T	1503	372	34	CCR5	0.115244	0.0560597	0.122673	0.166667	0.0921053	0.158333	0.103448	0.144068	0.141129	0.0630631	0.104	0.102484	0.0961538	0.107143	0.0862069	0.114421	2.48926e-06	Fischer A, Valentonyte R, Nebel A, Nothnagel M, Müller-Quernheim J, Schürmann M, Schreiber S. Female-specific association of C-C chemokine receptor 5 gene polymorphisms with Löfgren's syndrome. J Mol Med (Berl). 2008 May;86(5):553-61. doi: 10.1007/s00109-008-0315-5. Epub 2008 Mar 1. PMID: 18311470.
rs1800076	1909	G	A,T	1830	78	1	CFTR	0.0209534	0.570581	0.0208105	0.0416667	0.0296053	0.0166667	0.0172414	0.00847458	0.0120968	0.027027	0.028	0.0124224	0.0192308	0.0214286	0.0344828	0.0222426	1.26864e-05	Schurmann M, Albrecht M, Schwinger E, Stuhrmann M: CFTR gene mutations in sarcoidosis. EurJHum Genet 2002; 10: 729–732; Bombieri C, Luisetti M, Belpinati F et al: Increased frequency of CFTR gene mutations in sarcoidosis: a case/control study. Eur J Hum Genet 2000; 8: 717–720;
rs1800098	1909	G	C,T	1891	18	0	CFTR	0.00471451	1	0.00273823	n/a	0.00328947	n/a	n/a	n/a	0.00403226	n/a	0.02	0.0124224	n/a	0.00714286	0.0172414	0.00955236	0.0611471	Genet Test Mol Biomarkers. 2010 Aug;14(4):577-84. Cystic fibrosis conductance regulator, tumor necrosis factor, interferon alpha-10, interferon alpha-17, and interferon gamma genotyping as potential risk markers in pulmonary sarcoidosis pathogenesis in Greek patients. Makrythanasis P, Tzetis M, Rapti A, Papatheodorou A, Tsipi M, Kitsiou S, Tsiamouri A, Poulou M, Roussos C, Kanavakis E.
rs1800111	1909	G	C	1903	6	0	CFTR	0.0015715	1	0.00164294	n/a	0.00328947	0.00833333	n/a	n/a	0.00403226	n/a	n/a	n/a	n/a	n/a	n/a	0.0043245	0.0183491	Bombieri et al. 2000: Increased frequency of CFTR gene mutations in sarcoidosis: a case/control association study
rs1800471	1909	C	G,T	1670	228	11	TGFB1	0.0654793	0.263226	0.0542169	0.145833	0.0690789	0.1	0.0862069	0.0762712	0.0806452	0.0675676	0.044	0.108696	0.0384615	0.0642857	0.0517241	0.0759221	0.671351	Chest. 2006 Jun;129(6):1584-91. Transforming growth factor-beta gene polymorphisms in sarcoidosis patients with and without fibrosis.Kruit A, Grutters JC, Ruven HJ, van Moorsel CH, Weiskirchen R, Mengsteab S, van den Bosch JM.
rs1800472	1909	G	A	1783	124	2	TGFB1	0.0335254	1	0.0443593	0.0625	0.0361842	0.0333333	0.0344828	0.00847458	0.0282258		0.024	0.0279503	n/a	0.0285714	n/a	0.0328082	0.00501913	Chest. 2006 Jun;129(6):1584-91. Transforming growth factor-beta gene polymorphisms in sarcoidosis patients with and without fibrosis.Kruit A, Grutters JC, Ruven HJ, van Moorsel CH, Weiskirchen R, Mengsteab S, van den Bosch JM.
rs1800587	1909	G	A,C	1010	747	152	IL1A	0.275275	0.390138	0.249726	0.166667	0.292763	0.341667	0.275862	0.338983	0.302419	0.279279	0.288	0.341615	0.288462	0.25	0.293103	0.285273	0.161356	Am J Respir Crit Care Med. 2002 Jan 15;165(2):148-51. Interleukin-1 gene cluster polymorphisms in sarcoidosis and idiopathic pulmonary fibrosis. Hutyrová B, Pantelidis P, Drábek J, Zůrková M, Kolek V, Lenhart K, Welsh KI, Du Bois RM, Petrek M.Grutters et al 2003, Hutyrová et al 2002
rs1800629	1909	G	A	1218	626	65	TNF	0.198009	0.170934	0.209748	0.104167	0.200658	0.258333	0.155172	0.271186	0.149194	0.193694	0.156	0.186335	0.182692	0.192857	0.172414	0.187112	7.68481e-09	Grutters et al. 2002 (Britten, Dutch); Wijnen PA 2010: The role of tumor necrosis factor alpha G-308A polymorphisms in the course of pulmonary sarcoidosis.
rs1800630	1909	C	A	1455	415	39	LTA, TNF	0.129125	0.153427	0.127601	0.145833	0.144737	0.1	0.0517241	0.0677966	0.112903	0.144144	0.164	0.15528	0.0865385	0.128571	0.137931	0.120543	0.0230247	Sharma et al 2008 (Inder), Grutters et al. 2002 (Britten, Dutch)
rs1800750	1909	G	A	1887	22	0	TNF	0.00576218	1	0.00383352	n/a	0.0164474	0.00833333	0.0172414	n/a	0.016129	0.00900901	n/a	n/a	0.0192308	n/a	n/a	0.0128892	0.849543	Sinha, S., Mishra, S.K., Sharma, S. et al. Polymorphisms of TNF-enhancer and gene for FcγRIIa correlate with the severity of falciparum malaria in the ethnically diverse Indian population. Malar J 7, 13 (2008). https://doi.org/10.1186/1475-2875-7-13
rs1800795	1909	C	G	641	949	319	IL6	0.415663	0.322583	0.399233	0.354167	0.407895	0.433333	0.482759	0.449153	0.399194	0.387387	0.452	0.484472	0.490385	0.392857	0.413793	0.426664	6.80838e-05	Maver et al 2007 (Slowenen)
rs1800797	1909	A	G	684	903	322	IL6	0.405186	0.419651	0.381161	0.354167	0.398026	0.433333	0.482759	0.466102	0.358871	0.387387	0.412	0.496894	0.480769	0.414286	0.413793	0.421504	0.149252	Genetic variations and interactions in anti-inflammatory cytokine pathway genes in the outcome of leprosy: a study conducted on a MassARRAY platform.
rs1800871	1909	A	G	1106	677	126	IL10, IL19	0.243321	0.106299	0.250274	0.1875	0.207237	0.175	0.189655	0.262712	0.254032	0.252252	0.22	0.276398	0.269231	0.242857	0.206897	0.230311	0.278605	Cytokine gene polymorphisms in sarcoidosis; Genetic variations and interactions in anti-inflammatory cytokine pathway genes in the outcome of leprosy: a study conducted on a MassARRAY
rs1800872	1909	T	G	1101	682	126	IL10, IL19	0.244631	0.154125	0.250274	0.1875	0.210526	0.175	0.189655	0.271186	0.258065	0.252252	0.224	0.279503	0.269231	0.242857	0.206897	0.232073	0.29836	Cytokine gene polymorphisms in sarcoidosis; Genetic variations and interactions in anti-inflammatory cytokine pathway genes in the outcome of leprosy: a study conducted on a MassARRAY
rs1861759	1909	T	G	620	936	353	NOD2	0.430068	1	0.450712	0.375	0.407895	0.441667	0.482759	0.415254	0.455645	0.373874	0.38	0.425466	0.336538	0.407143	0.431034	0.414076	0.514541	CARD15/NOD2 polymorphisms are associated with severe pulmonary sarcoidosis. Sato H, Williams HR, Spagnolo P, Abdallah A, Ahmad T, Orchard TR, Copley SJ, Desai SR, Wells AU, du Bois RM, Welsh KI. 2010
rs1869133	1909	n/a	n/a	1262	581	66	n/a	0.186747	1	0.182366	0.145833	0.190789	0.175	0.137931	0.20339	0.197581	0.193694	0.2	0.18323	0.163462	0.257143	0.137931	0.182181	0.031072	Fischer A, Schmid B, Ellinghaus D, Nothnagel M, Gaede KI, Schürmann M, Lipinski S, Rosenstiel P, Zissel G, Höhne K, Petrek M, Kolek V, Pabst S, Grohé C, Grunewald J, Ronninger M, Eklund A, Padyukov L, Gieger C, Wichmann HE, Nebel A, Franke A, Müller-Quernheim J, Hofmann S, Schreiber S. A novel sarcoidosis risk locus for Europeans on chromosome 11q13.1. Am J Respir Crit Care Med. 2012 Nov 1;186(9)…
rs1869135	1909	T	C	1239	603	67	ADAM10	0.193033	0.606939	0.189485	0.145833	0.1875	0.175	0.137931	0.211864	0.197581	0.198198	0.208	0.198758	0.173077	0.271429	0.137931	0.187122	0.385618	no publication so far
rs187238	1909	C	A,G	1062	705	142	IL18	0.259036	0.0953801	0.259036	0.291667	0.256579	0.283333	0.172414	0.20339	0.290323	0.274775	0.244	0.242236	0.298077	0.257143	0.293103	0.258929	0.0135292	Maver et al. 2007 (Slowenen), Zhou et al. 2005, Janssen et al 2004 (Dutch)
rs1891467	1909	A	G	1139	659	111	TGFB2	0.230749	0.221228	0.24425	0.291667	0.236842	0.183333	0.293103	0.20339	0.262097	0.166667	0.192	0.226708	0.259615	0.157143	0.241379	0.227553	0.86506	Chest. 2006 Jun;129(6):1584-91. Transforming growth factor-beta gene polymorphisms in sarcoidosis patients with and without fibrosis.Kruit A, Grutters JC, Ruven HJ, van Moorsel CH, Weiskirchen R, Mengsteab S, van den Bosch JM.
rs189667	1909	A	G	1046	713	150	IL18	0.265322	0.0687463	0.266156	0.354167	0.259868	0.291667	0.172414	0.220339	0.306452	0.283784	0.248	0.23913	0.298077	0.25	0.275862	0.266609	0.853529	Janssen et al 2004 (Dutch)
rs1919364	1909	C	G	491	978	440	GREM1	0.486642	0.292015	0.49069	0.458333	0.496711	0.441667	0.448276	0.466102	0.483871	0.481982	0.496	0.444099	0.432692	0.492857	0.327586	0.458528	0.384651	Genetic variation in GREM1 is a risk factor for fibrosis in pulmonary sarcoidosis
rs1946518	1909	T	G	670	876	363	IL18	0.419591	0.011215	0.440854	0.5	0.404605	0.433333	0.344828	0.347458	0.443548	0.382883	0.372	0.372671	0.384615	0.45	0.448276	0.409621	0.577305	Zhou et al. 2005; Kelly DM, Greene CM, Meachery G, O’Mahony M, Gallagher PM, Taggart CC, O’Neill SJ, McElvaney NG. Endotoxin up-regulates interleukin-18: potential role for gram-negative colonization in sarcoidosis. Am J Respir Crit Care Med 2005;172:1299–1307.; Janssen et al 2004 (Dutch)
rs1953600	1909	n/a	n/a	815	851	243	n/a	0.350183	0.365759	0.364732	0.3125	0.355263	0.25	0.293103	0.347458	0.306452	0.337838	0.364	0.329193	0.288462	0.414286	0.413793	0.336698	0.426053	Hofmann et al. 2008
rs2015052	1909	T	C,G	1759	147	3	CCL18	0.0400733	1	0.0394304	0.0625	0.0394737	0.025	0.0344828	0.0254237	0.0564516	0.0405405	0.052	0.0372671	0.00961538	0.05	0.0344828	0.0389745	0.721204	no publication so far
rs2015086	1909	A	G	1410	463	36	CCL18	0.140126	0.849482	0.142935	0.0833333	0.108553	0.125	0.137931	0.135593	0.185484	0.121622	0.136	0.180124	0.0961538	0.142857	0.0517241	0.126716	0.156031	no publication so far
rs2040388	1909	G	A,T	703	919	287	LOC102724297	0.391042	0.66541	0.34885	0.291667	0.493421	0.425	0.362069	0.440678	0.310484	0.423423	0.432	0.478261	0.5	0.414286	0.431034	0.411629	0.395821	Fischer A, Valentonyte R, Nebel A, Nothnagel M, Müller-Quernheim J, Schürmann M, Schreiber S. Female-specific association of C-C chemokine receptor 5 gene polymorphisms with Löfgren's syndrome. J Mol Med (Berl). 2008 May;86(5):553-61. doi: 10.1007/s00109-008-0315-5. Epub 2008 Mar 1. PMID: 18311470.
rs20417	1909	C	G,T	1880	29	0	PTGS2, PACERR	0.0075956	1	0.00876232	0.0416667	n/a	n/a	n/a	0.00847458	0.0201613	n/a	n/a	0.0124224	n/a	0.00714286	n/a	0.0164383	0.148004	Arch Med Res. 2008 Jul;39(5):525-30. Epub 2008 Apr 28. Association of the 3050G>C polymorphism in the cyclooxygenase 2 gene with systemic sarcoidosis. Lopez-Campos JL, Rodriguez-Rodriguez D, Rodriguez-Becerra E, Michavila IA, Guerra JF, Hernandez FJ, Casanova A, de Córdoba Gamero JF, Ortiz AR, Arellano-Orden E, Montes-Worboys A. rs-Nummer aus "The (-765 G->C) promoter variant of the COX-2/PTGS2 g…
rs2066844	1909	C	T	1864	45	0	NOD2	0.0117863	1	0.0125958	n/a	0.00328947	n/a	n/a	0.0254237	0.0282258	n/a	0.016	0.00621118	n/a	0.0357143	n/a	0.0182086	0.253403	CARD15/NOD2 polymorphisms are associated with severe pulmonary sarcoidosis. Sato H, Williams HR, Spagnolo P, Abdallah A, Ahmad T, Orchard TR, Copley SJ, Desai SR, Wells AU, du Bois RM, Welsh KI. 2010
rs2071746	1909	A	T	637	930	342	HMOX1	0.422734	0.962594	0.432092	0.395833	0.4375	0.416667	0.37931	0.389831	0.41129	0.454955	0.388	0.39441	0.423077	0.414286	0.448276	0.414271	0.12473	Effect of heme oxygenase-1 polymorphisms on lung function and gene expression; Cystic fibrosis modifier genes related to Pseudomonas aeruginosa infection
rs2075800	1909	C	T	709	933	267	HSPA1L	0.384233	0.160791	0.417306	0.5	0.355263	0.375	0.362069	0.305085	0.431452	0.247748	0.364	0.347826	0.413462	0.357143	0.224138	0.361576	0.60824	Bogunia-Kubik et al. 2006; Spagnolo et al 2007; strong association with uveitis
rs2076530	1909	T	C	890	854	165	BTNL2	0.31011	0.0479979	0.297371	0.3125	0.325658	0.333333	0.275862	0.29661	0.290323	0.351351	0.308	0.329193	0.355769	0.307143	0.396552	0.321513	0.00255543	Valentonyte R, Hampe J, Croucher PJ, Müller-Quernheim J, Schwinger E, Schreiber S, Schürmann M. Study of C-C chemokine receptor 2 alleles in sarcoidosis, with emphasis on family-based analysis. Am J Respir Crit Care Med. 2005 May 15;171(10):1136-41. doi: 10.1164/rccm.200405-658OC. Epub 2005 Mar 4. PMID: 15750046.
rs2125489	1909	G	A	1562	324	23	KDR	0.0969094	0.189815	0.0810515	0.125	0.0953947	0.075	0.0862069	0.110169	0.0967742	0.157658	0.108	0.118012	0.105769	0.121429	0.137931	0.109107	1.19262e-05	Chest. 2010 Jan;137(1):156-63. Epub 2009 Sep 9. VEGF gene haplotypes are associated with sarcoidosis. Pabst S, Karpushova A, Diaz-Lacava A, Herms S, Walier M, Zimmer S, Cichon S, Nickenig G, Nöthen MM, Wienker TF, Grohé C.
rs2206593	1909	A	G	1704	198	7	PTGS2	0.0555265	0.658984	0.0613363	0.0208333	0.0592105	0.0166667	0.0344828	0.0338983	0.0645161	0.0405405	0.048	0.0776398	0.0192308	0.0428571	0.0517241	0.0439182	0.0309181	no publication so far
rs2227956	1909	G	A,C,T	1397	481	31	HSPA1L	0.142221	0.188242	0.101862	0.0625	0.207237	0.175	0.189655	0.194915	0.0766129	0.202703	0.224	0.173913	0.144231	0.192857	0.310345	0.173525	0.0133536	Bogunia-Kubik et al. 2006 (assoc. Polen); Spagnolo et al 2007; strong association with uveitis
rs2233406	1909	G	A	1051	735	123	NFKBIA	0.256941	0.764412	0.255203	0.3125	0.246711	0.225	0.155172	0.20339	0.282258	0.238739	0.308	0.245342	0.230769	0.278571	0.396552	0.259862	0.526009	Abdallah A, Sato H, Grutters JC, Veeraraghavan S, Lympany PA, Ruven HJ, van den Bosch JM, Wells AU, du Bois RM, Welsh KI. Inhibitor kappa B-alpha (IkappaB-alpha) promoter polymorphisms in UK and Dutch sarcoidosis. Genes Immun. 2003 Sep;4(6):450-4. doi: 10.1038/sj.gene.6364001. PMID: 12944982.
rs2233409	1909	T	C	1209	622	78	NFKBIA	0.203772	0.88804	0.193866	0.25	0.220395	0.2	0.103448	0.169492	0.221774	0.193694	0.252	0.18323	0.201923	0.235714	0.362069	0.214431	0.000828043	Abdallah A, Sato H, Grutters JC, Veeraraghavan S, Lympany PA, Ruven HJ, van den Bosch JM, Wells AU, du Bois RM, Welsh KI. Inhibitor kappa B-alpha (IkappaB-alpha) promoter polymorphisms in UK and Dutch sarcoidosis. Genes Immun. 2003 Sep;4(6):450-4. doi: 10.1038/sj.gene.6364001. PMID: 12944982.
rs223498	1909	A	C	469	987	453	MANBA	0.495809	0.143072	0.493428	0.479167	0.486842	0.491667	0.482759	0.440678	0.451613	0.486486	0.464	0.487578	0.480769	0.428571	0.362069	0.464279	0.148939	Fischer A, Ellinghaus D, Nutsua M, Hofmann S, Montgomery CG, Iannuzzi MC, Rybicki BA, Petrek M, Mrazek F, Pabst S, Grohé C, Grunewald J, Ronninger M, Eklund A, Padyukov L, Mihailovic-Vucinic V, Jovanovic D, Sterclova M, Homolka J, Nöthen MM, Herms S, Gieger C, Strauch K, Winkelmann J, Boehm BO, Brand S, Büning C, Schürmann M, Ellinghaus E, Baurecht H, Lieb W, Nebel A, Müller-Quernheim J, Franke A…
rs2279015	1909	G	A	804	874	231	SLC11A1	0.349921	0.801543	0.341731	0.4375	0.342105	0.358333	0.344828	0.330508	0.334677	0.418919	0.328	0.347826	0.375	0.385714	0.37931	0.363419	0.115347	Dubaniewicz A, Jamieson SE, Dubaniewicz-Wybieralska M, Fakiola M, Nancy Miller E, Blackwell JM. Association between SLC11A1 (formerly NRAMP1) and the risk of sarcoidosis in Poland. Eur J Hum Genet. 2005 Jul;13(7):829-34. doi: 10.1038/sj.ejhg.5201370. PMID: 15702130.
rs2303542	1909	C	T	512	916	481	SP140	0.491881	0.0818895	0.468237	0.416667	0.394737	0.45	0.482759	0.440678	0.467742	0.454955	0.412	0.493789	0.490385	0.414286	0.5	0.452787	0.0514175	Fischer A, Ellinghaus D, Nutsua M, Hofmann S, Montgomery CG, Iannuzzi MC, Rybicki BA, Petrek M, Mrazek F, Pabst S, Grohé C, Grunewald J, Ronninger M, Eklund A, Padyukov L, Mihailovic-Vucinic V, Jovanovic D, Sterclova M, Homolka J, Nöthen MM, Herms S, Gieger C, Strauch K, Winkelmann J, Boehm BO, Brand S, Büning C, Schürmann M, Ellinghaus E, Baurecht H, Lieb W, Nebel A, Müller-Quernheim J, Franke A…
rs2430561	1909	T	A	566	937	406	IFNG	0.458093	0.6124	0.461117	0.458333	0.460526	0.383333	0.396552	0.440678	0.479839	0.472973	0.46	0.496894	0.423077	0.407143	0.413793	0.442635	9.68851e-14	Genet Test Mol Biomarkers. 2010 Aug;14(4):577-84. Cystic fibrosis conductance regulator, tumor necrosis factor, interferon alpha-10, interferon alpha-17, and interferon gamma genotyping as potential risk markers in pulmonary sarcoidosis pathogenesis in Greek patients. Makrythanasis P, Tzetis M, Rapti A, Papatheodorou A, Tsipi M, Kitsiou S, Tsiamouri A, Poulou M, Roussos C, Kanavakis E.
rs2569190	1909	A	G	511	952	446	CD14, TMCO6	0.482975	0.963449	0.483023	0.354167	0.480263	0.408333	0.448276	0.398305	0.471774	0.468468	0.44	0.453416	0.451923	0.471429	0.465517	0.445761	0.0969689	Respir Med. 2010 Sep;104(9):1336-43. Epub 2010 Apr 28. Association between CD14 gene polymorphisms and disease phenotype in sarcoidosis. Fridlender ZG, Schwartz A, Kohan M, Amir G, Glazer M, Berkman N. rs Nummer aus "CD14-159C/T and TLR9-1237T/C polymorphisms are not associated with gastric cancer risk in Caucasian populations" and others
rs2573346	1909	A	G	802	865	242	ANXA11	0.353326	0.725897	0.364732	0.3125	0.368421	0.25	0.293103	0.355932	0.310484	0.355856	0.364	0.329193	0.288462	0.421429	0.431034	0.341934	0.0100061	Hofmann et al. 2008; Tsai et al 2006 (assoziiert mit systemic lupus erythematosus)
rs2595613	1909	n/a	n/a	1712	192	5	n/a	0.0529073	1	0.0558598	0.0625	0.0756579	0.0416667	n/a	0.0338983	0.0766129	0.036036	0.048	0.0434783	0.0384615	0.05	0.0172414	0.0482844	0.281334	Fischer A, Schmid B, Ellinghaus D, Nothnagel M, Gaede KI, Schürmann M, Lipinski S, Rosenstiel P, Zissel G, Höhne K, Petrek M, Kolek V, Pabst S, Grohé C, Grunewald J, Ronninger M, Eklund A, Padyukov L, Gieger C, Wichmann HE, Nebel A, Franke A, Müller-Quernheim J, Hofmann S, Schreiber S. A novel sarcoidosis risk locus for Europeans on chromosome 11q13.1. Am J Respir Crit Care Med. 2012 Nov 1;186(9)…
rs2734225	1909	G	T	741	892	276	CCR5	0.378208	0.77047	0.403614	0.354167	0.315789	0.266667	0.413793	0.398305	0.415323	0.369369	0.372	0.36646	0.288462	0.314286	0.362069	0.356946	0.0032814	Fischer A, Valentonyte R, Nebel A, Nothnagel M, Müller-Quernheim J, Schürmann M, Schreiber S. Female-specific association of C-C chemokine receptor 5 gene polymorphisms with Löfgren's syndrome. J Mol Med (Berl). 2008 May;86(5):553-61. doi: 10.1007/s00109-008-0315-5. Epub 2008 Mar 1. PMID: 18311470.
rs2784773	1909	C	T	586	974	349	ANXA11	0.437926	0.124899	0.448521	0.375	0.427632	0.441667	0.448276	0.415254	0.391129	0.436937	0.396	0.440994	0.5	0.35	0.362069	0.41796	0.606987	Hofmann et al. 2008
rs2796813	1909	T	C	653	918	338	TGFB2	0.417496	0.637937	0.411829	0.479167	0.444079	0.383333	0.396552	0.40678	0.447581	0.405405	0.408	0.434783	0.442308	0.392857	0.396552	0.419171	0.122987	Chest. 2006 Jun;129(6):1584-91. Transforming growth factor-beta gene polymorphisms in sarcoidosis patients with and without fibrosis.Kruit A, Grutters JC, Ruven HJ, van Moorsel CH, Weiskirchen R, Mengsteab S, van den Bosch JM.
rs28360457	1909	G	A	1871	37	1	P2RX7	0.0102148	0.178038	0.0104053	n/a	0.0164474	n/a	n/a	n/a	n/a	0.0225225	0.012	0.015528	0.0192308	n/a	n/a	0.0160223	0.114876	Cooke G, Kamal I, Strengert M, Hams E, Mawhinney L, Tynan A, O'Reilly C, O'Dwyer DN, Kunkel SL, Knaus UG, Shields DC, Moller DR, Bowie AG, Fallon PG, Hogaboam CM, Armstrong ME, Donnelly SC. Toll-like receptor 3 L412F polymorphism promotes a persistent clinical phenotype in pulmonary sarcoidosis. QJM. 2018 Apr 1;111(4):217-224. doi: 10.1093/qjmed/hcx243. PMID: 29237089; PMCID: PMC6256937.
rs2891	1909	C	G,T	512	931	466	ITGAE, NCBP3	0.487952	0.292404	0.474808	0.375	0.490132	0.466667	0.448276	0.415254	0.459677	0.486486	0.5	0.5	0.451923	0.442857	0.396552	0.454433	0.766092	Heron et al. 2009 Effect of variation in ITGAE on risk of sarcoidosis, CD103 expression, and chest radiography
rs3024505	1909	G	A	1383	490	36	IL10	0.147197	0.362469	0.146221	0.229167	0.164474	0.191667	0.12069	0.177966	0.133065	0.0945946	0.168	0.108696	0.144231	0.185714	0.189655	0.158011	0.0294738	Fischer A, Nothnagel M, Franke A, Jacobs G, Saadati HR, Gaede KI, Rosenstiel P, Schürmann M, Müller-Quernheim J, Schreiber S, Hofmann S. Association of inflammatory bowel disease risk loci with sarcoidosis, and its acute and chronic subphenotypes. Eur Respir J. 2011 Mar;37(3):610-6. doi: 10.1183/09031936.00049410. Epub 2010 Jul 22. PMID: 20650992.
rs3025000	1909	C	T	919	789	201	VEGFA	0.311943	0.109606	0.314348	0.270833	0.332237	0.341667	0.275862	0.288136	0.342742	0.306306	0.316	0.295031	0.230769	0.307143	0.310345	0.302417	0.0222216	Chest. 2010 Jan;137(1):156-63. Epub 2009 Sep 9. VEGF gene haplotypes are associated with sarcoidosis. Pabst S, Karpushova A, Diaz-Lacava A, Herms S, Walier M, Zimmer S, Cichon S, Nickenig G, Nöthen MM, Wienker TF, Grohé C.
rs3087456	1853	G	A	922	758	173	CIITA	0.297895	0.345223	0.316798	0.3125	0.241379	0.275862	0.396552	0.258621	0.3375	0.273148	0.266393	0.253247	0.298077	0.282609	0.351852	0.297272	0.913425	Tissue Antigens. 2010 Aug;76(2):96-101. Epub 2010 Mar 10. Major histocompatibility complex class II transactivator gene polymorphism: associations with Löfgren's syndrome. Grunewald J, Idali F, Kockum I, Seddighzadeh M, Nisell M, Eklund A, Padyukov L.
rs3093024	1909	A	G	558	964	387	CCR6	0.455212	0.460272	0.454545	0.458333	0.467105	0.45	0.310345	0.389831	0.483871	0.477477	0.468	0.428571	0.442308	0.45	0.37931	0.435361	0.868302	Kochi et al, 2010: A regulatory variant in CCR6 is associated with rheumatoid arthritis susceptibility
rs3138053	1909	T	C	1097	695	117	NFKBIA	0.243321	0.61918	0.242059	0.270833	0.233553	0.2	0.155172	0.20339	0.274194	0.220721	0.3	0.229814	0.230769	0.264286	0.327586	0.24249	0.0960893	Abdallah A, Sato H, Grutters JC, Veeraraghavan S, Lympany PA, Ruven HJ, van den Bosch JM, Wells AU, du Bois RM, Welsh KI. Inhibitor kappa B-alpha (IkappaB-alpha) promoter polymorphisms in UK and Dutch sarcoidosis. Genes Immun. 2003 Sep;4(6):450-4. doi: 10.1038/sj.gene.6364001. PMID: 12944982.
rs315952	1909	T	A,C	871	844	194	IL1RN	0.322682	0.637708	0.335159	0.3125	0.305921	0.308333	0.275862	0.372881	0.254032	0.274775	0.32	0.363354	0.346154	0.285714	0.310345	0.312695	0.0624705	Tsai LJ, Lan JL, Lin CY, Hsiao SH, Tsai LM, Tsai JJ. The different expression patterns of interleukin-1 receptor antagonist in systemic lupus erythematosus. Tissue Antigens. 2006 Dec;68(6):493-501. doi: 10.1111/j.1399-0039.2006.00704.x. PMID: 17176440.
rs34536443	1909	G	C	1830	79	0	TYK2	0.0206915	1	0.0147864	0.0208333	0.0361842	0.025	n/a	0.0169492	0.016129	0.045045	0.024	0.0279503	0.0192308	0.0285714	n/a	0.0249709	0.480222	Fischer A, Ellinghaus D, Nutsua M, Hofmann S, Montgomery CG, Iannuzzi MC, Rybicki BA, Petrek M, Mrazek F, Pabst S, Grohé C, Grunewald J, Ronninger M, Eklund A, Padyukov L, Mihailovic-Vucinic V, Jovanovic D, Sterclova M, Homolka J, Nöthen MM, Herms S, Gieger C, Strauch K, Winkelmann J, Boehm BO, Brand S, Büning C, Schürmann M, Ellinghaus E, Baurecht H, Lieb W, Nebel A, Müller-Quernheim J, Franke A…
rs35933842	1909	G	T	1892	17	0	P2RX7	0.00445259	1	0.0060241	n/a	0.00657895	n/a	n/a	n/a	n/a	0.0045045	n/a	0.00310559	n/a	0.0142857	n/a	0.00689977	0.673959	Cooke G, Kamal I, Strengert M, Hams E, Mawhinney L, Tynan A, O'Reilly C, O'Dwyer DN, Kunkel SL, Knaus UG, Shields DC, Moller DR, Bowie AG, Fallon PG, Hogaboam CM, Armstrong ME, Donnelly SC. Toll-like receptor 3 L412F polymorphism promotes a persistent clinical phenotype in pulmonary sarcoidosis. QJM. 2018 Apr 1;111(4):217-224. doi: 10.1093/qjmed/hcx243. PMID: 29237089; PMCID: PMC6256937.
rs361525	1909	G	A	1783	126	0	TNF	0.0330016	0.266899	0.0273823	0.0208333	0.0493421	0.0416667	0.0344828	0.0762712	0.0282258	0.0585586	0.024	0.0217391	0.0384615	0.0285714	0.0517241	0.0385584	0.19262	Sharma et al 2008 (Inder)
rs3775291	1909	C	G,T	948	776	185	TLR3	0.300157	0.156814	0.299014	0.354167	0.361842	0.366667	0.189655	0.271186	0.262097	0.315315	0.344	0.257764	0.307692	0.25	0.258621	0.295232	0.308289	Cooke G, Kamal I, Strengert M, Hams E, Mawhinney L, Tynan A, O'Reilly C, O'Dwyer DN, Kunkel SL, Knaus UG, Shields DC, Moller DR, Bowie AG, Fallon PG, Hogaboam CM, Armstrong ME, Donnelly SC. Toll-like receptor 3 L412F polymorphism promotes a persistent clinical phenotype in pulmonary sarcoidosis. QJM. 2018 Apr 1;111(4):217-224. doi: 10.1093/qjmed/hcx243. PMID: 29237089; PMCID: PMC6256937.
rs3800018	1909	T	C	1386	473	50	RAB23	0.150079	0.209085	0.154436	0.0625	0.148026	0.158333	0.155172	0.169492	0.181452	0.108108	0.148	0.139752	0.173077	0.15	0.0862069	0.14112	0.714247	Hofmann S, Fischer A, Till A, Müller-Quernheim J, Häsler R, Franke A, Gäde KI, Schaarschmidt H, Rosenstiel P, Nebel A, Schürmann M, Nothnagel M, Schreiber S; GenPhenReSa Consortium. A genome-wide association study reveals evidence of association with sarcoidosis at 6p12.1. Eur Respir J. 2011 Nov;38(5):1127-35. doi: 10.1183/09031936.00001711. Epub 2011 May 3. PMID: 21540310.
rs3917165	1909	C	T	1690	210	9	TGFB3	0.0597171	0.409898	0.0569551	0.0625	0.0723684	0.0416667	0.0689655	0.0847458	0.0322581	0.0945946	0.056	0.0590062	0.0288462	0.0857143	0.0517241	0.0611804	0.699173	Chest. 2006 Jun;129(6):1584-91. Transforming growth factor-beta gene polymorphisms in sarcoidosis patients with and without fibrosis.Kruit A, Grutters JC, Ruven HJ, van Moorsel CH, Weiskirchen R, Mengsteab S, van den Bosch JM.
rs3917200	1909	A	G	1643	252	14	TGFB3	0.0733368	0.234659	0.0553122	0.104167	0.0921053	0.0666667	0.0862069	0.0423729	0.120968	0.117117	0.088	0.0745342	0.0576923	0.107143	0.0862069	0.0844994	0.0686534	Chest. 2006 Jun;129(6):1584-91. Transforming growth factor-beta gene polymorphisms in sarcoidosis patients with and without fibrosis.Kruit A, Grutters JC, Ruven HJ, van Moorsel CH, Weiskirchen R, Mengsteab S, van den Bosch JM.
rs3918241	1909	T	A	1430	437	42	MMP9	0.136459	0.20696	0.13965	0.104167	0.121711	0.133333	0.155172	0.118644	0.125	0.121622	0.136	0.111801	0.173077	0.171429	0.258621	0.143864	0.19541	The selected genetic polymorphisms of metalloproteinases MMP2, 7, 9 and MMP inhibitor TIMP2 in sarcoidosis // The polymorphism –T1702A was typed using the following primers: 5′-The polymorphism –T1702A was typed using the following primers: 5′-CAAGGTCACATAGCTGGAA-3′ and 5′-CACCACGCCTGGCTAAAT-3′. After PCR the product was digested with 1 unit of BseJI (Fermenats MBI, St Leon-Rout, Germany) for 6 h…
rs4143332	1909	G	A	1452	421	36	near HLA-B	0.129125	0.414779	0.155531	0.0208333	0.105263	0.158333	0.103448	0.177966	0.0927419	0.112613	0.068	0.108696	0.0961538	0.1	0.103448	0.107925	0.517297	Fischer A, Ellinghaus D, Nutsua M, Hofmann S, Montgomery CG, Iannuzzi MC, Rybicki BA, Petrek M, Mrazek F, Pabst S, Grohé C, Grunewald J, Ronninger M, Eklund A, Padyukov L, Mihailovic-Vucinic V, Jovanovic D, Sterclova M, Homolka J, Nöthen MM, Herms S, Gieger C, Strauch K, Winkelmann J, Boehm BO, Brand S, Büning C, Schürmann M, Ellinghaus E, Baurecht H, Lieb W, Nebel A, Müller-Quernheim J, Franke A…
rs4149584	1909	C	G,T	1827	80	2	TNFSFR1A	0.022001	0.231549	0.0230011	0.0416667	0.0197368	0.0166667	0.0172414	0.0254237	0.0282258	0.0225225	0.032	0.0186335	n/a	0.0142857	n/a	0.0235822	0.643311	Meta-analysis of genome scans and replication identify CD6, IRF8 and TNFRSF1A as new multiple sclerosis susceptibility loci.
rs4341	1909	G	C	592	960	357	ACE	0.438449	0.377163	0.417853	0.416667	0.440789	0.475	0.362069	0.474576	0.314516	0.490991	0.476	0.496894	0.471154	0.464286	0.431034	0.44091	0.0133134	Mol Biol Rep. 2009 Jul;36(6):1305-10. Epub 2008 Jul 13. An alternative method for genotyping of the ACE I/D polymorphism. Glenn KL, Du ZQ, Eisenmann JC, Rothschild MF.
rs4342	1909	A	C	586	975	348	ACE	0.437664	0.103883	0.417853	0.416667	0.447368	0.466667	0.362069	0.466102	0.306452	0.481982	0.468	0.496894	0.480769	0.45	0.431034	0.437835	0.684484	Glenn et al. 2008
rs4343	1909	G	A	573	967	369	ACE	0.446569	0.287191	0.428258	0.416667	0.467105	0.475	0.362069	0.474576	0.326613	0.481982	0.472	0.493789	0.471154	0.457143	0.431034	0.442876	0.00330286	Glenn et al. 2008
rs4363	1909	G	A,C	588	968	353	ACE	0.438449	0.209466	0.417853	0.395833	0.450658	0.483333	0.362069	0.474576	0.310484	0.481982	0.468	0.496894	0.471154	0.45	0.431034	0.43799	0.995878	Glenn et al. 2008
rs439154	1909	G	A	735	916	258	IL1RN	0.375065	0.328774	0.351588	0.354167	0.384868	0.35	0.413793	0.5	0.415323	0.391892	0.408	0.406832	0.394231	0.307143	0.413793	0.391664	0.000422888	rs Nummer aus Gohlke 2004 (Asthma)
rs454078	1909	A	T	1070	738	101	IL1RN	0.246202	0.0738097	0.225082	0.229167	0.263158	0.233333	0.362069	0.347458	0.278226	0.292793	0.26	0.236025	0.25	0.214286	0.293103	0.268054	0.000242818	rs Nummer aus Gohlke 2004 (Asthma)
rs4625350	1909	G	A,T	1876	32	1	TGFB2	0.00890519	0.137774	0.00821468	0.0208333	0.00986842	0.00833333	n/a	n/a	0.0120968	0.0135135	0.012	0.00931677	n/a	0.0142857	n/a	0.0120514	0.00142947	Chest. 2006 Jun;129(6):1584-91. Transforming growth factor-beta gene polymorphisms in sarcoidosis patients with and without fibrosis.Kruit A, Grutters JC, Ruven HJ, van Moorsel CH, Weiskirchen R, Mengsteab S, van den Bosch JM.
rs4754	1909	T	A,C	935	814	160	SPP1	0.297014	0.380604	0.325849	0.25	0.276316	0.275	0.258621	0.245763	0.294355	0.292793	0.288	0.226708	0.25	0.328571	0.189655	0.269356	0.000170418	Dis Markers. 2009;27(6):295-302, Genetic variation in osteopontin gene is associated with susceptibility to sarcoidosis in Slovenian population. Maver A, Medica I, Salobir B, Tercelj M, Peterlin B.
rs479777	1909	T	C	1026	740	143	CCDC88B	0.268727	0.560317	0.247536	0.291667	0.3125	0.266667	0.241379	0.279661	0.254032	0.279279	0.304	0.285714	0.298077	0.335714	0.258621	0.281142	0.055215	Fischer A, Schmid B, Ellinghaus D, Nothnagel M, Gaede KI, Schürmann M, Lipinski S, Rosenstiel P, Zissel G, Höhne K, Petrek M, Kolek V, Pabst S, Grohé C, Grunewald J, Ronninger M, Eklund A, Padyukov L, Gieger C, Wichmann HE, Nebel A, Franke A, Müller-Quernheim J, Hofmann S, Schreiber S. A novel sarcoidosis risk locus for Europeans on chromosome 11q13.1. Am J Respir Crit Care Med. 2012 Nov 1;186(9)…
rs4845624	1909	G	A	789	830	290	THEM5	0.369303	0.00373767	0.397043	0.270833	0.335526	0.341667	0.465517	0.330508	0.487903	0.256757	0.324	0.332298	0.288462	0.342857	0.258621	0.340922	0.0378034	Fischer A, Schmid B, Ellinghaus D, Nothnagel M, Gaede KI, Schürmann M, Lipinski S, Rosenstiel P, Zissel G, Höhne K, Petrek M, Kolek V, Pabst S, Grohé C, Grunewald J, Ronninger M, Eklund A, Padyukov L, Gieger C, Wichmann HE, Nebel A, Franke A, Müller-Quernheim J, Hofmann S, Schreiber S. A novel sarcoidosis risk locus for Europeans on chromosome 11q13.1. Am J Respir Crit Care Med. 2012 Nov 1;186(9)…
rs4921492	1909	C	A,G	661	950	298	IL12B	0.404924	0.168371	0.422782	0.395833	0.378289	0.358333	0.362069	0.415254	0.379032	0.427928	0.368	0.378882	0.413462	0.385714	0.465517	0.396238	0.999499	Fischer A, Ellinghaus D, Nutsua M, Hofmann S, Montgomery CG, Iannuzzi MC, Rybicki BA, Petrek M, Mrazek F, Pabst S, Grohé C, Grunewald J, Ronninger M, Eklund A, Padyukov L, Mihailovic-Vucinic V, Jovanovic D, Sterclova M, Homolka J, Nöthen MM, Herms S, Gieger C, Strauch K, Winkelmann J, Boehm BO, Brand S, Büning C, Schürmann M, Ellinghaus E, Baurecht H, Lieb W, Nebel A, Müller-Quernheim J, Franke A…
rs4986790	1909	A	G,T	1687	215	7	TLR4	0.059979	0.840401	0.0662651	0.0416667	0.0526316	0.00833333	0.0862069	0.0254237	0.0524194	0.0405405	0.088	0.0559006	0.0673077	0.0428571	0.103448	0.0562308	0.156529	Gazouli et al 2006; Schuermann et al 2008
rs4986791	1909	C	T	1679	222	8	TLR4	0.0623363	0.843519	0.0706462	0.0416667	0.0493421	0.00833333	0.0689655	0.0254237	0.0483871	0.045045	0.088	0.0652174	0.0673077	0.0428571	0.103448	0.0557416	0.669147	Gazouli et al 2006; Schuermann et al 2008
rs5007259	1909	T	C	757	949	203	BTNL2	0.354898	0.000212932	0.320372	0.354167	0.391447	0.391667	0.413793	0.338983	0.362903	0.418919	0.4	0.375776	0.403846	0.4	0.362069	0.379534	0.000200854	Wolin A, Lahtela EL, Anttila V, Petrek M, Grunewald J, van Moorsel CHM, Eklund A, Grutters JC, Kolek V, Mrazek F, Kishore A, Padyukov L, Pietinalho A, Ronninger M, Seppänen M, Selroos O, Lokki ML. SNP Variants in Major Histocompatibility Complex Are Associated with Sarcoidosis Susceptibility-A Joint Analysis in Four European Populations. Front Immunol. 2017 Apr 19;8:422. doi: 10.3389/fimmu.2017.0…
rs5186	1909	A	C	1050	713	146	AGTR1	0.263227	0.110969	0.250821	0.354167	0.299342	0.341667	0.224138	0.29661	0.21371	0.27027	0.284	0.304348	0.144231	0.285714	0.224138	0.268704	0.643173	Sarcoidosis Vasc Diffuse Lung Dis. 2009 Jul;26(2):139-46. Gene polymorphisms of ACE and the angiotensin receptor AT2R1 influence serum ACE levels in sarcoidosis. Biller H, Ruprecht B, Gaede KI, Müller-Quernheim J, Zissel G.
rs5275	1909	A	G,T	726	982	201	PTGS2	0.362493	7.21327e-07	0.365279	0.5	0.398026	0.383333	0.37931	0.347458	0.318548	0.31982	0.308	0.369565	0.394231	0.371429	0.413793	0.374523	0.401827	Lopez-Campos et al (subm. 2008); Skarke et al. 2007
rs5277	1909	C	G,T	1344	521	44	PTGS2, PACERR	0.159508	0.494507	0.167032	0.0625	0.128289	0.166667	0.155172	0.20339	0.169355	0.184685	0.124	0.161491	0.153846	0.15	0.103448	0.148452	0.38942	Lopez-Campos et al (subm. 2008); Skarke et al. (2007); Arch Med Res. 2008 Jul;39(5):525-30. Epub 2008 Apr 28. Association of the 3050G>C polymorphism in the cyclooxygenase 2 gene with systemic sarcoidosis. Lopez-Campos JL, Rodriguez-Rodriguez D, Rodriguez-Becerra E, Michavila IA, Guerra JF, Hernandez FJ, Casanova A, de Córdoba Gamero JF, Ortiz AR, Arellano-Orden E, Montes-Worboys A.
rs5743704	1909	C	A	1753	155	1	TLR2	0.041121	0.372974	0.043264	n/a	0.0197368	0.0833333	0.0344828	0.0423729	0.0322581	0.0495495	0.04	0.0341615	0.0576923	0.05	0.0344828	0.0434445	0.0255907	Lee et al. 2006 (lung diseases)
rs5743708	1909	G	A	1810	98	1	TLR2	0.0261917	1	0.0224535	0.0416667	0.0328947	0.0583333	0.0344828	0.0423729	0.0120968	0.027027	0.024	0.0310559	0.0480769	0.0142857	0.0172414	0.0312298	0.147502	Lee et al. 2006 (lung diseases)
rs59823161	1909	TGTG	DEL	1873	36	0	SLC11A1	0.00942902	1	0.00547645	0.0208333	0.00657895	0.025	0.0172414	n/a	0.00403226	0.0045045	0.012	0.015528	0.0192308	0.0428571	0.0172414	0.015877	0.763273	Dubaniewicz A, Jamieson SE, Dubaniewicz-Wybieralska M, Fakiola M, Nancy Miller E, Blackwell JM. Association between SLC11A1 (formerly NRAMP1) and the risk of sarcoidosis in Poland. Eur J Hum Genet. 2005 Jul;13(7):829-34. doi: 10.1038/sj.ejhg.5201370. PMID: 15702130.
rs6091737	1909	T	C	994	744	171	TSHZ2	0.284442	0.0635967	0.277656	0.25	0.25	0.308333	0.241379	0.313559	0.306452	0.337838	0.272	0.295031	0.326923	0.25	0.344828	0.290308	0.0138597	no publication so far
rs653178	1909	C	T	561	967	381	ATXN2	0.452855	0.355612	0.456736	0.458333	0.427632	0.45	0.413793	0.449153	0.471774	0.5	0.456	0.400621	0.5	0.407143	0.482759	0.451842	0.00740521	Fischer A, Ellinghaus D, Nutsua M, Hofmann S, Montgomery CG, Iannuzzi MC, Rybicki BA, Petrek M, Mrazek F, Pabst S, Grohé C, Grunewald J, Ronninger M, Eklund A, Padyukov L, Mihailovic-Vucinic V, Jovanovic D, Sterclova M, Homolka J, Nöthen MM, Herms S, Gieger C, Strauch K, Winkelmann J, Boehm BO, Brand S, Büning C, Schürmann M, Ellinghaus E, Baurecht H, Lieb W, Nebel A, Müller-Quernheim J, Franke A…
rs6585989	1909	G	A,C,T	965	759	185	PRXL2A	0.295705	0.047938	0.272727	0.354167	0.296053	0.408333	0.224138	0.347458	0.330645	0.283784	0.272	0.369565	0.355769	0.25	0.293103	0.312134	0.00289479	Fischer A, Valentonyte R, Nebel A, Nothnagel M, Müller-Quernheim J, Schürmann M, Schreiber S. Female-specific association of C-C chemokine receptor 5 gene polymorphisms with Löfgren's syndrome. J Mol Med (Berl). 2008 May;86(5):553-61. doi: 10.1007/s00109-008-0315-5. Epub 2008 Mar 1. PMID: 18311470.
rs671976	1909	G	A	566	939	404	BAD, GPR137	0.457569	0.712214	0.421687	0.479167	0.470395	0.441667	0.448276	0.483051	0.439516	0.490991	0.48	0.481366	0.490385	0.485714	0.5	0.47017	0.335106	Fischer A, Schmid B, Ellinghaus D, Nothnagel M, Gaede KI, Schürmann M, Lipinski S, Rosenstiel P, Zissel G, Höhne K, Petrek M, Kolek V, Pabst S, Grohé C, Grunewald J, Ronninger M, Eklund A, Padyukov L, Gieger C, Wichmann HE, Nebel A, Franke A, Müller-Quernheim J, Hofmann S, Schreiber S. A novel sarcoidosis risk locus for Europeans on chromosome 11q13.1. Am J Respir Crit Care Med. 2012 Nov 1;186(9)…
rs6748088	1909	T	C	770	890	249	FAM117B	0.363541	0.766769	0.377875	0.458333	0.358553	0.333333	0.344828	0.389831	0.387097	0.292793	0.384	0.338509	0.307692	0.342857	0.189655	0.346566	0.0183098	Fischer A, Ellinghaus D, Nutsua M, Hofmann S, Montgomery CG, Iannuzzi MC, Rybicki BA, Petrek M, Mrazek F, Pabst S, Grohé C, Grunewald J, Ronninger M, Eklund A, Padyukov L, Mihailovic-Vucinic V, Jovanovic D, Sterclova M, Homolka J, Nöthen MM, Herms S, Gieger C, Strauch K, Winkelmann J, Boehm BO, Brand S, Büning C, Schürmann M, Ellinghaus E, Baurecht H, Lieb W, Nebel A, Müller-Quernheim J, Franke A…
rs6800271	1909	T	A,C	627	1005	277	SCAP	0.408329	0.000101669	0.414567	0.395833	0.440789	0.441667	0.327586	0.322034	0.447581	0.414414	0.352	0.419255	0.384615	0.357143	0.396552	0.393387	0.146705	no publication so far
rs6822371	1909	C	A,G,T	675	936	298	SLC39A8	0.401257	0.391325	0.424425	0.416667	0.394737	0.375	0.431034	0.330508	0.395161	0.36036	0.348	0.36646	0.480769	0.378571	0.37931	0.390846	6.09415e-05	no publication so far
rs6969927	1909	C	A	1134	664	111	IL6	0.232059	0.30403	0.245345	0.291667	0.240132	0.208333	0.206897	0.161017	0.225806	0.225225	0.24	0.180124	0.221154	0.257143	0.206897	0.223826	0.375267	no publication so far
rs7071579	1909	A	G,T	518	914	477	ANXA11	0.489261	0.0670478	0.475356	0.5	0.490132	0.475	0.413793	0.466102	0.491935	0.441441	0.464	0.493789	0.480769	0.492857	0.5	0.475783	0.422172	Hofmann et al. 2008
rs712044	1909	G	A	867	847	195	CCL18	0.323992	0.601424	0.336802	0.333333	0.289474	0.341667	0.310345	0.40678	0.274194	0.324324	0.296	0.285714	0.375	0.314286	0.37931	0.328248	0.386805	no publication so far
rs7194886	1909	C	T	500	973	436	NOD2, SNX20	0.483237	0.384089	0.495619	0.354167	0.486842	0.475	0.431034	0.474576	0.5	0.418919	0.476	0.475155	0.423077	0.428571	0.482759	0.455517	0.24928	Lepra (Zhang et al 2009 NEJM)
rs7517847	1909	T	G	729	911	269	IL23R	0.379518	0.592967	0.363089	0.416667	0.368421	0.391667	0.396552	0.29661	0.358871	0.427928	0.432	0.406832	0.442308	0.407143	0.396552	0.392664	0.617422	Kim HS, Choi D, Lim LL, Allada G, Smith JR, Austin CR, Doyle TM, Goodwin KA, Rosenbaum JT, Martin TM. Association of interleukin 23 receptor gene with sarcoidosis. Dis Markers. 2011;31(1):17-24. doi: 10.3233/DMA-2011-0796. PMID: 21846945; PMCID: PMC3826587.
rs7573065	1909	C	A,T	1717	187	5	SLC11A1	0.0515977	1	0.041621	0.0625	0.0690789	0.0916667	0.0344828	0.059322	0.0524194	0.036036	0.072	0.0559006	0.0961538	0.0571429	0.0344828	0.0586775	0.534416	Dubaniewicz A, Jamieson SE, Dubaniewicz-Wybieralska M, Fakiola M, Nancy Miller E, Blackwell JM. Association between SLC11A1 (formerly NRAMP1) and the risk of sarcoidosis in Poland. Eur J Hum Genet. 2005 Jul;13(7):829-34. doi: 10.1038/sj.ejhg.5201370. PMID: 15702130.
rs7667298	1909	T	C	556	980	373	KDR	0.452069	0.116532	0.454545	0.458333	0.480263	0.475	0.465517	0.440678	0.431452	0.454955	0.48	0.425466	0.442308	0.428571	0.362069	0.446089	0.00272136	Chest. 2010 Jan;137(1):156-63. Epub 2009 Sep 9. VEGF gene haplotypes are associated with sarcoidosis. Pabst S, Karpushova A, Diaz-Lacava A, Herms S, Walier M, Zimmer S, Cichon S, Nickenig G, Nöthen MM, Wienker TF, Grohé C.
rs767455	1909	T	C	507	938	464	TNFSFR1A	0.488738	0.463902	0.48138	0.458333	0.480263	0.458333	0.396552	0.474576	0.423387	0.423423	0.424	0.453416	0.5	0.45	0.5	0.455667	0.695088	Genes that determine immunology and inflammation modify the basic defect of impaired ion conductance in cystic fibrosis epithelia.
rs7691507	1909	T	C	1235	595	79	KDR	0.197224	0.515135	0.192223	0.208333	0.207237	0.191667	0.172414	0.194915	0.25	0.220721	0.192	0.186335	0.134615	0.228571	0.137931	0.193613	0.005723	Chest. 2010 Jan;137(1):156-63. Epub 2009 Sep 9. VEGF gene haplotypes are associated with sarcoidosis. Pabst S, Karpushova A, Diaz-Lacava A, Herms S, Walier M, Zimmer S, Cichon S, Nickenig G, Nöthen MM, Wienker TF, Grohé C.
rs7756421	1909	A	G	1409	451	49	ZNF451, ZNF451-AS1	0.143793	0.0774996	0.15115	0.0625	0.134868	0.15	0.137931	0.152542	0.181452	0.103604	0.148	0.136646	0.144231	0.114286	0.0862069	0.131032	0.861989	Hofmann S, Fischer A, Till A, Müller-Quernheim J, Häsler R, Franke A, Gäde KI, Schaarschmidt H, Rosenstiel P, Nebel A, Schürmann M, Nothnagel M, Schreiber S; GenPhenReSa Consortium. A genome-wide association study reveals evidence of association with sarcoidosis at 6p12.1. Eur Respir J. 2011 Nov;38(5):1127-35. doi: 10.1183/09031936.00001711. Epub 2011 May 3. PMID: 21540310.
rs7817	1909	C	G,T	505	946	458	IFRD1	0.48769	0.714222	0.489595	0.5	0.490132	0.383333	0.465517	0.423729	0.491935	0.459459	0.464	0.468944	0.480769	0.471429	0.5	0.468373	0.501222	new modifier loci in cystic fibrosis
rs78756941	1909	G	T	1908	1	0	CFTR	0.000261917	1	0.000547645	n/a	n/a	n/a	n/a	n/a	n/a	n/a	n/a	n/a	n/a	n/a	n/a	0.000547645	0.220425	Genet Test Mol Biomarkers. 2010 Aug;14(4):577-84. Cystic fibrosis conductance regulator, tumor necrosis factor, interferon alpha-10, interferon alpha-17, and interferon gamma genotyping as potential risk markers in pulmonary sarcoidosis pathogenesis in Greek patients. Makrythanasis P, Tzetis M, Rapti A, Papatheodorou A, Tsipi M, Kitsiou S, Tsiamouri A, Poulou M, Roussos C, Kanavakis E.
rs789191	1909	G	A	1838	68	3	NCF2	0.0193819	0.0319934	0.00876232	0.0208333	0.0361842	0.0416667	0.0172414	0.0338983	0.00806452	0.027027	0.036	0.0310559	0.0192308	0.0428571	0.0172414	0.0261587	0.999977	no publication so far
rs833068	1909	G	A	857	822	230	VEGFA	0.335778	0.136655	0.336802	0.291667	0.365132	0.358333	0.293103	0.313559	0.395161	0.315315	0.344	0.301242	0.25	0.342857	0.344828	0.327077	0.010305	Chest. 2010 Jan;137(1):156-63. Epub 2009 Sep 9. VEGF gene haplotypes are associated with sarcoidosis. Pabst S, Karpushova A, Diaz-Lacava A, Herms S, Walier M, Zimmer S, Cichon S, Nickenig G, Nöthen MM, Wienker TF, Grohé C.
rs916977	1909	T	C,G	1146	633	130	HERC2	0.233892	0.00137539	0.301752	0.291667	0.125	0.158333	0.448276	0.059322	0.391129	0.135135	0.112	0.114907	0.105769	0.2	0.12069	0.197229	0.0534416	Eur Respir J. 2010 Jul 22. [Epub ahead of print] Association of IBD Risk Loci with Sarcoidosis and its Acute and Chronic Subphenotypes. Fischer A, Nothnagel M, Franke A, Jacobs G, Saadati HR, Gaede KI, Rosenstiel P, Schürmann M, Müller-Quernheim J, Schreiber S, Hofmann S.
rs9271366	1909	G	A	1397	486	26	HLA-DR–DQ	0.140911	0.0232851	0.111172	0.104167	0.190789	0.191667	0.103448	0.118644	0.0927419	0.198198	0.208	0.180124	0.144231	0.15	0.275862	0.159157	1.0941e-34	Lepra (Zhang et al 2009 NEJM)
rs9277542	1909	C	T	878	844	187	HLA-DPB1	0.319015	0.461116	0.28149	0.1875	0.338816	0.341667	0.241379	0.355932	0.383065	0.391892	0.384	0.341615	0.288462	0.357143	0.465517	0.335267	4.01163e-06	Fischer A, Ellinghaus D, Nutsua M, Hofmann S, Montgomery CG, Iannuzzi MC, Rybicki BA, Petrek M, Mrazek F, Pabst S, Grohé C, Grunewald J, Ronninger M, Eklund A, Padyukov L, Mihailovic-Vucinic V, Jovanovic D, Sterclova M, Homolka J, Nöthen MM, Herms S, Gieger C, Strauch K, Winkelmann J, Boehm BO, Brand S, Büning C, Schürmann M, Ellinghaus E, Baurecht H, Lieb W, Nebel A, Müller-Quernheim J, Franke A…
rs9302752	1909	T	C	1151	656	102	NOD2, SNX20	0.225249	0.51189	0.246988	0.229167	0.157895	0.208333	0.241379	0.186441	0.201613	0.238739	0.236	0.204969	0.25	0.164286	0.206897	0.213285	0.22638	Lepra (Zhang et al 2009 NEJM)
rs9378264	1909	G	A	1334	476	99	HLA-DRB1/BRB5	0.176532	3.59602e-09	0.168127	0.125	0.171053	0.158333	0.103448	0.228814	0.189516	0.22973	0.172	0.189441	0.134615	0.214286	0.189655	0.174924	1.53791e-05	Levin AM, Adrianto I, Datta I, Iannuzzi MC, Trudeau S, Li J, Drake WP, Montgomery CG, Rybicki BA. Association of HLA-DRB1 with Sarcoidosis Susceptibility and Progression in African Americans. Am J Respir Cell Mol Biol. 2015 Aug;53(2):206-16. doi: 10.1165/rcmb.2014-0227OC. PMID: 25506722; PMCID: PMC4566045.
rs9905838	1909	C	T	1883	24	2	LOC102724850	0.00733368	0.00401922	0.00711939	n/a	0.0131579	n/a	n/a	n/a	0.00806452	0.0135135	0.016	n/a	n/a	0.00714286	0.0172414	0.0117485	0.840419	no publication so far

## Sheet: Serbia 
SNP name	Genotypes			MAF	p
	A1A1 (n)	A1A2 (n)	A2A2 (n)
rs1044670	677	216	20	0.140197	0.582273
rs1049550	410	419	84	0.321468	0.129252
rs11013389	604	270	39	0.190581	0.199652
rs11074932	391	416	106	0.343921	0.825875
rs11209026	828	83	2	0.0476451	1
rs11362	254	471	188	0.463855	0.287056
rs11465804	838	72	3	0.0427163	0.224024
rs1148459	240	465	208	0.482475	0.595944
rs11569393	272	449	192	0.456188	0.789832
rs11728697	291	468	154	0.424973	0.155064
rs11730582	255	464	194	0.466594	0.549948
rs12035082	293	479	141	0.416758	0.0205339
rs12069782	574	304	35	0.204819	0.543287
rs12636851	310	447	156	0.415663	0.838247
rs12793173	474	364	75	0.28149	0.682454
rs12858139	289	441	183	0.44195	0.545992
rs1544410	302	453	158	0.421139	0.634737
rs16957413	786	125	2	0.0706462	0.30841
rs16997340	768	141	4	0.0815991	0.506259
rs17221417	568	299	46	0.214129	0.431198
rs17235416	908	5	0	0.00273823	1
rs1799724	583	295	35	0.19989	0.836192
rs1799864	680	215	18	0.137459	0.781183
rs1799865	366	419	128	0.36966	0.670001
rs1799964	632	258	23	0.166484	0.634963
rs1799988	233	456	224	0.495071	1
rs1800024	705	192	16	0.122673	0.444621
rs1800076	875	38	0	0.0208105	1
rs1800098	908	5	0	0.00273823	1
rs1800111	910	3	0	0.00164294	1
rs1800471	814	99	0	0.0542169	0.103818
rs1800472	833	79	1	0.0443593	1
rs1800587	513	344	56	0.249726	0.929678
rs1800629	564	315	34	0.209748	0.271479
rs1800630	698	197	18	0.127601	0.370755
rs1800750	906	7	0	0.00383352	1
rs1800795	321	455	137	0.399233	0.269534
rs1800797	351	428	134	0.381161	0.833674
rs1800871	517	335	61	0.250274	0.48184
rs1800872	517	335	61	0.250274	0.48184
rs1861759	266	471	176	0.450712	0.228883
rs1869133	612	269	32	0.182366	0.738948
rs1869135	600	280	33	0.189485	1
rs187238	508	337	68	0.259036	0.262046
rs1891467	531	318	64	0.24425	0.0887178
rs189667	498	344	71	0.266156	0.308965
rs1919364	238	454	221	0.49069	0.894666
rs1946518	304	413	196	0.440854	0.0130129
rs1953600	381	398	134	0.364732	0.0743336
rs2015052	843	68	2	0.0394304	0.64653
rs2015086	670	225	18	0.142935	1
rs2040388	388	413	112	0.34885	0.884381
rs20417	897	16	0	0.00876232	1
rs2066844	890	23	0	0.0125958	1
rs2071746	294	449	170	0.432092	1
rs2075800	301	462	150	0.417306	0.24724
rs2076530	441	401	71	0.297371	0.132789
rs2125489	771	136	6	0.0810515	1
rs2206593	803	108	2	0.0613363	0.570958
rs2227956	732	176	5	0.101862	0.144704
rs2233406	505	350	58	0.255203	0.861843
rs2233409	592	288	33	0.193866	0.832879
rs223498	232	461	220	0.493428	0.791321
rs2279015	386	430	97	0.341731	0.185231
rs2303542	261	449	203	0.468237	0.739624
rs2430561	260	464	189	0.461117	0.506289
rs2569190	243	458	212	0.483023	0.947162
rs2573346	381	398	134	0.364732	0.0743336
rs2595613	814	96	3	0.0558598	0.756895
rs2734225	326	437	150	0.403614	0.890631
rs2784773	262	483	168	0.448521	0.0383245
rs2796813	314	446	153	0.411829	0.837708
rs28360457	895	17	1	0.0104053	0.09027
rs2891	262	435	216	0.474808	0.184459
rs3024505	662	235	16	0.146221	0.42615
rs3025000	427	398	88	0.314348	0.759272
rs3087456	419	374	94	0.316798	0.438463
rs3093024	265	466	182	0.454545	0.386485
rs3138053	526	332	55	0.242059	0.786854
rs315952	401	412	100	0.335159	0.766398
rs34536443	886	27	0	0.0147864	1
rs35933842	902	11	0	0.0060241	1
rs361525	863	50	0	0.0273823	1
rs3775291	449	382	82	0.299014	0.937211
rs3800018	652	240	21	0.154436	1
rs3917165	813	96	4	0.0569551	0.528583
rs3917200	815	95	3	0.0553122	0.752512
rs3918241	681	209	23	0.13965	0.166853
rs4143332	650	242	21	0.155531	0.899722
rs4149584	873	38	2	0.0230011	0.0780647
rs4341	295	473	145	0.417853	0.0567642
rs4342	295	473	145	0.417853	0.0567642
rs4343	281	482	150	0.428258	0.0215085
rs4363	296	471	146	0.417853	0.0769059
rs439154	383	418	112	0.351588	0.942177
rs454078	547	321	45	0.225082	0.850038
rs4625350	899	13	1	0.00821468	0.0563157
rs4754	403	425	85	0.325849	0.0830118
rs479777	514	346	53	0.247536	0.657089
rs4845624	347	407	159	0.397043	0.0381572
rs4921492	292	470	151	0.422782	0.104076
rs4986790	797	111	5	0.0662651	0.587566
rs4986791	790	117	6	0.0706462	0.445344
rs5007259	405	431	77	0.320372	0.0121157
rs5186	525	318	70	0.250821	0.0277827
rs5275	344	471	98	0.365279	0.00078046
rs5277	633	255	25	0.167032	1
rs5743704	834	79	0	0.043264	0.407049
rs5743708	872	41	0	0.0224535	1
rs59823161	903	10	0	0.00547645	1
rs6091737	484	351	78	0.277656	0.215854
rs653178	265	462	186	0.456736	0.59369
rs6585989	490	348	75	0.272727	0.242865
rs671976	306	444	163	0.421687	0.945914
rs6748088	352	432	129	0.377875	0.888107
rs6800271	308	453	152	0.414567	0.539548
rs6822371	296	459	158	0.424425	0.416297
rs6969927	517	344	52	0.245345	0.655129
rs7071579	267	424	222	0.475356	0.0396385
rs712044	397	417	99	0.336802	0.553322
rs7194886	227	467	219	0.495619	0.508381
rs7517847	366	431	116	0.363089	0.567239
rs7573065	837	76	0	0.041621	0.397843
rs7667298	273	450	190	0.454545	0.893791
rs767455	243	461	209	0.48138	0.790878
rs7691507	592	291	30	0.192223	0.45762
rs7756421	659	232	22	0.15115	0.796093
rs7817	231	470	212	0.489595	0.389521
rs78756941	912	1	0	0.000547645	1
rs789191	898	14	1	0.00876232	0.064132
rs833068	400	411	102	0.336802	0.882195
rs916977	442	391	80	0.301752	0.694463
rs9271366	719	185	9	0.111172	0.613819
rs9277542	468	376	69	0.28149	0.623913
rs9302752	513	349	51	0.246988	0.424762
rs9378264	634	251	28	0.168127	0.635515
rs9905838	901	11	1	0.00711939	0.0420992

## Sheet: Romania
SNP name	Genotypes			MAF	p
	A1A1 (n)	A1A2 (n)	A2A2 (n)
rs1044670	21	3	0	0.0625	1
rs1049550	12	9	3	0.3125	0.635271
rs11013389	15	9	0	0.1875	0.55094
rs11074932	10	12	2	0.333333	1
rs11209026	22	2	0	0.0416667	1
rs11362	10	12	2	0.333333	1
rs11465804	23	1	0	0.0208333	1
rs1148459	6	12	6	0.5	1
rs11569393	8	10	6	0.458333	0.433267
rs11728697	10	12	2	0.333333	1
rs11730582	7	10	7	0.5	0.431524
rs12035082	8	10	6	0.458333	0.433267
rs12069782	12	12	0	0.25	0.272121
rs12636851	10	9	5	0.395833	0.390986
rs12793173	14	7	3	0.270833	0.291194
rs12858139	5	15	4	0.479167	0.41147
rs1544410	9	14	1	0.333333	0.199622
rs16957413	21	3	0	0.0625	1
rs16997340	22	2	0	0.0416667	1
rs17221417	14	9	1	0.229167	1
rs17235416	23	1	0	0.0208333	1
rs1799724	12	11	1	0.270833	0.63566
rs1799864	16	7	1	0.1875	1
rs1799865	7	12	5	0.458333	1
rs1799964	14	10	0	0.208333	0.539425
rs1799988	7	12	5	0.458333	1
rs1800024	16	8	0	0.166667	1
rs1800076	23	0	1	0.0416667	0.0212766
rs1800471	19	3	2	0.145833	0.0473363
rs1800472	21	3	0	0.0625	1
rs1800587	16	8	0	0.166667	1
rs1800629	19	5	0	0.104167	1
rs1800630	17	7	0	0.145833	1
rs1800795	8	15	1	0.354167	0.175267
rs1800797	8	15	1	0.354167	0.175267
rs1800871	16	7	1	0.1875	1
rs1800872	16	7	1	0.1875	1
rs1861759	9	12	3	0.375	1
rs1869133	17	7	0	0.145833	1
rs1869135	17	7	0	0.145833	1
rs187238	14	6	4	0.291667	0.0602875
rs1891467	12	10	2	0.291667	1
rs189667	12	7	5	0.354167	0.0844191
rs1919364	4	18	2	0.458333	0.0358286
rs1946518	8	8	8	0.5	0.113157
rs1953600	9	15	0	0.3125	0.0544704
rs2015052	21	3	0	0.0625	1
rs2015086	21	2	1	0.0833333	0.126241
rs2040388	11	12	1	0.291667	0.621087
rs20417	22	2	0	0.0416667	1
rs2071746	9	11	4	0.395833	1
rs2075800	4	16	4	0.5	0.217784
rs2076530	12	9	3	0.3125	0.635271
rs2125489	18	6	0	0.125	1
rs2206593	23	1	0	0.0208333	1
rs2227956	22	1	1	0.0625	0.0638298
rs2233406	11	11	2	0.3125	1
rs2233409	13	10	1	0.25	1
rs223498	6	13	5	0.479167	1
rs2279015	7	13	4	0.4375	1
rs2303542	9	10	5	0.416667	0.672393
rs2430561	7	12	5	0.458333	1
rs2569190	10	11	3	0.354167	1
rs2573346	9	15	0	0.3125	0.0544704
rs2595613	21	3	0	0.0625	1
rs2734225	9	13	2	0.354167	0.655533
rs2784773	10	10	4	0.375	0.666645
rs2796813	8	9	7	0.479167	0.237091
rs2891	9	12	3	0.375	1
rs3024505	13	11	0	0.229167	0.288937
rs3025000	13	9	2	0.270833	1
rs3087456	11	11	2	0.3125	1
rs3093024	5	16	3	0.458333	0.213043
rs3138053	13	9	2	0.270833	1
rs315952	11	11	2	0.3125	1
rs34536443	23	1	0	0.0208333	1
rs361525	23	1	0	0.0208333	1
rs3775291	10	11	3	0.354167	1
rs3800018	21	3	0	0.0625	1
rs3917165	21	3	0	0.0625	1
rs3917200	19	5	0	0.104167	1
rs3918241	19	5	0	0.104167	1
rs4143332	23	1	0	0.0208333	1
rs4149584	22	2	0	0.0416667	1
rs4341	9	10	5	0.416667	0.672393
rs4342	9	10	5	0.416667	0.672393
rs4343	8	12	4	0.416667	1
rs4363	10	9	5	0.395833	0.390986
rs439154	8	15	1	0.354167	0.175267
rs454078	13	11	0	0.229167	0.288937
rs4625350	23	1	0	0.0208333	1
rs4754	13	10	1	0.25	1
rs479777	13	8	3	0.291667	0.345513
rs4845624	13	9	2	0.270833	1
rs4921492	9	11	4	0.395833	1
rs4986790	22	2	0	0.0416667	1
rs4986791	22	2	0	0.0416667	1
rs5007259	10	11	3	0.354167	1
rs5186	10	11	3	0.354167	1
rs5275	5	14	5	0.5	0.68263
rs5277	21	3	0	0.0625	1
rs5743708	22	2	0	0.0416667	1
rs59823161	23	1	0	0.0208333	1
rs6091737	14	8	2	0.25	0.596424
rs653178	7	12	5	0.458333	1
rs6585989	10	11	3	0.354167	1
rs671976	7	11	6	0.479167	0.694836
rs6748088	9	8	7	0.458333	0.11448
rs6800271	10	9	5	0.395833	0.390986
rs6822371	6	16	2	0.416667	0.11165
rs6969927	14	6	4	0.291667	0.0602875
rs7071579	5	14	5	0.5	0.68263
rs712044	10	12	2	0.333333	1
rs7194886	10	11	3	0.354167	1
rs7517847	9	10	5	0.416667	0.672393
rs7573065	21	3	0	0.0625	1
rs7667298	7	12	5	0.458333	1
rs767455	9	8	7	0.458333	0.11448
rs7691507	16	6	2	0.208333	0.232375
rs7756421	21	3	0	0.0625	1
rs7817	7	10	7	0.5	0.431524
rs789191	23	1	0	0.0208333	1
rs833068	12	10	2	0.291667	1
rs916977	12	10	2	0.291667	1
rs9271366	19	5	0	0.104167	1
rs9277542	17	5	2	0.1875	0.151775
rs9302752	15	7	2	0.229167	0.555586
rs9378264	19	4	1	0.125	0.298037

## Sheet: Central Germany
SNP name	Genotypes			MAF	p
	A1A1 (n)	A1A2 (n)	A2A2 (n)
rs1044670	112	37	3	0.141447	1
rs1049550	71	60	21	0.335526	0.15031
rs11013389	109	36	7	0.164474	0.131806
rs11074932	81	62	9	0.263158	0.675757
rs11209026	140	12	0	0.0394737	1
rs11362	53	67	32	0.430921	0.246316
rs11465804	141	11	0	0.0361842	1
rs1148459	44	72	36	0.473684	0.519771
rs11569393	44	71	37	0.476974	0.420714
rs11728697	49	76	27	0.427632	0.869061
rs11730582	48	74	30	0.440789	0.870298
rs12035082	45	81	26	0.4375	0.409262
rs12069782	89	51	12	0.246711	0.272852
rs12636851	46	82	24	0.427632	0.248039
rs12793173	102	43	7	0.1875	0.421338
rs12858139	50	77	25	0.417763	0.738638
rs1544410	57	71	24	0.391447	0.864823
rs16957413	120	28	4	0.118421	0.228564
rs16997340	131	20	1	0.0723684	0.558902
rs17221417	69	67	16	0.325658	1
rs17235416	151	1	0	0.00328947	1
rs1799724	120	30	2	0.111842	1
rs1799864	124	27	1	0.0953947	1
rs1799865	83	53	16	0.279605	0.10699
rs1799964	97	51	4	0.194079	0.601843
rs1799988	55	72	25	0.401316	0.86667
rs1800024	125	26	1	0.0921053	1
rs1800076	143	9	0	0.0296053	1
rs1800098	151	1	0	0.00328947	1
rs1800111	151	1	0	0.00328947	1
rs1800471	133	17	2	0.0690789	0.144549
rs1800472	141	11	0	0.0361842	1
rs1800587	77	61	14	0.292763	0.697219
rs1800629	95	53	4	0.200658	0.445736
rs1800630	111	38	3	0.144737	1
rs1800750	147	5	0	0.0164474	1
rs1800795	58	64	30	0.407895	0.130232
rs1800797	58	67	27	0.398026	0.314407
rs1800871	98	45	9	0.207237	0.219892
rs1800872	97	46	9	0.210526	0.325567
rs1861759	53	74	25	0.407895	1
rs1869133	103	40	9	0.190789	0.0694388
rs1869135	104	39	9	0.1875	0.0603382
rs187238	84	58	10	0.256579	1
rs1891467	88	56	8	0.236842	1
rs189667	84	57	11	0.259868	0.832626
rs1919364	39	75	38	0.496711	0.871934
rs1946518	55	71	26	0.404605	0.736886
rs1953600	67	62	23	0.355263	0.213963
rs2015052	140	12	0	0.0394737	1
rs2015086	120	31	1	0.108553	1
rs2040388	36	82	34	0.493421	0.416897
rs2066844	151	1	0	0.00328947	1
rs2071746	48	75	29	0.4375	1
rs2075800	61	74	17	0.355263	0.483957
rs2076530	63	79	10	0.325658	0.0276744
rs2125489	125	25	2	0.0953947	0.62596
rs2206593	134	18	0	0.0592105	1
rs2227956	93	55	4	0.207237	0.321553
rs2233406	84	61	7	0.246711	0.389318
rs2233409	89	59	4	0.220395	0.155816
rs223498	40	76	36	0.486842	1
rs2279015	67	66	19	0.342105	0.718433
rs2303542	54	76	22	0.394737	0.614346
rs2430561	44	76	32	0.460526	1
rs2569190	38	82	32	0.480263	0.41601
rs2573346	62	68	22	0.368421	0.605636
rs2595613	130	21	1	0.0756579	0.593314
rs2734225	69	70	13	0.315789	0.572604
rs2784773	54	66	32	0.427632	0.184685
rs2796813	42	85	25	0.444079	0.138796
rs28360457	147	5	0	0.0164474	1
rs2891	36	83	33	0.490132	0.329737
rs3024505	106	42	4	0.164474	1
rs3025000	68	67	17	0.332237	1
rs3087456	84	52	9	0.241379	0.820939
rs3093024	47	68	37	0.467105	0.25325
rs3138053	88	57	7	0.233553	0.655472
rs315952	72	67	13	0.305921	0.706139
rs34536443	141	11	0	0.0361842	1
rs35933842	150	2	0	0.00657895	1
rs361525	137	15	0	0.0493421	1
rs3775291	61	72	19	0.361842	0.860942
rs3800018	110	39	3	0.148026	1
rs3917165	130	22	0	0.0723684	1
rs3917200	124	28	0	0.0921053	0.615539
rs3918241	117	33	2	0.121711	1
rs4143332	121	30	1	0.105263	1
rs4149584	146	6	0	0.0197368	1
rs4341	51	68	33	0.440789	0.252741
rs4342	47	74	31	0.447368	0.870145
rs4343	48	66	38	0.467105	0.141662
rs4363	48	71	33	0.450658	0.513045
rs439154	55	77	20	0.384868	0.492924
rs454078	81	62	9	0.263158	0.675757
rs4625350	149	3	0	0.00986842	1
rs4754	81	58	13	0.276316	0.547486
rs479777	74	61	17	0.3125	0.450148
rs4845624	68	66	18	0.335526	0.719146
rs4921492	56	77	19	0.378289	0.391957
rs4986790	136	16	0	0.0526316	1
rs4986791	137	15	0	0.0493421	1
rs5007259	50	85	17	0.391447	0.0413564
rs5186	77	59	16	0.299342	0.339687
rs5275	54	75	23	0.398026	0.865458
rs5277	114	37	1	0.128289	0.469679
rs5743704	146	6	0	0.0197368	1
rs5743708	142	10	0	0.0328947	1
rs59823161	150	2	0	0.00657895	1
rs6091737	84	60	8	0.25	0.665685
rs653178	48	78	26	0.427632	0.620856
rs6585989	78	58	16	0.296053	0.32992
rs671976	45	71	36	0.470395	0.51438
rs6748088	59	77	16	0.358553	0.289206
rs6800271	42	86	24	0.440789	0.0991222
rs6822371	53	78	21	0.394737	0.400776
rs6969927	88	55	9	0.240132	1
rs7071579	44	67	41	0.490132	0.146438
rs712044	76	64	12	0.289474	0.845838
rs7194886	40	76	36	0.486842	1
rs7517847	62	68	22	0.368421	0.605636
rs7573065	132	19	1	0.0690789	0.523546
rs7667298	37	84	31	0.480263	0.254656
rs767455	46	66	40	0.480263	0.106782
rs7691507	98	45	9	0.207237	0.219892
rs7756421	114	35	3	0.134868	0.736139
rs7817	45	65	42	0.490132	0.0757365
rs789191	141	11	0	0.0361842	1
rs833068	61	71	20	0.365132	1
rs916977	119	28	5	0.125	0.0596388
rs9271366	98	50	4	0.190789	0.599466
rs9277542	68	65	19	0.338816	0.588448
rs9302752	110	36	6	0.157895	0.214654
rs9378264	113	26	13	0.171053	1.12251e-05
rs9905838	149	2	1	0.0131579	0.0197691

## Sheet: Czech Republic
SNP name	Genotypes			MAF	p
	A1A1 (n)	A1A2 (n)	A2A2 (n)
rs1044670	41	19	0	0.158333	0.330137
rs1049550	33	24	3	0.25	0.741837
rs11013389	48	11	1	0.108333	0.516743
rs11074932	29	23	8	0.325	0.37713
rs11209026	53	7	0	0.0583333	1
rs11362	20	24	16	0.466667	0.127096
rs11465804	55	5	0	0.0416667	1
rs1148459	11	40	9	0.483333	0.0189096
rs11569393	18	29	13	0.458333	0.800338
rs11728697	22	30	8	0.383333	0.787508
rs11730582	17	32	11	0.45	0.612007
rs12035082	22	30	8	0.383333	0.787508
rs12069782	31	24	5	0.283333	1
rs12636851	23	30	7	0.366667	0.780579
rs12793173	36	24	0	0.2	0.0986902
rs12858139	20	30	10	0.416667	1
rs1544410	20	33	7	0.391667	0.289062
rs16957413	49	10	1	0.1	0.456336
rs16997340	51	7	2	0.0916667	0.0627343
rs17221417	35	21	4	0.241667	0.727619
rs17235416	59	1	0	0.00833333	1
rs1799724	44	16	0	0.133333	0.578889
rs1799864	45	11	4	0.158333	0.0287372
rs1799865	27	29	4	0.308333	0.378929
rs1799964	44	14	2	0.15	0.603027
rs1799988	21	29	10	0.408333	1
rs1800024	45	11	4	0.158333	0.0287372
rs1800076	58	2	0	0.0166667	1
rs1800111	59	1	0	0.00833333	1
rs1800471	49	10	1	0.1	0.456336
rs1800472	56	4	0	0.0333333	1
rs1800587	26	27	7	0.341667	1
rs1800629	33	23	4	0.258333	1
rs1800630	50	8	2	0.1	0.0901948
rs1800750	59	1	0	0.00833333	1
rs1800795	20	28	12	0.433333	0.792568
rs1800797	20	28	12	0.433333	0.792568
rs1800871	42	15	3	0.175	0.36003
rs1800872	42	15	3	0.175	0.36003
rs1861759	21	25	14	0.441667	0.293297
rs1869133	39	21	0	0.175	0.183731
rs1869135	39	21	0	0.175	0.183731
rs187238	32	22	6	0.283333	0.523625
rs1891467	39	20	1	0.183333	0.669296
rs189667	31	23	6	0.291667	0.543592
rs1919364	20	27	13	0.441667	0.599723
rs1946518	17	34	9	0.433333	0.299626
rs1953600	33	24	3	0.25	0.741837
rs2015052	57	3	0	0.025	1
rs2015086	47	11	2	0.125	0.21099
rs2040388	21	27	12	0.425	0.598228
rs2071746	25	20	15	0.416667	0.0168984
rs2075800	22	31	7	0.375	0.582861
rs2076530	23	34	3	0.333333	0.0451505
rs2125489	53	5	2	0.075	0.0255911
rs2206593	58	2	0	0.0166667	1
rs2227956	41	17	2	0.175	1
rs2233406	34	25	1	0.225	0.261422
rs2233409	37	22	1	0.2	0.428611
rs223498	14	33	13	0.491667	0.605088
rs2279015	25	27	8	0.358333	1
rs2303542	21	24	15	0.45	0.189883
rs2430561	22	30	8	0.383333	0.787508
rs2569190	21	29	10	0.408333	1
rs2573346	33	24	3	0.25	0.741837
rs2595613	55	5	0	0.0416667	1
rs2734225	31	26	3	0.266667	0.52264
rs2784773	17	33	10	0.441667	0.441934
rs2796813	23	28	9	0.383333	1
rs2891	18	28	14	0.466667	0.612137
rs3024505	38	21	1	0.191667	0.673203
rs3025000	28	23	9	0.341667	0.257858
rs3087456	29	26	3	0.275862	0.514926
rs3093024	21	24	15	0.45	0.189883
rs3138053	37	22	1	0.2	0.428611
rs315952	28	27	5	0.308333	0.770462
rs34536443	57	3	0	0.025	1
rs361525	55	5	0	0.0416667	1
rs3775291	27	22	11	0.366667	0.102452
rs3800018	41	19	0	0.158333	0.330137
rs3917165	55	5	0	0.0416667	1
rs3917200	52	8	0	0.0666667	1
rs3918241	45	14	1	0.133333	1
rs4143332	41	19	0	0.158333	0.330137
rs4149584	58	2	0	0.0166667	1
rs4341	17	29	14	0.475	0.799659
rs4342	17	30	13	0.466667	1
rs4343	17	29	14	0.475	0.799659
rs4363	17	28	15	0.483333	0.611357
rs439154	23	32	5	0.35	0.259803
rs454078	33	26	1	0.233333	0.155385
rs4625350	59	1	0	0.00833333	1
rs4754	32	23	5	0.275	0.750449
rs479777	32	24	4	0.266667	1
rs4845624	28	23	9	0.341667	0.257858
rs4921492	22	33	5	0.358333	0.169159
rs4986790	59	1	0	0.00833333	1
rs4986791	59	1	0	0.00833333	1
rs5007259	20	33	7	0.391667	0.289062
rs5186	28	23	9	0.341667	0.257858
rs5275	22	30	8	0.383333	0.787508
rs5277	41	18	1	0.166667	1
rs5743704	51	8	1	0.0833333	0.334844
rs5743708	53	7	0	0.0583333	1
rs59823161	57	3	0	0.025	1
rs6091737	31	21	8	0.308333	0.22198
rs653178	16	34	10	0.45	0.30968
rs6585989	24	23	13	0.408333	0.113585
rs671976	18	31	11	0.441667	0.797906
rs6748088	28	24	8	0.333333	0.559515
rs6800271	7	53	0	0.441667	9.12756e-11
rs6822371	24	27	9	0.375	0.784959
rs6969927	39	17	4	0.208333	0.255213
rs7071579	15	33	12	0.475	0.603948
rs712044	29	21	10	0.341667	0.089325
rs7194886	18	27	15	0.475	0.446103
rs7517847	21	31	8	0.391667	0.596978
rs7573065	50	9	1	0.0916667	0.395312
rs7667298	14	35	11	0.475	0.298958
rs767455	16	33	11	0.458333	0.601957
rs7691507	40	17	3	0.191667	0.43044
rs7756421	42	18	0	0.15	0.332364
rs7817	24	26	10	0.383333	0.585274
rs789191	55	5	0	0.0416667	1
rs833068	28	21	11	0.358333	0.0891382
rs916977	43	15	2	0.158333	0.625921
rs9271366	38	21	1	0.191667	0.673203
rs9277542	27	25	8	0.341667	0.571856
rs9302752	38	19	3	0.208333	0.702802
rs9378264	41	19	0	0.158333	0.330137

## Sheet: England
SNP name	Genotypes			MAF	p
	A1A1 (n)	A1A2 (n)	A2A2 (n)
rs1044670	21	7	1	0.155172	0.518477
rs1049550	15	11	3	0.293103	0.662296
rs11013389	21	7	1	0.155172	0.518477
rs11074932	10	13	6	0.431034	0.708456
rs11362	11	10	8	0.448276	0.132707
rs1148459	8	14	7	0.482759	1
rs11569393	11	11	7	0.431034	0.260421
rs11728697	9	11	9	0.5	0.262908
rs11730582	11	9	9	0.465517	0.059701
rs12035082	5	20	4	0.482759	0.0689369
rs12069782	18	10	1	0.206897	1
rs12636851	12	15	2	0.327586	0.671357
rs12793173	16	10	3	0.275862	0.638458
rs12858139	6	19	4	0.465517	0.143706
rs1544410	16	7	6	0.327586	0.0282579
rs16957413	25	4	0	0.0689655	1
rs16997340	24	4	1	0.103448	0.248894
rs17221417	20	7	2	0.189655	0.238407
rs17235416	28	1	0	0.0172414	1
rs1799724	18	11	0	0.189655	0.549595
rs1799864	24	4	1	0.103448	0.248894
rs1799865	10	13	6	0.431034	0.708456
rs1799964	23	6	0	0.103448	1
rs1799988	11	10	8	0.448276	0.132707
rs1800024	24	4	1	0.103448	0.248894
rs1800076	28	1	0	0.0172414	1
rs1800471	24	5	0	0.0862069	1
rs1800472	27	2	0	0.0344828	1
rs1800587	15	12	2	0.275862	1
rs1800629	22	5	2	0.155172	0.105742
rs1800630	26	3	0	0.0517241	1
rs1800750	28	1	0	0.0172414	1
rs1800795	8	14	7	0.482759	1
rs1800797	8	14	7	0.482759	1
rs1800871	20	7	2	0.189655	0.238407
rs1800872	20	7	2	0.189655	0.238407
rs1861759	8	14	7	0.482759	1
rs1869133	21	8	0	0.137931	1
rs1869135	21	8	0	0.137931	1
rs187238	19	10	0	0.172414	0.557785
rs1891467	14	13	2	0.293103	1
rs189667	19	10	0	0.172414	0.557785
rs1919364	7	18	4	0.448276	0.267826
rs1946518	13	12	4	0.344828	0.687006
rs1953600	15	11	3	0.293103	0.662296
rs2015052	27	2	0	0.0344828	1
rs2015086	21	8	0	0.137931	1
rs2040388	13	11	5	0.362069	0.42055
rs2071746	11	14	4	0.37931	1
rs2075800	11	15	3	0.362069	0.697302
rs2076530	16	10	3	0.275862	0.638458
rs2125489	24	5	0	0.0862069	1
rs2206593	27	2	0	0.0344828	1
rs2227956	18	11	0	0.189655	0.549595
rs2233406	20	9	0	0.155172	1
rs2233409	23	6	0	0.103448	1
rs223498	6	18	5	0.482759	0.278289
rs2279015	14	10	5	0.344828	0.22534
rs2303542	8	14	7	0.482759	1
rs2430561	10	15	4	0.396552	1
rs2569190	8	16	5	0.448276	0.712873
rs2573346	15	11	3	0.293103	0.662296
rs2734225	13	8	8	0.413793	0.0231852
rs2784773	10	12	7	0.448276	0.454459
rs2796813	10	15	4	0.396552	1
rs2891	11	10	8	0.448276	0.132707
rs3024505	23	5	1	0.12069	0.33556
rs3025000	14	14	1	0.275862	0.389898
rs3087456	10	15	4	0.396552	1
rs3093024	14	12	3	0.310345	1
rs3138053	20	9	0	0.155172	1
rs315952	14	14	1	0.275862	0.389898
rs361525	27	2	0	0.0344828	1
rs3775291	19	9	1	0.189655	1
rs3800018	21	7	1	0.155172	0.518477
rs3917165	25	4	0	0.0689655	1
rs3917200	24	5	0	0.0862069	1
rs3918241	21	7	1	0.155172	0.518477
rs4143332	24	4	1	0.103448	0.248894
rs4149584	28	1	0	0.0172414	1
rs4341	11	15	3	0.362069	0.697302
rs4342	11	15	3	0.362069	0.697302
rs4343	11	15	3	0.362069	0.697302
rs4363	11	15	3	0.362069	0.697302
rs439154	8	18	3	0.413793	0.249803
rs454078	9	19	1	0.362069	0.0451661
rs4754	16	11	2	0.258621	1
rs479777	17	10	2	0.241379	0.643731
rs4845624	9	13	7	0.465517	0.709284
rs4921492	10	17	2	0.362069	0.238931
rs4986790	24	5	0	0.0862069	1
rs4986791	25	4	0	0.0689655	1
rs5007259	12	10	7	0.413793	0.133186
rs5186	16	13	0	0.224138	0.287087
rs5275	8	20	1	0.37931	0.0207687
rs5277	20	9	0	0.155172	1
rs5743704	27	2	0	0.0344828	1
rs5743708	27	2	0	0.0344828	1
rs59823161	28	1	0	0.0172414	1
rs6091737	17	10	2	0.241379	0.643731
rs653178	9	16	4	0.413793	0.702625
rs6585989	17	11	1	0.224138	1
rs671976	7	18	4	0.448276	0.267826
rs6748088	12	14	3	0.344828	1
rs6800271	12	15	2	0.327586	0.671357
rs6822371	9	15	5	0.431034	1
rs6969927	18	10	1	0.206897	1
rs7071579	12	10	7	0.413793	0.133186
rs712044	13	14	2	0.310345	0.67877
rs7194886	10	13	6	0.431034	0.708456
rs7517847	10	15	4	0.396552	1
rs7573065	27	2	0	0.0344828	1
rs7667298	8	15	6	0.465517	1
rs767455	11	13	5	0.396552	0.710885
rs7691507	20	8	1	0.172414	1
rs7756421	22	6	1	0.137931	0.426758
rs7817	7	17	5	0.465517	0.46702
rs789191	28	1	0	0.0172414	1
rs833068	13	15	1	0.293103	0.36962
rs916977	7	18	4	0.448276	0.267826
rs9271366	23	6	0	0.103448	1
rs9277542	16	12	1	0.241379	1
rs9302752	17	10	2	0.241379	0.643731
rs9378264	24	4	1	0.103448	0.248894

## Sheet: Gdansk
SNP name	Genotypes			MAF	p
	A1A1 (n)	A1A2 (n)	A2A2 (n)
rs1044670	46	11	2	0.127119	0.216998
rs1049550	30	22	7	0.305085	0.363167
rs11013389	43	13	3	0.161017	0.152528
rs11074932	26	29	4	0.313559	0.372393
rs11209026	54	5	0	0.0423729	1
rs11362	21	33	5	0.364407	0.162466
rs11465804	54	5	0	0.0423729	1
rs1148459	16	30	13	0.474576	1
rs11569393	15	30	14	0.491525	1
rs11728697	27	25	7	0.330508	0.770672
rs11730582	17	27	15	0.483051	0.60196
rs12035082	24	29	6	0.347458	0.773299
rs12069782	31	23	5	0.279661	0.753918
rs12636851	31	22	6	0.288136	0.526766
rs12793173	37	18	4	0.220339	0.445085
rs12858139	16	31	12	0.466102	0.795705
rs1544410	24	24	11	0.389831	0.278929
rs16957413	47	12	0	0.101695	1
rs16997340	51	7	1	0.0762712	0.280422
rs17221417	27	28	4	0.305085	0.539537
rs1799724	43	15	1	0.144068	1
rs1799864	43	14	2	0.152542	0.605647
rs1799865	27	29	3	0.29661	0.22599
rs1799964	42	16	1	0.152542	1
rs1799988	19	32	8	0.40678	0.425824
rs1800024	45	11	3	0.144068	0.0823981
rs1800076	58	1	0	0.00847458	1
rs1800471	51	7	1	0.0762712	0.280422
rs1800472	58	1	0	0.00847458	1
rs1800587	28	22	9	0.338983	0.243231
rs1800629	31	24	4	0.271186	1
rs1800630	52	6	1	0.0677966	0.223984
rs1800795	17	31	11	0.449153	0.793336
rs1800797	15	33	11	0.466102	0.436944
rs1800871	31	25	3	0.262712	0.736359
rs1800872	30	26	3	0.271186	0.518376
rs1861759	21	27	11	0.415254	0.78806
rs1869133	39	16	4	0.20339	0.226336
rs1869135	38	17	4	0.211864	0.262893
rs187238	37	20	2	0.20339	1
rs1891467	39	16	4	0.20339	0.226336
rs189667	35	22	2	0.220339	0.713232
rs1919364	12	39	8	0.466102	0.0187776
rs1946518	26	25	8	0.347458	0.577867
rs1953600	23	31	5	0.347458	0.386588
rs2015052	57	1	1	0.0254237	0.025641
rs2015086	43	16	0	0.135593	0.578968
rs2040388	18	30	11	0.440678	1
rs20417	58	1	0	0.00847458	1
rs2066844	56	3	0	0.0254237	1
rs2071746	24	24	11	0.389831	0.278929
rs2075800	27	28	4	0.305085	0.539537
rs2076530	27	29	3	0.29661	0.22599
rs2125489	46	13	0	0.110169	1
rs2206593	55	4	0	0.0338983	1
rs2227956	36	23	0	0.194915	0.0992667
rs2233406	39	16	4	0.20339	0.226336
rs2233409	40	18	1	0.169492	1
rs223498	18	30	11	0.440678	1
rs2279015	25	29	5	0.330508	0.557725
rs2303542	18	30	11	0.440678	1
rs2430561	18	30	11	0.440678	1
rs2569190	20	31	8	0.398305	0.589956
rs2573346	23	30	6	0.355932	0.570519
rs2595613	55	4	0	0.0338983	1
rs2734225	23	25	11	0.398305	0.416595
rs2784773	18	33	8	0.415254	0.295681
rs2796813	22	26	11	0.40678	0.589096
rs2891	16	37	6	0.415254	0.0349325
rs3024505	38	21	0	0.177966	0.18238
rs3025000	34	16	9	0.288136	0.0111875
rs3087456	30	26	2	0.258621	0.308815
rs3093024	20	32	7	0.389831	0.411716
rs3138053	39	16	4	0.20339	0.226336
rs315952	24	26	9	0.372881	0.780117
rs34536443	57	2	0	0.0169492	1
rs361525	50	9	0	0.0762712	1
rs3775291	32	22	5	0.271186	0.74141
rs3800018	42	14	3	0.169492	0.341402
rs3917165	49	10	0	0.0847458	1
rs3917200	54	5	0	0.0423729	1
rs3918241	45	14	0	0.118644	1
rs4143332	40	17	2	0.177966	1
rs4149584	56	3	0	0.0254237	1
rs4341	16	30	13	0.474576	1
rs4342	16	31	12	0.466102	0.795705
rs4343	16	30	13	0.474576	1
rs4363	15	32	12	0.474576	0.606111
rs439154	15	29	15	0.5	1
rs454078	25	27	7	0.347458	1
rs4754	31	27	1	0.245763	0.152742
rs479777	30	25	4	0.279661	1
rs4845624	26	27	6	0.330508	1
rs4921492	21	27	11	0.415254	0.78806
rs4986790	56	3	0	0.0254237	1
rs4986791	56	3	0	0.0254237	1
rs5007259	22	34	3	0.338983	0.0422684
rs5186	29	25	5	0.29661	1
rs5275	23	31	5	0.347458	0.386588
rs5277	38	18	3	0.20339	0.687286
rs5743704	54	5	0	0.0423729	1
rs5743708	55	3	1	0.0423729	0.0843553
rs6091737	25	31	3	0.313559	0.133548
rs653178	17	31	11	0.449153	0.793336
rs6585989	23	31	5	0.347458	0.386588
rs671976	15	31	13	0.483051	0.797274
rs6748088	23	26	10	0.389831	0.588656
rs6800271	26	28	5	0.322034	0.764792
rs6822371	27	25	7	0.330508	0.770672
rs6969927	42	15	2	0.161017	0.629772
rs7071579	15	33	11	0.466102	0.436944
rs712044	21	28	10	0.40678	1
rs7194886	17	28	14	0.474576	0.794192
rs7517847	29	25	5	0.29661	1
rs7573065	52	7	0	0.059322	1
rs7667298	19	28	12	0.440678	0.794116
rs767455	17	28	14	0.474576	0.794192
rs7691507	39	17	3	0.194915	0.674256
rs7756421	44	12	3	0.152542	0.11401
rs7817	19	30	10	0.423729	1
rs789191	55	4	0	0.0338983	1
rs833068	32	17	10	0.313559	0.0143117
rs916977	52	7	0	0.059322	1
rs9271366	45	14	0	0.118644	1
rs9277542	23	30	6	0.355932	0.570519
rs9302752	40	16	3	0.186441	0.396883
rs9378264	33	25	1	0.228814	0.261543

## Sheet: Italy
SNP name	Genotypes			MAF	p
	A1A1 (n)	A1A2 (n)	A2A2 (n)
rs1044670	84	32	8	0.193548	0.0778519
rs1049550	44	66	14	0.379032	0.183472
rs11013389	66	50	8	0.266129	0.821008
rs11074932	50	54	20	0.379032	0.445437
rs11209026	114	10	0	0.0403226	1
rs11362	38	60	26	0.451613	0.856178
rs11465804	111	13	0	0.0524194	1
rs1148459	41	62	21	0.419355	0.854551
rs11569393	33	66	25	0.467742	0.477009
rs11728697	37	67	20	0.431452	0.35917
rs11730582	32	67	25	0.471774	0.470355
rs12035082	35	57	32	0.487903	0.372752
rs12069782	74	46	4	0.217742	0.433125
rs12636851	35	65	24	0.455645	0.59009
rs12793173	68	45	11	0.270161	0.367044
rs12858139	41	65	18	0.407258	0.456157
rs1544410	33	63	28	0.479839	1
rs16957413	101	22	1	0.0967742	1
rs16997340	101	23	0	0.0927419	0.596889
rs17221417	63	52	9	0.282258	0.825854
rs17235416	123	1	0	0.00403226	1
rs1799724	75	46	3	0.209677	0.277777
rs1799864	93	27	4	0.141129	0.261144
rs1799865	53	53	18	0.358871	0.437585
rs1799964	92	28	4	0.145161	0.284614
rs1799988	41	50	33	0.467742	0.046361
rs1800024	92	29	3	0.141129	0.708168
rs1800076	121	3	0	0.0120968	1
rs1800098	123	1	0	0.00403226	1
rs1800111	123	1	0	0.00403226	1
rs1800471	107	14	3	0.0806452	0.0295137
rs1800472	117	7	0	0.0282258	1
rs1800587	59	55	10	0.302419	0.672809
rs1800629	89	33	2	0.149194	1
rs1800630	99	22	3	0.112903	0.181739
rs1800750	120	4	0	0.016129	1
rs1800795	42	65	17	0.399194	0.3529
rs1800797	54	51	19	0.358871	0.24408
rs1800871	71	43	10	0.254032	0.346101
rs1800872	70	44	10	0.258065	0.480035
rs1861759	36	63	25	0.455645	0.85752
rs1869133	80	39	5	0.197581	1
rs1869135	80	39	5	0.197581	1
rs187238	66	44	14	0.290323	0.128414
rs1891467	66	51	7	0.262097	0.642524
rs189667	64	44	16	0.306452	0.0887795
rs1919364	31	66	27	0.483871	0.589271
rs1946518	39	60	25	0.443548	0.856107
rs1953600	58	56	10	0.306452	0.671947
rs2015052	110	14	0	0.0564516	1
rs2015086	79	44	1	0.185484	0.0721328
rs2040388	60	51	13	0.310484	0.676228
rs20417	119	5	0	0.0201613	1
rs2066844	117	7	0	0.0282258	1
rs2071746	44	58	22	0.41129	0.712477
rs2075800	38	65	21	0.431452	0.582366
rs2076530	69	38	17	0.290323	0.00784327
rs2125489	101	22	1	0.0967742	1
rs2206593	108	16	0	0.0645161	1
rs2227956	106	17	1	0.0766129	0.525694
rs2233406	63	52	9	0.282258	0.825854
rs2233409	75	43	6	0.221774	1
rs223498	36	64	24	0.451613	0.718542
rs2279015	58	49	17	0.334677	0.226889
rs2303542	35	62	27	0.467742	1
rs2430561	31	67	26	0.479839	0.471196
rs2569190	32	67	25	0.471774	0.470355
rs2573346	57	57	10	0.310484	0.529828
rs2595613	105	19	0	0.0766129	1
rs2734225	46	53	25	0.415323	0.196367
rs2784773	41	69	14	0.391129	0.0888821
rs2796813	41	55	28	0.447581	0.276259
rs2891	40	54	30	0.459677	0.204748
rs3024505	92	31	1	0.133065	0.693387
rs3025000	60	43	21	0.342742	0.0157536
rs3087456	55	49	16	0.3375	0.412921
rs3093024	34	60	30	0.483871	0.721636
rs3138053	65	50	9	0.274194	1
rs315952	67	51	6	0.254032	0.477146
rs34536443	120	4	0	0.016129	1
rs361525	117	7	0	0.0282258	1
rs3775291	68	47	9	0.262097	0.817687
rs3800018	87	29	8	0.181452	0.0286094
rs3917165	117	6	1	0.0322581	0.109919
rs3917200	96	26	2	0.120968	0.6892
rs3918241	94	29	1	0.125	0.690626
rs4143332	104	17	3	0.0927419	0.0663826
rs4149584	117	7	0	0.0282258	1
rs4341	59	52	13	0.314516	0.834802
rs4342	60	52	12	0.306452	0.835459
rs4343	58	51	15	0.326613	0.539399
rs4363	58	55	11	0.310484	0.834264
rs439154	46	53	25	0.415323	0.196367
rs454078	65	49	10	0.278226	0.825366
rs4625350	121	3	0	0.0120968	1
rs4754	63	49	12	0.294355	0.664781
rs479777	72	41	11	0.254032	0.157818
rs4845624	34	59	31	0.487903	0.592917
rs4921492	49	56	19	0.379032	0.702912
rs4986790	111	13	0	0.0524194	1
rs4986791	112	12	0	0.0483871	1
rs5007259	50	58	16	0.362903	1
rs5186	75	45	4	0.21371	0.59115
rs5275	55	59	10	0.318548	0.406868
rs5277	84	38	2	0.169355	0.522253
rs5743704	116	8	0	0.0322581	1
rs5743708	121	3	0	0.0120968	1
rs59823161	123	1	0	0.00403226	1
rs6091737	67	38	19	0.306452	0.00269147
rs653178	36	59	29	0.471774	0.59362
rs6585989	56	54	14	0.330645	0.840883
rs671976	41	57	26	0.439516	0.468264
rs6748088	47	58	19	0.387097	0.851674
rs6800271	35	67	22	0.447581	0.365551
rs6822371	43	64	17	0.395161	0.453897
rs6969927	73	46	5	0.225806	0.613348
rs7071579	33	60	31	0.491935	0.721516
rs712044	61	58	5	0.274194	0.0703769
rs7194886	32	60	32	0.5	0.721481
rs7517847	52	55	17	0.358871	0.69798
rs7573065	112	11	1	0.0524194	0.282056
rs7667298	36	69	19	0.431452	0.198946
rs767455	45	53	26	0.423387	0.197012
rs7691507	71	44	9	0.25	0.630715
rs7756421	87	29	8	0.181452	0.0286094
rs7817	34	58	32	0.491935	0.475814
rs789191	122	2	0	0.00806452	1
rs833068	53	44	27	0.395161	0.00469106
rs916977	46	59	19	0.391129	1
rs9271366	102	21	1	0.0927419	1
rs9277542	49	55	20	0.383065	0.568056
rs9302752	80	38	6	0.201613	0.579294
rs9378264	83	35	6	0.189516	0.37954
rs9905838	122	2	0	0.00806452	1

## Sheet: Lublin
SNP name	Genotypes			MAF	p
	A1A1 (n)	A1A2 (n)	A2A2 (n)
rs1044670	81	27	3	0.148649	0.704729
rs1049550	53	46	12	0.315315	0.66341
rs11013389	75	31	5	0.184685	0.524248
rs11074932	50	49	12	0.328829	1
rs11209026	99	11	1	0.0585586	0.311014
rs11362	31	62	18	0.441441	0.184478
rs11465804	100	10	1	0.0540541	0.269257
rs1148459	32	51	28	0.481982	0.447037
rs11569393	33	54	24	0.459459	0.849239
rs11728697	36	59	16	0.40991	0.333999
rs11730582	27	58	26	0.495495	0.706546
rs12035082	44	54	13	0.36036	0.681352
rs12069782	76	33	2	0.166667	0.732351
rs12636851	38	57	16	0.400901	0.5553
rs12793173	59	42	10	0.279279	0.488477
rs12858139	35	57	19	0.427928	0.699763
rs1544410	31	64	16	0.432432	0.083623
rs16957413	90	21	0	0.0945946	0.593788
rs16997340	99	12	0	0.0540541	1
rs17221417	52	49	10	0.310811	0.827734
rs1799724	99	11	1	0.0585586	0.311014
rs1799864	98	12	1	0.0630631	0.353869
rs1799865	49	53	9	0.31982	0.385447
rs1799964	68	38	5	0.216216	1
rs1799988	29	60	22	0.468468	0.447308
rs1800024	98	12	1	0.0630631	0.353869
rs1800076	105	6	0	0.027027	1
rs1800471	96	15	0	0.0675676	1
rs1800587	58	44	9	0.279279	0.817306
rs1800629	71	37	3	0.193694	0.759961
rs1800630	81	28	2	0.144144	1
rs1800750	109	2	0	0.00900901	1
rs1800795	42	52	17	0.387387	1
rs1800797	41	54	16	0.387387	0.844167
rs1800871	62	42	7	0.252252	1
rs1800872	62	42	7	0.252252	1
rs1861759	43	53	15	0.373874	1
rs1869133	71	37	3	0.193694	0.759961
rs1869135	70	38	3	0.198198	0.55747
rs187238	55	51	5	0.274775	0.152792
rs1891467	80	25	6	0.166667	0.0765513
rs189667	53	53	5	0.283784	0.10026
rs1919364	29	57	25	0.481982	0.850263
rs1946518	38	61	12	0.382883	0.109999
rs1953600	50	47	14	0.337838	0.67067
rs2015052	102	9	0	0.0405405	1
rs2015086	87	21	3	0.121622	0.196508
rs2040388	34	60	17	0.423423	0.331848
rs2071746	28	65	18	0.454955	0.0842832
rs2075800	63	41	7	0.247748	1
rs2076530	45	54	12	0.351351	0.538362
rs2125489	80	27	4	0.157658	0.467488
rs2206593	102	9	0	0.0405405	1
rs2227956	69	39	3	0.202703	0.556207
rs2233406	65	39	7	0.238739	0.793398
rs2233409	73	33	5	0.193694	0.55236
rs223498	28	58	25	0.486486	0.706105
rs2279015	41	47	23	0.418919	0.174998
rs2303542	33	55	23	0.454955	1
rs2430561	37	43	31	0.472973	0.0220095
rs2569190	34	50	27	0.468468	0.341478
rs2573346	46	51	14	0.355856	1
rs2595613	103	8	0	0.036036	1
rs2734225	41	58	12	0.369369	0.229141
rs2784773	38	49	24	0.436937	0.333815
rs2796813	41	50	20	0.405405	0.554346
rs28360457	106	5	0	0.0225225	1
rs2891	31	52	28	0.486486	0.568654
rs3024505	91	19	1	0.0945946	1
rs3025000	56	42	13	0.306306	0.265149
rs3087456	57	43	8	0.273148	1
rs3093024	28	60	23	0.477477	0.44922
rs3138053	68	37	6	0.220721	0.78236
rs315952	58	45	8	0.274775	1
rs34536443	101	10	0	0.045045	1
rs35933842	110	1	0	0.0045045	1
rs361525	98	13	0	0.0585586	1
rs3775291	53	46	12	0.315315	0.66341
rs3800018	88	22	1	0.108108	1
rs3917165	91	19	1	0.0945946	1
rs3917200	88	20	3	0.117117	0.16448
rs3918241	86	23	2	0.121622	0.659021
rs4143332	88	21	2	0.112613	0.624001
rs4149584	106	5	0	0.0225225	1
rs4341	27	59	25	0.490991	0.571964
rs4342	27	61	23	0.481982	0.344893
rs4343	28	59	24	0.481982	0.571071
rs4363	27	61	23	0.481982	0.344893
rs439154	42	51	18	0.391892	0.693692
rs454078	56	45	10	0.292793	0.820222
rs4625350	108	3	0	0.0135135	1
rs4754	55	47	9	0.292793	1
rs479777	58	44	9	0.279279	0.817306
rs4845624	64	37	10	0.256757	0.211563
rs4921492	34	59	18	0.427928	0.440329
rs4986790	102	9	0	0.0405405	1
rs4986791	101	10	0	0.045045	1
rs5007259	35	59	17	0.418919	0.435338
rs5186	56	50	5	0.27027	0.225906
rs5275	45	61	5	0.31982	0.00806362
rs5277	73	35	3	0.184685	0.761523
rs5743704	100	11	0	0.0495495	1
rs5743708	105	6	0	0.027027	1
rs59823161	110	1	0	0.0045045	1
rs6091737	47	53	11	0.337838	0.532297
rs653178	25	61	25	0.5	0.346402
rs6585989	59	41	11	0.283784	0.351848
rs671976	30	53	28	0.490991	0.704019
rs6748088	51	55	5	0.292793	0.0642238
rs6800271	33	64	14	0.414414	0.0771347
rs6822371	43	56	12	0.36036	0.411089
rs6969927	70	32	9	0.225225	0.0974259
rs7071579	39	46	26	0.441441	0.122297
rs712044	53	44	14	0.324324	0.384783
rs7194886	36	57	18	0.418919	0.696637
rs7517847	37	53	21	0.427928	0.846473
rs7573065	103	8	0	0.036036	1
rs7667298	33	55	23	0.454955	1
rs767455	40	48	23	0.423423	0.244801
rs7691507	68	37	6	0.220721	0.78236
rs7756421	89	21	1	0.103604	1
rs7817	38	44	29	0.459459	0.0359233
rs789191	105	6	0	0.027027	1
rs833068	55	42	14	0.315315	0.191618
rs916977	84	24	3	0.135135	0.413182
rs9271366	68	42	1	0.198198	0.0685247
rs9277542	39	57	15	0.391892	0.549699
rs9302752	67	35	9	0.238739	0.18906
rs9378264	73	25	13	0.22973	0.000273636
rs9905838	108	3	0	0.0135135	1

## Sheet: Neth-Bel-France
SNP name	Genotypes			MAF	p
	A1A1 (n)	A1A2 (n)	A2A2 (n)
rs1044670	87	34	4	0.168	0.749287
rs1049550	48	61	16	0.372	0.703892
rs11013389	93	31	1	0.132	0.692994
rs11074932	54	57	14	0.34	1
rs11209026	113	12	0	0.048	1
rs11362	47	57	21	0.396	0.579868
rs11465804	115	10	0	0.04	1
rs1148459	35	69	21	0.444	0.210603
rs11569393	32	63	30	0.492	1
rs11728697	50	51	24	0.396	0.0963801
rs11730582	36	55	34	0.492	0.209815
rs12035082	46	55	24	0.412	0.355215
rs12069782	84	38	3	0.176	0.763134
rs12636851	51	61	13	0.348	0.553499
rs12793173	63	54	8	0.28	0.51048
rs12858139	45	60	20	0.4	1
rs1544410	43	69	13	0.38	0.0862645
rs16957413	91	31	3	0.148	0.730942
rs16997340	106	17	2	0.084	0.199966
rs17221417	64	51	10	0.284	1
rs17235416	124	1	0	0.004	1
rs1799724	96	24	5	0.136	0.050197
rs1799864	107	16	2	0.08	0.169237
rs1799865	50	63	12	0.348	0.322991
rs1799964	79	41	5	0.204	1
rs1799988	38	60	27	0.456	0.720352
rs1800024	100	24	1	0.104	1
rs1800076	118	7	0	0.028	1
rs1800098	120	5	0	0.02	1
rs1800471	114	11	0	0.044	1
rs1800472	119	6	0	0.024	1
rs1800587	66	46	13	0.288	0.275267
rs1800629	88	35	2	0.156	0.735089
rs1800630	87	35	3	0.164	1
rs1800795	37	63	25	0.452	1
rs1800797	44	59	22	0.412	0.853398
rs1800871	78	39	8	0.22	0.301609
rs1800872	77	40	8	0.224	0.437508
rs1861759	50	55	20	0.38	0.452175
rs1869133	78	44	3	0.2	0.401286
rs1869135	76	46	3	0.208	0.278473
rs187238	72	45	8	0.244	0.808804
rs1891467	82	38	5	0.192	0.775785
rs189667	71	46	8	0.248	0.814452
rs1919364	32	62	31	0.496	1
rs1946518	51	55	19	0.372	0.565689
rs1953600	46	67	12	0.364	0.120765
rs2015052	112	13	0	0.052	1
rs2015086	91	34	0	0.136	0.124348
rs2040388	41	60	24	0.432	0.855546
rs2066844	121	4	0	0.016	1
rs2071746	44	65	16	0.388	0.348726
rs2075800	48	63	14	0.364	0.438917
rs2076530	60	53	12	0.308	1
rs2125489	99	25	1	0.108	1
rs2206593	114	10	1	0.048	0.241821
rs2227956	75	44	6	0.224	1
rs2233406	63	47	15	0.308	0.207769
rs2233409	73	41	11	0.252	0.155257
rs223498	35	64	26	0.464	0.857529
rs2279015	58	52	15	0.328	0.544468
rs2303542	46	55	24	0.412	0.355215
rs2430561	41	53	31	0.46	0.106441
rs2569190	45	50	30	0.44	0.0450255
rs2573346	45	69	11	0.364	0.0520468
rs2595613	114	10	1	0.048	0.241821
rs2734225	49	59	17	0.372	1
rs2784773	44	63	18	0.396	0.708035
rs2796813	47	54	24	0.408	0.266442
rs28360457	122	3	0	0.012	1
rs2891	34	57	34	0.5	0.370684
rs3024505	89	30	6	0.168	0.113438
rs3025000	60	51	14	0.316	0.537171
rs3087456	66	47	9	0.266393	0.82016
rs3093024	33	67	25	0.468	0.473482
rs3138053	64	47	14	0.3	0.285344
rs315952	59	52	14	0.32	0.680814
rs34536443	119	6	0	0.024	1
rs361525	119	6	0	0.024	1
rs3775291	59	46	20	0.344	0.0466635
rs3800018	92	29	4	0.148	0.470755
rs3917165	112	12	1	0.056	0.319539
rs3917200	105	18	2	0.088	0.233155
rs3918241	93	30	2	0.136	1
rs4143332	109	15	1	0.068	0.441736
rs4149584	117	8	0	0.032	1
rs4341	29	73	23	0.476	0.0736674
rs4342	29	75	21	0.468	0.0310192
rs4343	30	72	23	0.472	0.106952
rs4363	29	75	21	0.468	0.0310192
rs439154	43	62	20	0.408	0.85398
rs454078	65	55	5	0.26	0.161484
rs4625350	122	3	0	0.012	1
rs4754	63	52	10	0.288	1
rs479777	61	52	12	0.304	0.834237
rs4845624	56	57	12	0.324	0.837938
rs4921492	53	52	20	0.368	0.25017
rs4986790	105	18	2	0.088	0.233155
rs4986791	105	18	2	0.088	0.233155
rs5007259	45	60	20	0.4	1
rs5186	65	49	11	0.284	0.663827
rs5275	58	57	10	0.308	0.531501
rs5277	96	27	2	0.124	1
rs5743704	115	10	0	0.04	1
rs5743708	119	6	0	0.024	1
rs59823161	122	3	0	0.012	1
rs6091737	67	48	10	0.272	0.820875
rs653178	39	58	28	0.456	0.473894
rs6585989	65	52	8	0.272	0.657122
rs671976	30	70	25	0.48	0.21179
rs6748088	49	56	20	0.384	0.57219
rs6800271	50	62	13	0.352	0.432727
rs6822371	54	55	16	0.348	0.698052
rs6969927	74	42	9	0.24	0.45969
rs7071579	34	66	25	0.464	0.59012
rs712044	61	54	10	0.296	0.830546
rs7194886	32	67	26	0.476	0.475145
rs7517847	42	58	25	0.432	0.584901
rs7573065	107	18	0	0.072	1
rs7667298	28	74	23	0.48	0.0493793
rs767455	36	72	17	0.424	0.0663755
rs7691507	83	36	6	0.192	0.39376
rs7756421	91	31	3	0.148	0.730942
rs7817	34	66	25	0.464	0.59012
rs789191	117	7	1	0.036	0.138516
rs833068	54	56	15	0.344	1
rs916977	100	22	3	0.112	0.178496
rs9271366	77	44	4	0.208	0.590868
rs9277542	46	62	17	0.384	0.705791
rs9302752	74	43	8	0.236	0.620739
rs9378264	94	19	12	0.172	3.62073e-06
rs9905838	121	4	0	0.016	1

[truncated: 4 more sheets: North Germany, Iceland , South Germany, Ireland ]
