# Supplementary material for: Genetic and geographic influence on phenotypic variation in European sarcoidosis patients
Source: Front Med (Lausanne). 2023 Aug 9;10:1218106. doi: 10.3389/fmed.2023.1218106 (PMC10446882; doi:10.3389/fmed.2023.1218106)
Supplement: Supplementary file 2 [file Table_2.xlsx]

## Sheet: Phenotyp frequencies
	All				Serbia				Bucharest				Central Germany				Czech Rep				Dublin				England				Gdansk				Italy				Lublin				Netherlands-Belgium-France				North Germany				Reykjavik
	n= 1909				n= 913				n= 24				n= 152				n= 60				n= 29				n= 29				n= 59				n= 124				n= 111				n= 125				n= 161				n= 52
Variables	N	N(%)	M(%)		N	N(%)	M(%)		N	N(%)	M(%)		N	N(%)	M(%)		N	N(%)	M(%)		N	N(%)	M(%)		N	N(%)	M(%)		N	N(%)	M(%)		N	N(%)	M(%)		N	N(%)	M(%)		N	N(%)	M(%)		N	N(%)	M(%)		N
Abdomin/al	116	6.9	11.4		35	4.9	21.1391		2	8.3	0		11	7.5	3.28947		5	8.5	1.66667		0	0	6.89655		5	17.2	0		2	3.4	0		8	7	8.06452		7	6.3	0		9	7.2	0		10	6.5	3.72671		17
Acute Onset	755	40.5	2.3		480	52.6	0.109529		5	20.8	0		39	25.7	0		27	45	0		6	25	17.2414		10	34.5	0		23	39	0		26	22	4.83871		52	47.7	1.8018		24	19.8	3.2		25	18.4	15.528		18
CNS Involvement	64	3.4	0.9		41	4.5	0		0	0	0		2	1.3	0		0	0	0		4	15.4	10.3448		2	6.9	0		0	0	1.69492		0	0	0.806452		3	2.8	1.8018		4	3.2	0		5	3.2	3.72671		1
Dyspnea	712	43.7	14.3		315	34.7	0.547645		14	58.3	0		72	60.5	21.7105		18	41.9	28.3333		15	60	13.7931		n/a	n/a	n/a		21	35.6	0		20	32.8	50.8065		60	66.7	18.9189		64	66	22.4		63	64.3	39.1304		15
Extrapulmon/ary	92	5.4	11.4		0	0	21.1391		2	8.3	0		4	2.7	3.28947		10	16.9	1.66667		1	3.7	6.89655		0	0	0		19	30.5	0		29	25.4	8.06452		9	8.1	0		4	3.2	0		9	5.8	3.72671		1
Eye Involvement	141	7.5	1.8		70	7.7	0		1	4.2	0		2	1.3	2		1	1.7	0		7	25.9	6.89655		9	31	0		0	0	3.38983		6	4.9	0.806452		20	20	9.90991		8	6.4	0		12	7.9	6.21118		1
Fever/Subfebrile Temperature	318	20.8	19.8		190	20.9	0.438116		6	25	0		12	12.1	34.8684		17	43.6	35		2	8	13.7931		1	100	96.5517		21	35.6	0		11	18.3	51.6129		12	17.1	36.9369		8	11	41.6		6	9.8	62.1118		21
Musculo-skeletal-cutaneous	150	8.9	11.4		8	1.1	21.1391		4	16.7	0		37	25.2	3.28947		11	18.6	1.66667		2	7.4	6.89655		13	44.8	0		2	3.4	0		12	10.5	8.06452		28	25.2	0		4	3.2	0		13	8.4	3.72671		8
Night Sweat	189	12.4	20		89	9.8	0.657174		6	25	0		21	20.8	33.5526		4	11.1	40		1	4	13.7931		1	100	96.5517		14	23.7	0		0	0	51.6129		19	26	34.2342		2	2.9	44		4	6.6	62.1118		18
Ocular-cardio-cutaneous-CNS	209	12.4	11.4		125	17.4	21.1391		1	4.2	0		3	2	3.28947		1	1.7	1.66667		9	33.3	6.89655		2	6.9	0		2	3.4	0		6	5.3	8.06452		19	17.1	0		19	15.2	0		17	11	3.72671		1
Pulmon/ary-lymphon/adal	1124	66.5	11.4		552	76.7	21.1391		15	62.5	0		92	62.6	3.28947		32	54.2	1.66667		15	55.6	6.89655		9	31	0		35	59.3	0		59	51.8	8.06452		48	43.2	0		89	71.2	0		106	68.4	3.72671		24
Skin Involvement	298	15.7	0.8		96	10.5	0		7	29.2	0		28	18.4	0		21	35	0		9	32.1	3.44828		12	41.4	0		3	5.2	1.69492		17	13.7	0		44	41.1	3.6036		17	13.7	0.8		25	15.9	2.48447		9
[truncated: 5 more columns]
