# Supplementary material for: Genetic and geographic influence on phenotypic variation in European sarcoidosis patients
Source: Front Med (Lausanne). 2023 Aug 9;10:1218106. doi: 10.3389/fmed.2023.1218106 (PMC10446882; doi:10.3389/fmed.2023.1218106)
Supplement: Supplementary file 3 [file Table_3.xlsx]

## Sheet: Acute Onset
SNP	region	OR	95% CI		p	region	OR	95% CI		p	region	OR	95% CI		p	region	OR	95% CI		p	region	OR	95% CI		p	region	OR	95% CI		p	region	OR	95% CI		p	region	OR	95% CI		p	region	OR	95% CI		p	region	OR	95% CI
rs1044670	Serbia	1.2	0.92	1.56	0.19	Romania	n/a	n/a	n/a	n/a	Central Germany	1.85	0.77	4.46	0.16	Czech Republic	n/a	n/a	n/a	n/a	England	1.63	0.22	12.04	0.61	Gdansk	0.84	0.27	2.55	0.75	Italy	0.84	0.41	1.72	0.63	Lublin	1.36	0.62	2.98	0.43	Neth-Bel-France	0.7	0.31	1.58	0.39	North Germany	0.48	0.22	1.06
rs1049550	Serbia	1.04	0.85	1.28	0.68	Romania	0.14	0	6.51	0.29	Central Germany	0.86	0.51	1.45	0.57	Czech Republic	0.99	0.38	2.63	0.99	England	0.46	0.09	2.23	0.31	Gdansk	0.25	0.1	0.65	0.00344973	Italy	1.58	0.74	3.35	0.23	Lublin	1.04	0.57	1.86	0.91	Neth-Bel-France	0.77	0.38	1.53	0.45	North Germany	0.86	0.42	1.74
rs11013389	Serbia	0.89	0.7	1.12	0.33	Romania	n/a	n/a	n/a	n/a	Central Germany	1.09	0.57	2.08	0.8	Czech Republic	0.35	0.09	1.38	0.12	England	0.91	0.17	4.86	0.9	Gdansk	0.97	0.34	2.73	0.95	Italy	0.94	0.45	1.96	0.87	Lublin	1.1	0.53	2.27	0.8	Neth-Bel-France	0.31	0.08	1.18	0.08	North Germany	0.55	0.22	1.39
rs11074932	Serbia	0.95	0.78	1.16	0.64	Romania	0.91	0.09	8.98	0.93	Central Germany	0.76	0.42	1.4	0.38	Czech Republic	0.87	0.39	1.91	0.72	England	0.86	0.22	3.33	0.82	Gdansk	3.48	1.2	10.08	0.02	Italy	1.85	0.92	3.75	0.08	Lublin	1.16	0.64	2.11	0.62	Neth-Bel-France	1	0.48	2.1	1	North Germany	1.31	0.66	2.6
rs11209026	Serbia	1	0.64	1.55	0.99	Romania	n/a	n/a	n/a	n/a	Central Germany	n/a	n/a	n/a	n/a	Czech Republic	n/a	n/a	n/a	n/a	England	n/a	n/a	n/a	n/a	Gdansk	n/a	n/a	n/a	n/a	Italy	n/a	n/a	n/a	n/a	Lublin	1.02	0.33	3.1	0.98	Neth-Bel-France	n/a	n/a	n/a	n/a	North Germany	n/a	n/a	n/a
rs11362	Serbia	0.94	0.77	1.14	0.51	Romania	n/a	n/a	n/a	n/a	Central Germany	0.99	0.6	1.66	0.98	Czech Republic	2.51	1.13	5.58	0.02	England	0.53	0.15	1.84	0.29	Gdansk	0.78	0.31	1.94	0.58	Italy	1.22	0.63	2.36	0.54	Lublin	0.49	0.26	0.93	0.03	Neth-Bel-France	1.41	0.71	2.79	0.32	North Germany	0.78	0.42	1.44
rs11465804	Serbia	0.95	0.6	1.51	0.84	Romania	n/a	n/a	n/a	n/a	Central Germany	n/a	n/a	n/a	n/a	Czech Republic	n/a	n/a	n/a	n/a	England	n/a	n/a	n/a	n/a	Gdansk	n/a	n/a	n/a	n/a	Italy	n/a	n/a	n/a	n/a	Lublin	0.8	0.25	2.58	0.71	Neth-Bel-France	n/a	n/a	n/a	n/a	North Germany	n/a	n/a	n/a
rs1148459	Serbia	0.97	0.8	1.17	0.75	Romania	1.03	0.09	11.46	0.98	Central Germany	1.13	0.68	1.9	0.63	Czech Republic	2.09	0.7	6.21	0.18	England	1.26	0.33	4.81	0.72	Gdansk	0.72	0.33	1.59	0.41	Italy	2.35	1.16	4.75	0.02	Lublin	2.3	1.28	4.13	0.00479037	Neth-Bel-France	1.05	0.51	2.14	0.9	North Germany	0.56	0.28	1.1
rs11569393	Serbia	0.84	0.69	1.01	0.06	Romania	1.17	0.08	16.71	0.9	Central Germany	1.38	0.82	2.32	0.22	Czech Republic	1.74	0.75	4.01	0.18	England	1.34	0.38	4.72	0.63	Gdansk	1.64	0.72	3.73	0.23	Italy	1.14	0.57	2.27	0.71	Lublin	1.25	0.72	2.17	0.43	Neth-Bel-France	0.77	0.4	1.48	0.43	North Germany	1.23	0.63	2.4
rs11728697	Serbia	1.05	0.87	1.28	0.62	Romania	0.27	0.01	13.47	0.48	Central Germany	0.97	0.57	1.66	0.91	Czech Republic	1	0.44	2.3	0.99	England	1.18	0.34	4.09	0.78	Gdansk	0.63	0.27	1.49	0.28	Italy	0.63	0.31	1.27	0.19	Lublin	1.18	0.65	2.15	0.59	Neth-Bel-France	0.95	0.51	1.78	0.88	North Germany	0.73	0.39	1.35
rs11730582	Serbia	1	0.83	1.21	0.96	Romania	0.32	0.02	5.46	0.4	Central Germany	0.91	0.53	1.55	0.72	Czech Republic	1.2	0.52	2.78	0.65	England	1.05	0.32	3.48	0.94	Gdansk	2.05	0.92	4.56	0.07	Italy	1.81	0.9	3.63	0.09	Lublin	0.84	0.48	1.49	0.55	Neth-Bel-France	0.88	0.47	1.65	0.68	North Germany	1.31	0.69	2.49
rs12035082	Serbia	1.11	0.91	1.35	0.3	Romania	1.53	0.12	18.78	0.72	Central Germany	1.6	0.91	2.83	0.1	Czech Republic	0.38	0.15	0.97	0.04	England	0.38	0.05	2.67	0.31	Gdansk	2.04	0.81	5.1	0.12	Italy	1.28	0.68	2.4	0.44	Lublin	2.08	1.1	3.91	0.02	Neth-Bel-France	0.99	0.53	1.87	0.98	North Germany	1.07	0.57	2.04
rs12069782	Serbia	0.99	0.78	1.25	0.93	Romania	n/a	n/a	n/a	n/a	Central Germany	2.35	1.16	4.77	0.02	Czech Republic	1.6	0.66	3.87	0.29	England	0.12	0.01	0.96	0.04	Gdansk	0.72	0.29	1.76	0.46	Italy	1.38	0.59	3.24	0.45	Lublin	0.85	0.39	1.86	0.68	Neth-Bel-France	2.29	0.79	6.59	0.12	North Germany	0.63	0.29	1.36
rs12636851	Serbia	1.03	0.85	1.25	0.75	Romania	1.29	0.08	21.21	0.85	Central Germany	0.76	0.43	1.36	0.35	Czech Republic	1.5	0.63	3.57	0.34	England	0.21	0.02	1.8	0.13	Gdansk	1.82	0.8	4.16	0.15	Italy	1.06	0.53	2.1	0.87	Lublin	0.97	0.53	1.78	0.92	Neth-Bel-France	0.95	0.46	1.97	0.89	North Germany	0.52	0.25	1.09
rs12793173	Serbia	1.2	0.98	1.48	0.08	Romania	2.54	0.21	30.59	0.43	Central Germany	2.01	0.93	4.33	0.07	Czech Republic	n/a	n/a	n/a	n/a	England	1.1	0.22	5.42	0.9	Gdansk	0.64	0.26	1.55	0.31	Italy	1.15	0.57	2.31	0.7	Lublin	1.01	0.55	1.83	0.98	Neth-Bel-France	2.36	0.97	5.76	0.06	North Germany	1.14	0.57	2.27
rs12858139	Serbia	0.96	0.79	1.15	0.64	Romania	1.02	0.04	24.1	0.99	Central Germany	1.15	0.67	1.99	0.6	Czech Republic	0.5	0.21	1.2	0.11	England	0.31	0.05	1.86	0.18	Gdansk	1.26	0.55	2.89	0.58	Italy	1.96	0.98	3.94	0.06	Lublin	0.63	0.35	1.16	0.14	Neth-Bel-France	0.82	0.43	1.58	0.55	North Germany	0.81	0.42	1.56
rs1544410	Serbia	0.87	0.72	1.06	0.16	Romania	0.09	0	32.44	0.4	Central Germany	1.27	0.73	2.19	0.39	Czech Republic	1.12	0.47	2.66	0.79	England	1.7	0.47	6.17	0.4	Gdansk	0.65	0.29	1.49	0.3	Italy	1.45	0.74	2.84	0.28	Lublin	1.38	0.73	2.61	0.32	Neth-Bel-France	0.58	0.27	1.23	0.15	North Germany	0.63	0.34	1.19
rs16957413	Serbia	1.25	0.86	1.82	0.25	Romania	n/a	n/a	n/a	n/a	Central Germany	0.98	0.45	2.13	0.96	Czech Republic	1.73	0.49	6.14	0.38	England	n/a	n/a	n/a	n/a	Gdansk	n/a	n/a	n/a	n/a	Italy	0.74	0.24	2.34	0.61	Lublin	n/a	n/a	n/a	n/a	Neth-Bel-France	1.68	0.7	4.05	0.24	North Germany	0.82	0.29	2.29
rs16997340	Serbia	1.07	0.75	1.51	0.72	Romania	n/a	n/a	n/a	n/a	Central Germany	0.62	0.2	1.91	0.4	Czech Republic	1.31	0.39	4.41	0.66	England	2.9	0.43	19.56	0.25	Gdansk	1.23	0.33	4.61	0.75	Italy	n/a	n/a	n/a	n/a	Lublin	n/a	n/a	n/a	n/a	Neth-Bel-France	1.02	0.34	3.08	0.98	North Germany	n/a	n/a	n/a
rs17221417	Serbia	0.95	0.76	1.19	0.64	Romania	0.12	0	5.64	0.25	Central Germany	0.7	0.39	1.25	0.23	Czech Republic	0.8	0.32	1.98	0.62	England	1.23	0.28	5.34	0.77	Gdansk	0.86	0.35	2.14	0.74	Italy	1.08	0.53	2.23	0.83	Lublin	2.05	1.05	3.99	0.03	Neth-Bel-France	1.15	0.56	2.36	0.7	North Germany	1.47	0.71	3.04
rs1799724	Serbia	1.15	0.91	1.45	0.25	Romania	0.84	0.07	10.27	0.89	Central Germany	1.68	0.66	4.26	0.27	Czech Republic	n/a	n/a	n/a	n/a	England	n/a	n/a	n/a	n/a	Gdansk	0.68	0.22	2.16	0.51	Italy	0.46	0.2	1.04	0.06	Lublin	1.38	0.44	4.35	0.58	Neth-Bel-France	2.67	0.77	9.28	0.12	North Germany	0.52	0.23	1.14
rs1799864	Serbia	1.06	0.81	1.39	0.66	Romania	0.51	0.02	12.5	0.66	Central Germany	2.42	0.79	7.45	0.12	Czech Republic	0.52	0.2	1.38	0.18	England	3.29	0.2	54.23	0.38	Gdansk	2.32	0.68	7.92	0.17	Italy	0.64	0.28	1.44	0.27	Lublin	0.48	0.15	1.62	0.23	Neth-Bel-France	1.56	0.44	5.54	0.49	North Germany	0.58	0.23	1.47
rs1799865	Serbia	0.93	0.76	1.12	0.44	Romania	0.89	0.05	16.3	0.94	Central Germany	1.63	0.88	3.01	0.12	Czech Republic	0.56	0.22	1.43	0.21	England	0.76	0.2	2.96	0.68	Gdansk	1.28	0.49	3.36	0.61	Italy	1.73	0.85	3.53	0.13	Lublin	0.9	0.48	1.68	0.73	Neth-Bel-France	0.63	0.3	1.29	0.2	North Germany	1.59	0.71	3.56
rs1799964	Serbia	1.05	0.82	1.36	0.68	Romania	n/a	n/a	n/a	n/a	Central Germany	1.17	0.58	2.34	0.66	Czech Republic	0.77	0.27	2.21	0.62	England	n/a	n/a	n/a	n/a	Gdansk	1.53	0.49	4.8	0.46	Italy	1.55	0.53	4.57	0.42	Lublin	0.88	0.42	1.82	0.72	Neth-Bel-France	0.79	0.36	1.71	0.54	North Germany	1.38	0.56	3.42
rs1799988	Serbia	1.11	0.92	1.34	0.27	Romania	0.72	0.08	6.62	0.76	Central Germany	0.72	0.42	1.25	0.24	Czech Republic	1.14	0.51	2.55	0.75	England	4.1	0.79	21.35	0.08	Gdansk	0.92	0.4	2.13	0.85	Italy	0.91	0.5	1.65	0.75	Lublin	1.02	0.57	1.82	0.95	Neth-Bel-France	1.02	0.54	1.93	0.96	North Germany	0.64	0.32	1.26
rs1800024	Serbia	1.06	0.8	1.4	0.7	Romania	n/a	n/a	n/a	n/a	Central Germany	0.43	0.14	1.32	0.14	Czech Republic	1.92	0.73	5.1	0.18	England	0.3	0.02	5	0.38	Gdansk	0.66	0.23	1.92	0.43	Italy	0.49	0.16	1.47	0.2	Lublin	2.81	0.78	10.17	0.11	Neth-Bel-France	1.22	0.43	3.48	0.7	North Germany	1.14	0.42	3.11
rs1800471	Serbia	n/a	n/a	n/a	n/a	Romania	n/a	n/a	n/a	n/a	Central Germany	6.55	0.85	50.39	0.07	Czech Republic	0.86	0.23	3.2	0.81	England	n/a	n/a	n/a	n/a	Gdansk	1.31	0.32	5.33	0.7	Italy	1.12	0.39	3.23	0.84	Lublin	n/a	n/a	n/a	n/a	Neth-Bel-France	n/a	n/a	n/a	n/a	North Germany	1.79	0.48	6.69
rs1800587	Serbia	0.96	0.77	1.19	0.72	Romania	n/a	n/a	n/a	n/a	Central Germany	0.97	0.55	1.7	0.91	Czech Republic	3.63	1.31	10.05	0.01	England	0.14	0.02	1.21	0.06	Gdansk	0.91	0.42	1.97	0.81	Italy	0.79	0.39	1.59	0.5	Lublin	0.68	0.36	1.28	0.22	Neth-Bel-France	1.39	0.66	2.93	0.39	North Germany	0.89	0.46	1.71
rs1800629	Serbia	2.19	1.7	2.82	1.31e-05	Romania	n/a	n/a	n/a	n/a	Central Germany	1.04	0.53	2.05	0.91	Czech Republic	1.57	0.62	3.97	0.33	England	1.08	0.21	5.62	0.92	Gdansk	1.06	0.42	2.66	0.89	Italy	0.72	0.27	1.9	0.5	Lublin	1.72	0.82	3.61	0.15	Neth-Bel-France	1.6	0.67	3.83	0.28	North Germany	1.56	0.77	3.17
rs1800630	Serbia	0.95	0.72	1.25	0.73	Romania	n/a	n/a	n/a	n/a	Central Germany	0.8	0.37	1.75	0.58	Czech Republic	0.77	0.22	2.66	0.68	England	n/a	n/a	n/a	n/a	Gdansk	0.85	0.2	3.61	0.83	Italy	0.1	0.01	0.95	0.04	Lublin	1	0.42	2.39	0.99	Neth-Bel-France	1.18	0.5	2.8	0.7	North Germany	0.87	0.34	2.2
rs1800795	Serbia	0.88	0.73	1.07	0.21	Romania	0.75	0.02	34.66	0.87	Central Germany	0.66	0.39	1.13	0.13	Czech Republic	1.01	0.46	2.21	0.98	England	2.7	0.61	11.89	0.17	Gdansk	0.79	0.35	1.76	0.55	Italy	0.65	0.31	1.36	0.25	Lublin	0.87	0.49	1.57	0.65	Neth-Bel-France	1.36	0.69	2.68	0.37	North Germany	0.78	0.41	1.48
rs1800797	Serbia	1	0.82	1.21	0.97	Romania	0.24	0	15.8	0.47	Central Germany	1.57	0.9	2.74	0.11	Czech Republic	0.99	0.45	2.16	0.98	England	0.37	0.08	1.64	0.17	Gdansk	1.05	0.45	2.43	0.91	Italy	1.22	0.63	2.39	0.55	Lublin	1.24	0.68	2.25	0.48	Neth-Bel-France	0.42	0.21	0.83	0.01	North Germany	1.47	0.79	2.73
rs1800871	Serbia	0.97	0.78	1.2	0.79	Romania	0.47	0.04	5.89	0.53	Central Germany	1.82	0.91	3.67	0.09	Czech Republic	1.19	0.44	3.17	0.73	England	1.14	0.19	6.75	0.88	Gdansk	0.73	0.28	1.87	0.5	Italy	0.94	0.46	1.9	0.86	Lublin	1.35	0.69	2.63	0.37	Neth-Bel-France	2.12	0.85	5.29	0.1	North Germany	1.66	0.76	3.63
rs1800872	Serbia	1.03	0.83	1.27	0.8	Romania	2.14	0.17	26.89	0.53	Central Germany	0.53	0.26	1.07	0.08	Czech Republic	0.84	0.32	2.25	0.73	England	0.88	0.15	5.23	0.88	Gdansk	1.59	0.61	4.14	0.33	Italy	1.04	0.51	2.12	0.91	Lublin	0.74	0.38	1.44	0.37	Neth-Bel-France	0.55	0.23	1.31	0.17	North Germany	0.58	0.26	1.27
rs1861759	Serbia	1.03	0.85	1.25	0.75	Romania	1.51	0.03	78.82	0.83	Central Germany	0.62	0.36	1.06	0.08	Czech Republic	0.92	0.44	1.94	0.83	England	1.58	0.44	5.66	0.46	Gdansk	0.81	0.37	1.74	0.58	Italy	1.56	0.78	3.1	0.2	Lublin	1.28	0.71	2.3	0.42	Neth-Bel-France	1.19	0.62	2.31	0.59	North Germany	0.94	0.51	1.74
rs1869133	Serbia	1.01	0.79	1.29	0.94	Romania	n/a	n/a	n/a	n/a	Central Germany	1.32	0.68	2.58	0.41	Czech Republic	n/a	n/a	n/a	n/a	England	n/a	n/a	n/a	n/a	Gdansk	1.09	0.45	2.66	0.85	Italy	1.16	0.49	2.72	0.73	Lublin	1.49	0.69	3.2	0.3	Neth-Bel-France	1.73	0.67	4.45	0.25	North Germany	0.62	0.29	1.31
rs1869135	Serbia	0.98	0.77	1.25	0.9	Romania	n/a	n/a	n/a	n/a	Central Germany	1.29	0.66	2.51	0.45	Czech Republic	n/a	n/a	n/a	n/a	England	n/a	n/a	n/a	n/a	Gdansk	0.99	0.41	2.4	0.98	Italy	1.16	0.49	2.72	0.73	Lublin	1.36	0.64	2.88	0.42	Neth-Bel-France	1.82	0.7	4.7	0.21	North Germany	0.63	0.3	1.33
rs187238	Serbia	1.05	0.86	1.3	0.62	Romania	0.77	0.09	6.7	0.8	Central Germany	1.21	0.66	2.24	0.54	Czech Republic	1.51	0.64	3.56	0.33	England	n/a	n/a	n/a	n/a	Gdansk	0.47	0.17	1.31	0.14	Italy	1.14	0.58	2.24	0.69	Lublin	1.05	0.53	2.07	0.89	Neth-Bel-France	0.72	0.34	1.53	0.39	North Germany	1.19	0.58	2.44
rs1891467	Serbia	0.8	0.65	0.99	0.04	Romania	0.48	0.03	7.75	0.58	Central Germany	0.75	0.39	1.43	0.38	Czech Republic	0.86	0.3	2.52	0.79	England	0.57	0.11	2.92	0.47	Gdansk	1.23	0.5	3.01	0.65	Italy	0.69	0.31	1.56	0.37	Lublin	3.41	1.46	7.99	0.00428013	Neth-Bel-France	1.13	0.51	2.5	0.76	North Germany	0.52	0.22	1.26
rs189667	Serbia	1.07	0.87	1.32	0.53	Romania	0.54	0.07	4.33	0.54	Central Germany	1.25	0.68	2.31	0.46	Czech Republic	1.4	0.6	3.3	0.43	England	n/a	n/a	n/a	n/a	Gdansk	0.33	0.11	0.98	0.04	Italy	1.01	0.53	1.9	0.99	Lublin	1.07	0.54	2.11	0.84	Neth-Bel-France	0.75	0.35	1.58	0.44	North Germany	1.15	0.57	2.32
rs1919364	Serbia	0.95	0.78	1.14	0.57	Romania	n/a	n/a	n/a	n/a	Central Germany	0.61	0.36	1.03	0.06	Czech Republic	0.88	0.41	1.88	0.73	England	0.56	0.11	2.82	0.46	Gdansk	1.75	0.65	4.74	0.26	Italy	0.63	0.32	1.22	0.17	Lublin	1.25	0.7	2.21	0.45	Neth-Bel-France	0.95	0.49	1.85	0.89	North Germany	0.75	0.39	1.43
rs1946518	Serbia	1.1	0.92	1.32	0.29	Romania	2.6	0.17	40.04	0.46	Central Germany	0.83	0.49	1.41	0.49	Czech Republic	0.92	0.38	2.21	0.85	England	1.83	0.43	7.82	0.39	Gdansk	1.93	0.82	4.54	0.12	Italy	1.04	0.54	2	0.91	Lublin	0.97	0.52	1.82	0.93	Neth-Bel-France	1.37	0.71	2.67	0.35	North Germany	1.04	0.55	1.95
rs1953600	Serbia	1.03	0.85	1.24	0.76	Romania	n/a	n/a	n/a	n/a	Central Germany	1.15	0.68	1.95	0.6	Czech Republic	0.99	0.38	2.63	0.99	England	0.6	0.13	2.64	0.47	Gdansk	0.61	0.24	1.53	0.28	Italy	1.31	0.62	2.74	0.47	Lublin	1.26	0.71	2.24	0.43	Neth-Bel-France	0.53	0.25	1.15	0.11	North Germany	0.63	0.33	1.22
rs2015086	Serbia	1.01	0.77	1.32	0.93	Romania	n/a	n/a	n/a	n/a	Central Germany	1.9	0.82	4.4	0.13	Czech Republic	1.21	0.37	3.96	0.74	England	n/a	n/a	n/a	n/a	Gdansk	n/a	n/a	n/a	n/a	Italy	1.35	0.55	3.35	0.51	Lublin	0.56	0.23	1.33	0.18	Neth-Bel-France	n/a	n/a	n/a	n/a	North Germany	1.7	0.84	3.44
rs2040388	Serbia	1.09	0.89	1.33	0.39	Romania	1.12	0.03	46.12	0.95	Central Germany	0.49	0.27	0.89	0.02	Czech Republic	2.27	0.98	5.27	0.05	England	3.38	0.66	17.48	0.13	Gdansk	0.61	0.26	1.41	0.23	Italy	1.1	0.55	2.23	0.78	Lublin	1.3	0.72	2.36	0.38	Neth-Bel-France	1.01	0.52	1.96	0.96	North Germany	0.83	0.42	1.65
rs2071746	Serbia	1	0.83	1.21	1	Romania	0.16	0	5.65	0.29	Central Germany	0.97	0.57	1.64	0.9	Czech Republic	1.08	0.53	2.2	0.84	England	0.56	0.14	2.31	0.4	Gdansk	1.24	0.58	2.65	0.58	Italy	0.63	0.33	1.19	0.15	Lublin	0.86	0.46	1.61	0.64	Neth-Bel-France	0.8	0.39	1.64	0.54	North Germany	0.88	0.47	1.66
rs2075800	Serbia	1.13	0.93	1.38	0.2	Romania	n/a	n/a	n/a	n/a	Central Germany	0.58	0.31	1.06	0.07	Czech Republic	0.91	0.37	2.28	0.85	England	0.82	0.19	3.59	0.78	Gdansk	2.72	1.03	7.17	0.04	Italy	2.38	1.17	4.84	0.02	Lublin	0.89	0.47	1.7	0.72	Neth-Bel-France	0.58	0.27	1.24	0.16	North Germany	0.96	0.49	1.87
rs2076530	Serbia	0.99	0.8	1.22	0.94	Romania	1.06	0.13	8.89	0.96	Central Germany	1.24	0.66	2.31	0.5	Czech Republic	1.14	0.43	3.04	0.79	England	0.94	0.22	4.08	0.93	Gdansk	0.58	0.22	1.52	0.26	Italy	1.23	0.66	2.28	0.51	Lublin	0.76	0.41	1.41	0.38	Neth-Bel-France	1.74	0.84	3.62	0.13	North Germany	0.72	0.34	1.49
rs2125489	Serbia	0.73	0.51	1.02	0.07	Romania	n/a	n/a	n/a	n/a	Central Germany	0.66	0.26	1.73	0.4	Czech Republic	1.03	0.27	3.87	0.96	England	n/a	n/a	n/a	n/a	Gdansk	n/a	n/a	n/a	n/a	Italy	0.87	0.29	2.6	0.8	Lublin	0.5	0.22	1.14	0.09	Neth-Bel-France	0.57	0.15	2.11	0.39	North Germany	0.83	0.33	2.11
rs2206593	Serbia	0.98	0.66	1.46	0.94	Romania	n/a	n/a	n/a	n/a	Central Germany	n/a	n/a	n/a	n/a	Czech Republic	n/a	n/a	n/a	n/a	England	n/a	n/a	n/a	n/a	Gdansk	n/a	n/a	n/a	n/a	Italy	n/a	n/a	n/a	n/a	Lublin	n/a	n/a	n/a	n/a	Neth-Bel-France	1.06	0.25	4.59	0.94	North Germany	1.22	0.42	3.53
rs2227956	Serbia	0.64	0.46	0.88	0.01	Romania	n/a	n/a	n/a	n/a	Central Germany	0.96	0.49	1.9	0.91	Czech Republic	0.63	0.21	1.86	0.39	England	n/a	n/a	n/a	n/a	Gdansk	n/a	n/a	n/a	n/a	Italy	0.48	0.13	1.78	0.26	Lublin	1.2	0.56	2.55	0.63	Neth-Bel-France	1.21	0.57	2.59	0.62	North Germany	0.74	0.3	1.84
rs2233406	Serbia	0.92	0.74	1.14	0.43	Romania	1.1	0.04	31.22	0.95	Central Germany	0.47	0.23	0.97	0.04	Czech Republic	0.52	0.17	1.59	0.24	England	n/a	n/a	n/a	n/a	Gdansk	1.14	0.46	2.8	0.77	Italy	1.38	0.68	2.8	0.36	Lublin	0.83	0.44	1.58	0.56	Neth-Bel-France	1.73	0.91	3.28	0.09	North Germany	1.47	0.74	2.94
rs2233409	Serbia	1.11	0.87	1.41	0.39	Romania	0.66	0.02	22.48	0.8	Central Germany	2.04	0.96	4.33	0.06	Czech Republic	1.58	0.5	4.97	0.42	England	n/a	n/a	n/a	n/a	Gdansk	0.7	0.24	2.03	0.5	Italy	0.86	0.4	1.83	0.69	Lublin	1.78	0.86	3.67	0.12	Neth-Bel-France	0.54	0.28	1.05	0.07	North Germany	0.63	0.3	1.34
rs223498	Serbia	0.99	0.82	1.19	0.9	Romania	n/a	n/a	n/a	n/a	Central Germany	1.45	0.85	2.47	0.17	Czech Republic	1.57	0.66	3.73	0.29	England	3.28	0.53	20.18	0.18	Gdansk	0.42	0.18	1.01	0.05	Italy	1.1	0.57	2.12	0.77	Lublin	2.06	1.12	3.79	0.02	Neth-Bel-France	0.84	0.43	1.64	0.6	North Germany	0.8	0.41	1.56
rs2279015	Serbia	1.16	0.95	1.42	0.14	Romania	n/a	n/a	n/a	n/a	Central Germany	0.93	0.54	1.6	0.78	Czech Republic	1.37	0.59	3.19	0.46	England	0.38	0.09	1.68	0.18	Gdansk	2.29	0.89	5.9	0.08	Italy	1.24	0.64	2.4	0.52	Lublin	1.61	0.93	2.78	0.08	Neth-Bel-France	1.29	0.67	2.49	0.44	North Germany	1.03	0.54	1.98
rs2303542	Serbia	1.08	0.9	1.3	0.41	Romania	0.19	0	10.4	0.38	Central Germany	0.93	0.54	1.6	0.78	Czech Republic	0.9	0.43	1.89	0.78	England	0.73	0.15	3.47	0.68	Gdansk	1.04	0.47	2.29	0.92	Italy	1.22	0.61	2.4	0.57	Lublin	1.28	0.73	2.23	0.38	Neth-Bel-France	1.15	0.6	2.18	0.67	North Germany	0.81	0.45	1.45
rs2430561	Serbia	0.93	0.77	1.12	0.42	Romania	0.16	0	21.38	0.43	Central Germany	1.11	0.65	1.9	0.69	Czech Republic	1.86	0.78	4.43	0.15	England	0.5	0.11	2.28	0.34	Gdansk	0.99	0.45	2.18	0.99	Italy	1.44	0.74	2.81	0.28	Lublin	0.98	0.59	1.63	0.95	Neth-Bel-France	1.86	0.99	3.48	0.05	North Germany	1.04	0.57	1.88
rs2569190	Serbia	0.94	0.78	1.13	0.5	Romania	0.44	0.02	10.09	0.59	Central Germany	0.54	0.31	0.94	0.03	Czech Republic	1.38	0.61	3.13	0.43	England	1.39	0.27	7.03	0.68	Gdansk	0.78	0.34	1.8	0.56	Italy	0.72	0.36	1.41	0.33	Lublin	1.12	0.65	1.9	0.68	Neth-Bel-France	1.08	0.59	1.96	0.8	North Germany	0.91	0.5	1.68
rs2573346	Serbia	0.98	0.81	1.18	0.82	Romania	n/a	n/a	n/a	n/a	Central Germany	0.81	0.47	1.39	0.43	Czech Republic	1.01	0.38	2.66	0.99	England	1.68	0.38	7.44	0.47	Gdansk	1.78	0.73	4.34	0.19	Italy	0.84	0.4	1.75	0.64	Lublin	0.71	0.39	1.27	0.24	Neth-Bel-France	1.67	0.76	3.67	0.2	North Germany	1.74	0.9	3.36
rs2595613	Serbia	1.26	0.84	1.91	0.26	Romania	n/a	n/a	n/a	n/a	Central Germany	0.62	0.2	1.92	0.4	Czech Republic	n/a	n/a	n/a	n/a	England	n/a	n/a	n/a	n/a	Gdansk	n/a	n/a	n/a	n/a	Italy	n/a	n/a	n/a	n/a	Lublin	n/a	n/a	n/a	n/a	Neth-Bel-France	0.78	0.16	3.77	0.76	North Germany	n/a	n/a	n/a
rs2734225	Serbia	1.08	0.89	1.3	0.45	Romania	n/a	n/a	n/a	n/a	Central Germany	1.02	0.57	1.84	0.93	Czech Republic	1.04	0.4	2.7	0.93	England	1.71	0.52	5.66	0.35	Gdansk	0.56	0.25	1.26	0.15	Italy	1.22	0.65	2.27	0.53	Lublin	0.9	0.49	1.66	0.73	Neth-Bel-France	0.82	0.41	1.66	0.58	North Germany	0.63	0.31	1.28
rs2784773	Serbia	1.04	0.86	1.26	0.7	Romania	0.98	0.13	7.36	0.99	Central Germany	0.81	0.49	1.35	0.42	Czech Republic	1.44	0.59	3.49	0.41	England	1.06	0.3	3.79	0.92	Gdansk	0.63	0.26	1.52	0.29	Italy	1.25	0.59	2.62	0.56	Lublin	1.5	0.87	2.58	0.14	Neth-Bel-France	0.78	0.39	1.56	0.47	North Germany	0.78	0.4	1.51
rs2796813	Serbia	0.91	0.75	1.1	0.34	Romania	0.93	0.08	10.29	0.95	Central Germany	0.93	0.53	1.66	0.81	Czech Republic	1.88	0.78	4.5	0.15	England	1.28	0.28	5.88	0.74	Gdansk	0.85	0.4	1.8	0.67	Italy	1.07	0.57	1.98	0.84	Lublin	0.81	0.46	1.43	0.47	Neth-Bel-France	0.93	0.49	1.74	0.82	North Germany	1.13	0.6	2.13
rs2891	Serbia	1.02	0.85	1.22	0.87	Romania	1.21	0.04	39.06	0.91	Central Germany	0.95	0.55	1.65	0.86	Czech Republic	0.96	0.43	2.11	0.91	England	0.5	0.15	1.7	0.24	Gdansk	2.88	1	8.27	0.05	Italy	1.78	0.91	3.48	0.09	Lublin	1.49	0.86	2.59	0.15	Neth-Bel-France	1.53	0.8	2.92	0.19	North Germany	1.26	0.66	2.43
rs3024505	Serbia	0.97	0.74	1.27	0.81	Romania	n/a	n/a	n/a	n/a	Central Germany	1.05	0.51	2.14	0.9	Czech Republic	1.27	0.44	3.73	0.65	England	0.38	0.04	3.81	0.38	Gdansk	n/a	n/a	n/a	n/a	Italy	0.43	0.14	1.32	0.14	Lublin	4.14	1.38	12.42	0.01	Neth-Bel-France	1.23	0.57	2.65	0.59	North Germany	0.99	0.37	2.67
rs3025000	Serbia	1	0.82	1.23	0.99	Romania	0.5	0.01	24.51	0.71	Central Germany	0.79	0.46	1.36	0.39	Czech Republic	0.69	0.28	1.7	0.41	England	0.55	0.09	3.32	0.49	Gdansk	0.9	0.4	2.03	0.79	Italy	0.94	0.51	1.75	0.85	Lublin	1.1	0.61	1.97	0.75	Neth-Bel-France	0.86	0.45	1.66	0.65	North Germany	1.45	0.7	2.98
rs3087456	Serbia	n/a	n/a	n/a	n/a	Romania	0.91	0.09	8.96	0.93	Central Germany	n/a	n/a	n/a	n/a	Czech Republic	n/a	n/a	n/a	n/a	England	1.45	0.31	6.7	0.62	Gdansk	n/a	n/a	n/a	n/a	Italy	n/a	n/a	n/a	n/a	Lublin	n/a	n/a	n/a	n/a	Neth-Bel-France	n/a	n/a	n/a	n/a	North Germany	n/a	n/a	n/a
rs3093024	Serbia	1.17	0.97	1.42	0.1	Romania	n/a	n/a	n/a	n/a	Central Germany	1.04	0.63	1.71	0.88	Czech Republic	0.72	0.34	1.51	0.37	England	6.76	0.77	59.4	0.07	Gdansk	0.91	0.38	2.16	0.83	Italy	1.44	0.75	2.77	0.27	Lublin	1.14	0.64	2.05	0.65	Neth-Bel-France	0.81	0.41	1.59	0.53	North Germany	0.63	0.34	1.18
rs3138053	Serbia	0.95	0.76	1.18	0.63	Romania	0.76	0.02	28.47	0.87	Central Germany	0.55	0.27	1.1	0.09	Czech Republic	0.49	0.15	1.57	0.22	England	n/a	n/a	n/a	n/a	Gdansk	1.14	0.46	2.8	0.77	Italy	1.3	0.64	2.63	0.46	Lublin	0.93	0.48	1.79	0.82	Neth-Bel-France	1.5	0.79	2.88	0.21	North Germany	1.5	0.75	2.97
rs315952	Serbia	1.26	1.03	1.54	0.02	Romania	0.15	0.01	3.28	0.2	Central Germany	0.6	0.32	1.12	0.11	Czech Republic	1.05	0.44	2.5	0.91	England	1.05	0.18	5.99	0.95	Gdansk	0.83	0.38	1.81	0.64	Italy	0.64	0.28	1.47	0.29	Lublin	0.58	0.3	1.13	0.11	Neth-Bel-France	0.85	0.42	1.71	0.64	North Germany	0.77	0.39	1.55
rs3775291	Serbia	0.95	0.77	1.16	0.6	Romania	0.41	0.03	5.2	0.46	Central Germany	1.14	0.66	1.97	0.63	Czech Republic	0.82	0.38	1.77	0.61	England	0.41	0.03	5.72	0.49	Gdansk	0.88	0.37	2.08	0.76	Italy	0.89	0.43	1.82	0.74	Lublin	1.29	0.71	2.34	0.4	Neth-Bel-France	0.65	0.32	1.32	0.23	North Germany	0.61	0.28	1.34
rs3800018	Serbia	0.97	0.74	1.25	0.79	Romania	n/a	n/a	n/a	n/a	Central Germany	0.84	0.38	1.84	0.66	Czech Republic	n/a	n/a	n/a	n/a	England	0.31	0.03	2.79	0.27	Gdansk	1.45	0.56	3.79	0.44	Italy	1.22	0.6	2.5	0.58	Lublin	0.35	0.13	0.94	0.04	Neth-Bel-France	1.59	0.68	3.72	0.28	North Germany	2.53	1.15	5.55
rs3917165	Serbia	1.11	0.74	1.65	0.62	Romania	n/a	n/a	n/a	n/a	Central Germany	n/a	n/a	n/a	n/a	Czech Republic	n/a	n/a	n/a	n/a	England	n/a	n/a	n/a	n/a	Gdansk	n/a	n/a	n/a	n/a	Italy	n/a	n/a	n/a	n/a	Lublin	0.46	0.17	1.25	0.12	Neth-Bel-France	1.3	0.26	6.65	0.75	North Germany	1.68	0.37	7.64
rs3917200	Serbia	0.85	0.56	1.27	0.42	Romania	n/a	n/a	n/a	n/a	Central Germany	n/a	n/a	n/a	n/a	Czech Republic	n/a	n/a	n/a	n/a	England	n/a	n/a	n/a	n/a	Gdansk	n/a	n/a	n/a	n/a	Italy	0.66	0.2	2.15	0.49	Lublin	1.58	0.68	3.7	0.29	Neth-Bel-France	1.15	0.36	3.72	0.81	North Germany	1.01	0.35	2.89
rs3918241	Serbia	0.96	0.73	1.25	0.74	Romania	n/a	n/a	n/a	n/a	Central Germany	0.69	0.31	1.51	0.35	Czech Republic	5.53	1.29	23.65	0.02	England	2.22	0.32	15.4	0.4	Gdansk	n/a	n/a	n/a	n/a	Italy	0.64	0.25	1.64	0.35	Lublin	0.92	0.39	2.18	0.86	Neth-Bel-France	0.66	0.27	1.6	0.35	North Germany	1.28	0.46	3.54
rs4143332	Serbia	2.22	1.67	2.94	3.6e-06	Romania	n/a	n/a	n/a	n/a	Central Germany	2.37	1.05	5.36	0.04	Czech Republic	n/a	n/a	n/a	n/a	England	1.45	0.14	14.51	0.74	Gdansk	0.98	0.35	2.77	0.97	Italy	0.98	0.35	2.73	0.97	Lublin	1.58	0.66	3.78	0.3	Neth-Bel-France	1.93	0.65	5.72	0.23	North Germany	1.37	0.59	3.17
rs4341	Serbia	0.93	0.76	1.13	0.47	Romania	0.42	0.02	9.73	0.56	Central Germany	0.89	0.54	1.49	0.66	Czech Republic	1.31	0.58	2.95	0.5	England	0.74	0.17	3.23	0.67	Gdansk	1.3	0.58	2.91	0.51	Italy	0.66	0.33	1.3	0.23	Lublin	0.59	0.33	1.08	0.08	Neth-Bel-France	0.76	0.37	1.56	0.46	North Germany	1.14	0.6	2.18
rs4342	Serbia	0.93	0.77	1.14	0.49	Romania	0.42	0.02	9.73	0.56	Central Germany	0.93	0.55	1.57	0.77	Czech Republic	1.27	0.55	2.9	0.57	England	0.74	0.17	3.23	0.67	Gdansk	1.42	0.62	3.24	0.39	Italy	0.78	0.39	1.56	0.48	Lublin	0.61	0.34	1.12	0.11	Neth-Bel-France	0.81	0.39	1.69	0.57	North Germany	1.12	0.59	2.16
rs4343	Serbia	1.08	0.89	1.32	0.42	Romania	2.38	0.08	74.79	0.6	Central Germany	1.05	0.64	1.72	0.86	Czech Republic	0.76	0.34	1.72	0.5	England	1.36	0.31	5.95	0.67	Gdansk	0.77	0.34	1.72	0.51	Italy	1.51	0.79	2.91	0.21	Lublin	1.59	0.88	2.87	0.12	Neth-Bel-France	1.34	0.66	2.71	0.42	North Germany	0.95	0.5	1.8
rs4363	Serbia	0.93	0.76	1.13	0.47	Romania	0.42	0.02	9.73	0.56	Central Germany	0.94	0.56	1.58	0.82	Czech Republic	1.21	0.55	2.67	0.63	England	0.56	0.13	2.51	0.43	Gdansk	1.35	0.58	3.12	0.47	Italy	0.79	0.39	1.6	0.5	Lublin	0.56	0.3	1.03	0.06	Neth-Bel-France	0.81	0.39	1.68	0.57	North Germany	1.23	0.65	2.34
rs439154	Serbia	1.25	1.02	1.52	0.03	Romania	1.63	0.04	75.38	0.79	Central Germany	0.89	0.5	1.57	0.68	Czech Republic	0.23	0.07	0.76	0.01	England	0.43	0.08	2.21	0.28	Gdansk	1.34	0.61	2.97	0.45	Italy	1.39	0.74	2.59	0.3	Lublin	1.13	0.65	1.98	0.66	Neth-Bel-France	1.08	0.55	2.14	0.81	North Germany	1.29	0.67	2.48
rs454078	Serbia	1.16	0.92	1.45	0.21	Romania	n/a	n/a	n/a	n/a	Central Germany	1.41	0.78	2.58	0.25	Czech Republic	0.4	0.12	1.31	0.12	England	0.44	0.08	2.55	0.34	Gdansk	1.4	0.62	3.17	0.41	Italy	1.46	0.72	2.96	0.3	Lublin	1.15	0.62	2.13	0.66	Neth-Bel-France	1.13	0.5	2.53	0.77	North Germany	1.58	0.74	3.37
rs4754	Serbia	0.92	0.75	1.13	0.42	Romania	n/a	n/a	n/a	n/a	Central Germany	0.75	0.41	1.37	0.34	Czech Republic	1.48	0.6	3.63	0.38	England	0.59	0.09	3.86	0.57	Gdansk	0.56	0.19	1.67	0.29	Italy	0.41	0.18	0.95	0.04	Lublin	1.58	0.83	2.98	0.16	Neth-Bel-France	0.99	0.48	2.07	0.99	North Germany	1.12	0.53	2.37
rs479777	Serbia	1	0.8	1.24	1	Romania	0.09	0	17.74	0.34	Central Germany	1.05	0.61	1.83	0.85	Czech Republic	0.82	0.32	2.12	0.67	England	0.9	0.14	6	0.91	Gdansk	1.13	0.44	2.89	0.8	Italy	0.97	0.49	1.91	0.92	Lublin	1.32	0.7	2.51	0.39	Neth-Bel-France	1.28	0.61	2.65	0.51	North Germany	0.75	0.39	1.43
rs4845624	Serbia	1.19	0.99	1.44	0.06	Romania	n/a	n/a	n/a	n/a	Central Germany	1.08	0.62	1.87	0.79	Czech Republic	1.1	0.5	2.45	0.81	England	0.5	0.12	2.1	0.32	Gdansk	1.07	0.47	2.47	0.86	Italy	0.91	0.49	1.68	0.75	Lublin	0.65	0.35	1.19	0.15	Neth-Bel-France	1.16	0.57	2.34	0.68	North Germany	0.94	0.48	1.85
rs4921492	Serbia	0.86	0.71	1.05	0.13	Romania	n/a	n/a	n/a	n/a	Central Germany	0.74	0.42	1.31	0.3	Czech Republic	1.1	0.43	2.8	0.83	England	0.61	0.12	2.99	0.52	Gdansk	0.68	0.31	1.49	0.32	Italy	0.41	0.19	0.9	0.02	Lublin	0.96	0.52	1.77	0.89	Neth-Bel-France	0.85	0.45	1.6	0.61	North Germany	0.8	0.42	1.5
rs4986790	Serbia	0.89	0.61	1.3	0.55	Romania	n/a	n/a	n/a	n/a	Central Germany	n/a	n/a	n/a	n/a	Czech Republic	n/a	n/a	n/a	n/a	England	n/a	n/a	n/a	n/a	Gdansk	n/a	n/a	n/a	n/a	Italy	n/a	n/a	n/a	n/a	Lublin	n/a	n/a	n/a	n/a	Neth-Bel-France	1.6	0.6	4.31	0.35	North Germany	n/a	n/a	n/a
rs4986791	Serbia	0.9	0.63	1.29	0.56	Romania	n/a	n/a	n/a	n/a	Central Germany	n/a	n/a	n/a	n/a	Czech Republic	n/a	n/a	n/a	n/a	England	n/a	n/a	n/a	n/a	Gdansk	n/a	n/a	n/a	n/a	Italy	n/a	n/a	n/a	n/a	Lublin	n/a	n/a	n/a	n/a	Neth-Bel-France	1.6	0.6	4.31	0.35	North Germany	n/a	n/a	n/a
rs5007259	Serbia	1.28	1.03	1.58	0.02	Romania	0.95	0.11	7.96	0.96	Central Germany	0.84	0.46	1.53	0.56	Czech Republic	1.58	0.6	4.14	0.34	England	1.33	0.39	4.53	0.64	Gdansk	1.89	0.69	5.16	0.21	Italy	0.98	0.5	1.92	0.95	Lublin	0.93	0.51	1.7	0.82	Neth-Bel-France	0.59	0.29	1.22	0.15	North Germany	1.09	0.53	2.25
rs5186	Serbia	1.1	0.9	1.36	0.35	Romania	n/a	n/a	n/a	n/a	Central Germany	1.46	0.82	2.61	0.2	Czech Republic	1.1	0.51	2.4	0.8	England	n/a	n/a	n/a	n/a	Gdansk	1.04	0.44	2.46	0.93	Italy	0.76	0.34	1.7	0.5	Lublin	0.6	0.3	1.2	0.14	Neth-Bel-France	1.75	0.78	3.9	0.17	North Germany	0.55	0.27	1.12
rs5275	Serbia	1.14	0.92	1.4	0.23	Romania	0.65	0.03	13.18	0.77	Central Germany	0.94	0.55	1.62	0.83	Czech Republic	1.25	0.54	2.9	0.6	England	1.65	0.22	12.59	0.61	Gdansk	0.86	0.35	2.09	0.73	Italy	1.06	0.51	2.23	0.87	Lublin	1.04	0.52	2.08	0.91	Neth-Bel-France	2	0.88	4.54	0.09	North Germany	0.89	0.44	1.77
rs5277	Serbia	0.78	0.6	1	0.05	Romania	n/a	n/a	n/a	n/a	Central Germany	0.99	0.44	2.25	0.98	Czech Republic	1.24	0.41	3.73	0.7	England	n/a	n/a	n/a	n/a	Gdansk	0.88	0.34	2.27	0.79	Italy	2.03	0.74	5.58	0.17	Lublin	1.32	0.62	2.79	0.46	Neth-Bel-France	0.6	0.24	1.5	0.27	North Germany	1.04	0.42	2.52
rs6091737	Serbia	1.09	0.89	1.34	0.39	Romania	n/a	n/a	n/a	n/a	Central Germany	1.71	0.86	3.41	0.13	Czech Republic	2.31	0.95	5.61	0.06	England	8.06	0.71	91.58	0.08	Gdansk	0.55	0.21	1.46	0.22	Italy	1.53	0.78	2.99	0.21	Lublin	0.88	0.47	1.63	0.68	Neth-Bel-France	0.76	0.38	1.53	0.44	North Germany	0.86	0.44	1.71
rs653178	Serbia	1.06	0.88	1.28	0.53	Romania	0.45	0.04	4.63	0.47	Central Germany	0.88	0.5	1.52	0.63	Czech Republic	0.82	0.34	1.97	0.65	England	1.15	0.28	4.72	0.84	Gdansk	0.4	0.17	0.99	0.04	Italy	0.63	0.33	1.22	0.17	Lublin	1.07	0.58	1.94	0.83	Neth-Bel-France	0.89	0.47	1.69	0.72	North Germany	0.81	0.38	1.71
rs6585989	Serbia	0.87	0.71	1.07	0.2	Romania	0.42	0.03	5.92	0.49	Central Germany	1.47	0.86	2.52	0.16	Czech Republic	0.76	0.36	1.61	0.47	England	0.32	0.02	5.62	0.41	Gdansk	0.36	0.13	0.99	0.04	Italy	1.05	0.53	2.06	0.89	Lublin	1.18	0.65	2.14	0.58	Neth-Bel-France	0.69	0.31	1.54	0.36	North Germany	0.76	0.4	1.42
rs671976	Serbia	1.02	0.85	1.24	0.8	Romania	n/a	n/a	n/a	n/a	Central Germany	1.27	0.76	2.12	0.37	Czech Republic	0.78	0.33	1.86	0.57	England	1.31	0.28	6.12	0.72	Gdansk	0.37	0.15	0.91	0.03	Italy	0.75	0.4	1.42	0.38	Lublin	0.55	0.31	0.99	0.04	Neth-Bel-France	0.71	0.36	1.4	0.32	North Germany	1.51	0.8	2.83
rs6748088	Serbia	1.03	0.85	1.25	0.76	Romania	2.59	0.26	25.57	0.38	Central Germany	1.18	0.66	2.12	0.56	Czech Republic	1.23	0.56	2.72	0.6	England	0.74	0.16	3.48	0.69	Gdansk	1.64	0.73	3.69	0.22	Italy	0.66	0.35	1.27	0.21	Lublin	0.65	0.31	1.34	0.23	Neth-Bel-France	2.68	1.23	5.87	0.01	North Germany	1.21	0.57	2.56
rs6800271	Serbia	0.99	0.82	1.2	0.92	Romania	1.29	0.08	21.21	0.85	Central Germany	0.75	0.42	1.36	0.34	Czech Republic	n/a	n/a	n/a	n/a	England	0.21	0.02	1.8	0.13	Gdansk	3.47	1.3	9.24	0.01	Italy	1.1	0.55	2.21	0.79	Lublin	1.08	0.57	2.04	0.81	Neth-Bel-France	0.97	0.47	1.99	0.92	North Germany	0.42	0.19	0.9
rs6822371	Serbia	0.94	0.78	1.14	0.56	Romania	0.36	0.01	19.63	0.59	Central Germany	0.85	0.49	1.5	0.58	Czech Republic	0.98	0.44	2.2	0.96	England	1.66	0.41	6.75	0.45	Gdansk	0.75	0.33	1.72	0.49	Italy	1.25	0.61	2.56	0.53	Lublin	0.66	0.35	1.24	0.19	Neth-Bel-France	1.19	0.62	2.3	0.6	North Germany	1.47	0.8	2.71
rs6969927	Serbia	1.2	0.96	1.5	0.1	Romania	n/a	n/a	n/a	n/a	Central Germany	1.19	0.65	2.18	0.57	Czech Republic	1.07	0.44	2.65	0.87	England	1.34	0.22	8.31	0.74	Gdansk	2.04	0.74	5.65	0.16	Italy	0.62	0.25	1.55	0.3	Lublin	0.89	0.48	1.65	0.72	Neth-Bel-France	0.65	0.29	1.45	0.29	North Germany	0.98	0.44	2.18
rs7071579	Serbia	1.08	0.9	1.3	0.39	Romania	1.02	0.03	40.55	0.99	Central Germany	0.94	0.57	1.54	0.81	Czech Republic	0.86	0.37	2.02	0.73	England	0.56	0.15	2.02	0.35	Gdansk	1.02	0.44	2.36	0.96	Italy	1.68	0.87	3.26	0.12	Lublin	1	0.59	1.68	0.99	Neth-Bel-France	0.57	0.28	1.16	0.12	North Germany	0.68	0.35	1.32
rs712044	Serbia	0.91	0.75	1.11	0.36	Romania	n/a	n/a	n/a	n/a	Central Germany	0.85	0.47	1.54	0.6	Czech Republic	0.71	0.33	1.54	0.38	England	0.45	0.07	3.09	0.39	Gdansk	0.57	0.25	1.27	0.16	Italy	0.36	0.14	0.95	0.04	Lublin	1.18	0.67	2.1	0.57	Neth-Bel-France	1.21	0.58	2.51	0.61	North Germany	0.91	0.46	1.82
rs7194886	Serbia	1.01	0.83	1.22	0.94	Romania	0.82	0.08	8.12	0.85	Central Germany	1.63	0.95	2.78	0.07	Czech Republic	1.42	0.67	3.05	0.35	England	0.39	0.09	1.64	0.18	Gdansk	0.76	0.36	1.63	0.47	Italy	1.39	0.72	2.68	0.33	Lublin	0.96	0.54	1.7	0.88	Neth-Bel-France	0.8	0.41	1.58	0.52	North Germany	0.99	0.52	1.89
rs7517847	Serbia	0.98	0.8	1.19	0.82	Romania	0.31	0.03	2.68	0.25	Central Germany	0.77	0.45	1.32	0.33	Czech Republic	0.75	0.32	1.75	0.49	England	2.28	0.47	11.17	0.28	Gdansk	1.01	0.42	2.44	0.98	Italy	1.63	0.81	3.27	0.17	Lublin	0.95	0.55	1.67	0.87	Neth-Bel-France	0.65	0.34	1.23	0.18	North Germany	0.8	0.39	1.63
rs7573065	Serbia	n/a	n/a	n/a	n/a	Romania	n/a	n/a	n/a	n/a	Central Germany	0.65	0.25	1.71	0.38	Czech Republic	1.37	0.37	5.11	0.64	England	n/a	n/a	n/a	n/a	Gdansk	n/a	n/a	n/a	n/a	Italy	n/a	n/a	n/a	n/a	Lublin	n/a	n/a	n/a	n/a	Neth-Bel-France	n/a	n/a	n/a	n/a	North Germany	n/a	n/a	n/a
rs7667298	Serbia	0.94	0.78	1.13	0.5	Romania	n/a	n/a	n/a	n/a	Central Germany	0.88	0.5	1.54	0.64	Czech Republic	1.39	0.56	3.46	0.47	England	0.37	0.08	1.8	0.19	Gdansk	0.98	0.46	2.12	0.96	Italy	0.91	0.45	1.85	0.79	Lublin	0.56	0.31	1.01	0.05	Neth-Bel-France	0.99	0.48	2.04	0.99	North Germany	1.13	0.61	2.08
rs767455	Serbia	0.93	0.77	1.13	0.48	Romania	2.83	0.29	28.14	0.34	Central Germany	1.07	0.65	1.78	0.78	Czech Republic	2.71	1.06	6.9	0.03	England	0.77	0.18	3.29	0.71	Gdansk	1	0.47	2.16	0.99	Italy	0.82	0.44	1.53	0.54	Lublin	1.51	0.87	2.63	0.14	Neth-Bel-France	0.65	0.3	1.4	0.27	North Germany	1.27	0.67	2.41
rs7691507	Serbia	1.08	0.85	1.37	0.55	Romania	1.39	0.13	15.17	0.77	Central Germany	1.5	0.76	2.96	0.24	Czech Republic	0.69	0.26	1.88	0.46	England	2.51	0.33	19	0.35	Gdansk	2.59	0.85	7.86	0.09	Italy	0.83	0.4	1.71	0.61	Lublin	0.91	0.47	1.76	0.77	Neth-Bel-France	0.67	0.32	1.42	0.29	North Germany	1.01	0.47	2.18
rs7756421	Serbia	0.94	0.73	1.22	0.66	Romania	n/a	n/a	n/a	n/a	Central Germany	0.82	0.37	1.82	0.62	Czech Republic	n/a	n/a	n/a	n/a	England	0.46	0.05	3.84	0.45	Gdansk	1.4	0.53	3.74	0.49	Italy	1.3	0.64	2.65	0.47	Lublin	0.49	0.19	1.27	0.14	Neth-Bel-France	1.65	0.68	4.01	0.26	North Germany	2.25	1.03	4.9
rs7817	Serbia	0.99	0.82	1.2	0.91	Romania	1.93	0.08	48.44	0.67	Central Germany	0.99	0.61	1.61	0.96	Czech Republic	1.22	0.56	2.68	0.61	England	1.53	0.35	6.73	0.56	Gdansk	1.48	0.66	3.35	0.33	Italy	1.05	0.55	1.99	0.88	Lublin	0.8	0.47	1.35	0.4	Neth-Bel-France	1.45	0.73	2.89	0.28	North Germany	1.09	0.59	2
rs833068	Serbia	0.96	0.79	1.17	0.69	Romania	2.23	0.06	78.06	0.64	Central Germany	0.82	0.48	1.41	0.47	Czech Republic	0.82	0.35	1.92	0.63	England	0.87	0.15	4.95	0.86	Gdansk	0.82	0.38	1.78	0.6	Italy	0.84	0.47	1.53	0.57	Lublin	1	0.56	1.76	0.99	Neth-Bel-France	0.93	0.47	1.81	0.82	North Germany	1.3	0.62	2.72
rs916977	Serbia	0.84	0.68	1.03	0.09	Romania	1.53	0.13	18.25	0.72	Central Germany	0.79	0.36	1.76	0.57	Czech Republic	0.75	0.24	2.41	0.62	England	0.07	0	1.11	0.05	Gdansk	n/a	n/a	n/a	n/a	Italy	1.12	0.56	2.23	0.74	Lublin	1.19	0.54	2.61	0.66	Neth-Bel-France	0.99	0.37	2.67	0.98	North Germany	2.23	1.09	4.54
rs9271366	Serbia	1.69	1.24	2.3	0.000963	Romania	n/a	n/a	n/a	n/a	Central Germany	0.91	0.46	1.81	0.8	Czech Republic	1.5	0.51	4.39	0.45	England	n/a	n/a	n/a	n/a	Gdansk	n/a	n/a	n/a	n/a	Italy	2.3	0.59	8.98	0.23	Lublin	1.3	0.57	2.93	0.53	Neth-Bel-France	1.36	0.57	3.27	0.49	North Germany	1.15	0.46	2.88
rs9277542	Serbia	0.89	0.72	1.1	0.28	Romania	n/a	n/a	n/a	n/a	Central Germany	1.75	0.98	3.12	0.06	Czech Republic	0.96	0.42	2.2	0.92	England	1.13	0.2	6.52	0.88	Gdansk	1.17	0.47	2.89	0.73	Italy	0.78	0.41	1.47	0.44	Lublin	1.18	0.64	2.17	0.58	Neth-Bel-France	1.08	0.52	2.25	0.83	North Germany	0.44	0.21	0.92
rs9302752	Serbia	0.99	0.8	1.24	0.96	Romania	n/a	n/a	n/a	n/a	Central Germany	0.84	0.41	1.7	0.62	Czech Republic	0.54	0.2	1.47	0.22	England	3.48	0.61	20.01	0.14	Gdansk	0.74	0.28	1.97	0.54	Italy	1.57	0.74	3.31	0.24	Lublin	0.6	0.32	1.14	0.11	Neth-Bel-France	0.9	0.42	1.9	0.77	North Germany	1.09	0.5	2.41
rs9378264	Serbia	0.92	0.71	1.18	0.49	Romania	n/a	n/a	n/a	n/a	Central Germany	1.59	0.92	2.76	0.1	Czech Republic	n/a	n/a	n/a	n/a	England	2.97	0.44	20.26	0.24	Gdansk	0.54	0.18	1.6	0.26	Italy	0.88	0.39	1.97	0.76	Lublin	0.9	0.51	1.59	0.71	Neth-Bel-France	2.49	1.27	4.88	0.01	North Germany	1.33	0.66	2.71
[truncated: 20 more columns]

## Sheet: Eye Involvement
SNP	region	OR	95% CI		p	region	OR	95% CI		p	region	OR	95% CI		p	region	OR	95% CI		p	region	OR	95% CI		p	region	OR	95% CI		p	region	OR	95% CI		p	region	OR	95% CI		p	region	OR	95% CI		p	region	OR	95% CI
rs1044670	Serbia	0.93	0.57	1.51	0.77	Romania	n/a	n/a	n/a	n/a	Central Germany	0.45	0.03	6.23	0.55	Czech Republic	n/a	n/a	n/a	n/a	England	7.64	0.63	92.36	0.09	Gdansk	n/a	n/a	n/a	n/a	Italy	n/a	n/a	n/a	n/a	Lublin	1.14	0.38	3.42	0.81	Neth-Bel-France	0.81	0.22	2.99	0.75	North Germany	1.45	0.28	7.53
rs1049550	Serbia	0.85	0.59	1.23	0.39	Romania	n/a	n/a	n/a	n/a	Central Germany	1.53	0.19	12.59	0.69	Czech Republic	0.48	0.02	11.81	0.65	England	0.38	0.08	1.86	0.21	Gdansk	n/a	n/a	n/a	n/a	Italy	1.22	0.3	5.01	0.78	Lublin	1.42	0.61	3.29	0.41	Neth-Bel-France	0.56	0.18	1.69	0.3	North Germany	0.97	0.34	2.81
rs11013389	Serbia	0.64	0.39	1.06	0.08	Romania	n/a	n/a	n/a	n/a	Central Germany	n/a	n/a	n/a	n/a	Czech Republic	n/a	n/a	n/a	n/a	England	1.75	0.35	8.72	0.47	Gdansk	n/a	n/a	n/a	n/a	Italy	0.55	0.11	2.72	0.46	Lublin	1.6	0.67	3.79	0.28	Neth-Bel-France	0.32	0.04	2.85	0.3	North Germany	1.08	0.36	3.29
rs11074932	Serbia	0.68	0.47	0.97	0.03	Romania	n/a	n/a	n/a	n/a	Central Germany	0.32	0.03	3.04	0.32	Czech Republic	n/a	n/a	n/a	n/a	England	1.27	0.33	4.87	0.71	Gdansk	n/a	n/a	n/a	n/a	Italy	0.78	0.25	2.44	0.67	Lublin	1.27	0.57	2.83	0.55	Neth-Bel-France	2.61	0.64	10.72	0.18	North Germany	1.64	0.56	4.82
rs11209026	Serbia	0.73	0.29	1.83	0.5	Romania	n/a	n/a	n/a	n/a	Central Germany	n/a	n/a	n/a	n/a	Czech Republic	n/a	n/a	n/a	n/a	England	n/a	n/a	n/a	n/a	Gdansk	n/a	n/a	n/a	n/a	Italy	n/a	n/a	n/a	n/a	Lublin	0.79	0.18	3.55	0.76	Neth-Bel-France	n/a	n/a	n/a	n/a	North Germany	n/a	n/a	n/a
rs11362	Serbia	1.04	0.73	1.48	0.84	Romania	n/a	n/a	n/a	n/a	Central Germany	0.87	0.12	6.12	0.89	Czech Republic	0.94	0.06	14.32	0.96	England	0.84	0.28	2.54	0.74	Gdansk	n/a	n/a	n/a	n/a	Italy	0.77	0.24	2.47	0.66	Lublin	0.61	0.26	1.39	0.23	Neth-Bel-France	0.33	0.11	1.01	0.05	North Germany	1.11	0.46	2.69
rs11465804	Serbia	1.48	0.54	4.08	0.45	Romania	n/a	n/a	n/a	n/a	Central Germany	n/a	n/a	n/a	n/a	Czech Republic	n/a	n/a	n/a	n/a	England	n/a	n/a	n/a	n/a	Gdansk	n/a	n/a	n/a	n/a	Italy	n/a	n/a	n/a	n/a	Lublin	1.03	0.23	4.6	0.97	Neth-Bel-France	n/a	n/a	n/a	n/a	North Germany	n/a	n/a	n/a
rs1148459	Serbia	1.1	0.78	1.56	0.59	Romania	n/a	n/a	n/a	n/a	Central Germany	2.52	0.24	26.87	0.44	Czech Republic	n/a	n/a	n/a	n/a	England	1.88	0.47	7.46	0.35	Gdansk	n/a	n/a	n/a	n/a	Italy	1.33	0.39	4.56	0.65	Lublin	1.45	0.67	3.1	0.34	Neth-Bel-France	1.35	0.44	4.16	0.59	North Germany	0.96	0.37	2.51
rs11569393	Serbia	1.14	0.8	1.62	0.47	Romania	0.35	0.01	18.42	0.58	Central Germany	0.29	0.03	2.89	0.29	Czech Republic	n/a	n/a	n/a	n/a	England	3.85	0.79	18.78	0.08	Gdansk	n/a	n/a	n/a	n/a	Italy	0.84	0.25	2.84	0.77	Lublin	1.16	0.57	2.37	0.68	Neth-Bel-France	1.56	0.54	4.51	0.41	North Germany	0.73	0.24	2.17
rs11728697	Serbia	0.95	0.66	1.37	0.79	Romania	n/a	n/a	n/a	n/a	Central Germany	n/a	n/a	n/a	n/a	Czech Republic	n/a	n/a	n/a	n/a	England	0.71	0.23	2.23	0.54	Gdansk	n/a	n/a	n/a	n/a	Italy	0.82	0.22	3.03	0.77	Lublin	0.98	0.44	2.15	0.96	Neth-Bel-France	1.25	0.46	3.36	0.66	North Germany	0.75	0.3	1.88
rs11730582	Serbia	1.09	0.77	1.56	0.62	Romania	n/a	n/a	n/a	n/a	Central Germany	1.44	0.19	10.75	0.72	Czech Republic	n/a	n/a	n/a	n/a	England	1.27	0.44	3.68	0.64	Gdansk	n/a	n/a	n/a	n/a	Italy	1.23	0.36	4.22	0.74	Lublin	1.39	0.65	3	0.39	Neth-Bel-France	1.01	0.37	2.75	0.99	North Germany	0.93	0.37	2.39
rs12035082	Serbia	0.87	0.6	1.27	0.48	Romania	n/a	n/a	n/a	n/a	Central Germany	2.34	0.23	23.81	0.47	Czech Republic	n/a	n/a	n/a	n/a	England	0.79	0.13	4.87	0.79	Gdansk	n/a	n/a	n/a	n/a	Italy	0.89	0.28	2.8	0.84	Lublin	1.07	0.48	2.38	0.87	Neth-Bel-France	2.19	0.71	6.79	0.17	North Germany	0.99	0.39	2.51
rs12069782	Serbia	0.68	0.45	1.02	0.06	Romania	n/a	n/a	n/a	n/a	Central Germany	n/a	n/a	n/a	n/a	Czech Republic	0.3	0.01	9.56	0.48	England	1.03	0.2	5.25	0.97	Gdansk	n/a	n/a	n/a	n/a	Italy	4.08	0.48	35.08	0.2	Lublin	0.56	0.2	1.57	0.26	Neth-Bel-France	0.61	0.17	2.13	0.43	North Germany	0.94	0.31	2.86
rs12636851	Serbia	1.02	0.71	1.45	0.93	Romania	n/a	n/a	n/a	n/a	Central Germany	n/a	n/a	n/a	n/a	Czech Republic	n/a	n/a	n/a	n/a	England	0.24	0.04	1.62	0.12	Gdansk	n/a	n/a	n/a	n/a	Italy	0.99	0.29	3.37	0.99	Lublin	0.94	0.42	2.13	0.89	Neth-Bel-France	2.07	0.67	6.43	0.2	North Germany	1.68	0.68	4.18
rs12793173	Serbia	0.81	0.56	1.16	0.25	Romania	n/a	n/a	n/a	n/a	Central Germany	0.28	0.04	1.95	0.2	Czech Republic	n/a	n/a	n/a	n/a	England	1.54	0.36	6.62	0.54	Gdansk	n/a	n/a	n/a	n/a	Italy	4.17	0.51	34.22	0.18	Lublin	1.22	0.54	2.76	0.63	Neth-Bel-France	1.87	0.48	7.28	0.36	North Germany	1.91	0.61	6.01
rs12858139	Serbia	0.98	0.7	1.39	0.92	Romania	4.93	0.05	499.51	0.47	Central Germany	n/a	n/a	n/a	n/a	Czech Republic	n/a	n/a	n/a	n/a	England	3.02	0.51	17.84	0.2	Gdansk	n/a	n/a	n/a	n/a	Italy	0.66	0.17	2.56	0.54	Lublin	0.96	0.45	2.05	0.92	Neth-Bel-France	0.91	0.32	2.6	0.86	North Germany	0.88	0.33	2.35
rs1544410	Serbia	1.13	0.79	1.62	0.51	Romania	n/a	n/a	n/a	n/a	Central Germany	0.69	0.08	5.72	0.73	Czech Republic	0.49	0.02	12.9	0.66	England	1.12	0.3	4.12	0.86	Gdansk	n/a	n/a	n/a	n/a	Italy	3.32	0.81	13.68	0.09	Lublin	1.91	0.77	4.75	0.16	Neth-Bel-France	1.56	0.47	5.22	0.47	North Germany	0.39	0.16	0.98
rs16957413	Serbia	1.04	0.52	2.07	0.92	Romania	n/a	n/a	n/a	n/a	Central Germany	n/a	n/a	n/a	n/a	Czech Republic	n/a	n/a	n/a	n/a	England	n/a	n/a	n/a	n/a	Gdansk	n/a	n/a	n/a	n/a	Italy	2.02	0.33	12.39	0.44	Lublin	n/a	n/a	n/a	n/a	Neth-Bel-France	3.76	1.16	12.13	0.03	North Germany	0.22	0.02	2.07
rs16997340	Serbia	1.09	0.58	2.04	0.8	Romania	n/a	n/a	n/a	n/a	Central Germany	n/a	n/a	n/a	n/a	Czech Republic	n/a	n/a	n/a	n/a	England	5.14	0.49	53.35	0.15	Gdansk	n/a	n/a	n/a	n/a	Italy	n/a	n/a	n/a	n/a	Lublin	n/a	n/a	n/a	n/a	Neth-Bel-France	0.7	0.09	5.2	0.72	North Germany	n/a	n/a	n/a
rs17221417	Serbia	1	0.66	1.52	0.99	Romania	n/a	n/a	n/a	n/a	Central Germany	0.79	0.07	8.79	0.85	Czech Republic	n/a	n/a	n/a	n/a	England	1.14	0.24	5.43	0.87	Gdansk	n/a	n/a	n/a	n/a	Italy	0.47	0.09	2.39	0.35	Lublin	1.78	0.75	4.19	0.18	Neth-Bel-France	1.44	0.48	4.37	0.51	North Germany	0.4	0.11	1.51
rs1799724	Serbia	0.85	0.56	1.3	0.45	Romania	0.46	0.02	11.98	0.62	Central Germany	n/a	n/a	n/a	n/a	Czech Republic	n/a	n/a	n/a	n/a	England	n/a	n/a	n/a	n/a	Gdansk	n/a	n/a	n/a	n/a	Italy	1.39	0.28	6.98	0.69	Lublin	0.64	0.17	2.37	0.5	Neth-Bel-France	2.35	0.3	18.34	0.41	North Germany	2.78	0.51	15.07
rs1799864	Serbia	1.11	0.66	1.86	0.68	Romania	n/a	n/a	n/a	n/a	Central Germany	n/a	n/a	n/a	n/a	Czech Republic	n/a	n/a	n/a	n/a	England	0.44	0.06	3.2	0.39	Gdansk	n/a	n/a	n/a	n/a	Italy	0.27	0.08	0.91	0.03	Lublin	0.73	0.2	2.66	0.63	Neth-Bel-France	n/a	n/a	n/a	n/a	North Germany	0.88	0.2	3.85
rs1799865	Serbia	1.12	0.78	1.61	0.55	Romania	n/a	n/a	n/a	n/a	Central Germany	n/a	n/a	n/a	n/a	Czech Republic	n/a	n/a	n/a	n/a	England	1.36	0.39	4.72	0.61	Gdansk	n/a	n/a	n/a	n/a	Italy	1.44	0.38	5.49	0.59	Lublin	1.16	0.5	2.7	0.74	Neth-Bel-France	0.19	0.05	0.73	0.01	North Germany	0.78	0.27	2.26
rs1799964	Serbia	1.14	0.7	1.86	0.6	Romania	n/a	n/a	n/a	n/a	Central Germany	0.68	0.06	7.49	0.75	Czech Republic	0.18	0.01	5.45	0.31	England	n/a	n/a	n/a	n/a	Gdansk	n/a	n/a	n/a	n/a	Italy	0.46	0.13	1.68	0.23	Lublin	0.72	0.28	1.87	0.5	Neth-Bel-France	0.86	0.25	2.98	0.81	North Germany	0.64	0.19	2.12
rs1799988	Serbia	1.01	0.71	1.42	0.98	Romania	n/a	n/a	n/a	n/a	Central Germany	n/a	n/a	n/a	n/a	Czech Republic	2.25	0.11	47.72	0.59	England	0.89	0.28	2.81	0.84	Gdansk	n/a	n/a	n/a	n/a	Italy	0.55	0.17	1.75	0.31	Lublin	1.24	0.56	2.72	0.59	Neth-Bel-France	5.54	1.44	21.37	0.01	North Germany	0.9	0.34	2.42
rs1800024	Serbia	1.59	1	2.52	0.05	Romania	n/a	n/a	n/a	n/a	Central Germany	n/a	n/a	n/a	n/a	Czech Republic	n/a	n/a	n/a	n/a	England	2.3	0.31	16.88	0.39	Gdansk	n/a	n/a	n/a	n/a	Italy	1.96	0.53	7.17	0.31	Lublin	1.15	0.31	4.24	0.83	Neth-Bel-France	0.62	0.07	5.33	0.66	North Germany	0.35	0.04	3.24
rs1800471	Serbia	n/a	n/a	n/a	n/a	Romania	n/a	n/a	n/a	n/a	Central Germany	n/a	n/a	n/a	n/a	Czech Republic	n/a	n/a	n/a	n/a	England	n/a	n/a	n/a	n/a	Gdansk	n/a	n/a	n/a	n/a	Italy	n/a	n/a	n/a	n/a	Lublin	n/a	n/a	n/a	n/a	Neth-Bel-France	n/a	n/a	n/a	n/a	North Germany	1.5	0.33	6.76
rs1800587	Serbia	1.03	0.69	1.54	0.87	Romania	n/a	n/a	n/a	n/a	Central Germany	1.24	0.12	12.69	0.86	Czech Republic	n/a	n/a	n/a	n/a	England	2.35	0.41	13.59	0.32	Gdansk	n/a	n/a	n/a	n/a	Italy	0.6	0.16	2.2	0.43	Lublin	0.87	0.38	1.99	0.74	Neth-Bel-France	0.72	0.25	2.04	0.53	North Germany	0.83	0.33	2.06
rs1800629	Serbia	0.68	0.42	1.11	0.12	Romania	n/a	n/a	n/a	n/a	Central Germany	n/a	n/a	n/a	n/a	Czech Republic	n/a	n/a	n/a	n/a	England	10.89	1.27	93.33	0.02	Gdansk	n/a	n/a	n/a	n/a	Italy	n/a	n/a	n/a	n/a	Lublin	0.88	0.34	2.3	0.79	Neth-Bel-France	5.16	1.36	19.55	0.01	North Germany	0.42	0.09	1.99
rs1800630	Serbia	1.09	0.66	1.79	0.74	Romania	n/a	n/a	n/a	n/a	Central Germany	1.9	0.18	20.01	0.59	Czech Republic	n/a	n/a	n/a	n/a	England	n/a	n/a	n/a	n/a	Gdansk	n/a	n/a	n/a	n/a	Italy	1.65	0.39	7	0.49	Lublin	1.43	0.46	4.47	0.54	Neth-Bel-France	1.6	0.45	5.6	0.46	North Germany	2.26	0.68	7.52
rs1800795	Serbia	1.13	0.79	1.61	0.51	Romania	n/a	n/a	n/a	n/a	Central Germany	4.57	0.44	47.66	0.2	Czech Republic	1.11	0.05	26.37	0.95	England	1.83	0.47	7.19	0.36	Gdansk	n/a	n/a	n/a	n/a	Italy	0.68	0.19	2.45	0.55	Lublin	0.7	0.31	1.59	0.39	Neth-Bel-France	1.5	0.51	4.4	0.45	North Germany	1.28	0.5	3.25
rs1800797	Serbia	1.05	0.73	1.5	0.81	Romania	n/a	n/a	n/a	n/a	Central Germany	0.17	0.01	2.29	0.18	Czech Republic	0.9	0.04	21.41	0.95	England	0.55	0.14	2.15	0.36	Gdansk	n/a	n/a	n/a	n/a	Italy	0.78	0.25	2.41	0.66	Lublin	1.41	0.61	3.25	0.41	Neth-Bel-France	0.77	0.27	2.17	0.61	North Germany	0.75	0.29	1.93
rs1800871	Serbia	1.18	0.78	1.77	0.43	Romania	n/a	n/a	n/a	n/a	Central Germany	0.83	0.09	7.94	0.87	Czech Republic	0.22	0	10.95	0.44	England	0.45	0.09	2.15	0.29	Gdansk	n/a	n/a	n/a	n/a	Italy	3.09	0.4	24	0.28	Lublin	1.7	0.66	4.35	0.26	Neth-Bel-France	0.79	0.25	2.55	0.7	North Germany	0.48	0.17	1.35
rs1800872	Serbia	0.85	0.56	1.28	0.44	Romania	n/a	n/a	n/a	n/a	Central Germany	1.18	0.12	11.48	0.89	Czech Republic	n/a	n/a	n/a	n/a	England	2.21	0.46	10.53	0.29	Gdansk	n/a	n/a	n/a	n/a	Italy	0.32	0.04	2.47	0.27	Lublin	0.59	0.23	1.51	0.26	Neth-Bel-France	1.21	0.37	3.91	0.75	North Germany	2.03	0.72	5.72
rs1861759	Serbia	0.95	0.66	1.35	0.76	Romania	0.28	0	36.37	0.59	Central Germany	0.2	0.02	2.26	0.19	Czech Republic	n/a	n/a	n/a	n/a	England	1.89	0.45	7.9	0.36	Gdansk	n/a	n/a	n/a	n/a	Italy	2.02	0.54	7.59	0.29	Lublin	1.4	0.64	3.06	0.39	Neth-Bel-France	1.71	0.54	5.43	0.36	North Germany	0.66	0.27	1.64
rs1869133	Serbia	0.98	0.63	1.52	0.92	Romania	n/a	n/a	n/a	n/a	Central Germany	n/a	n/a	n/a	n/a	Czech Republic	n/a	n/a	n/a	n/a	England	n/a	n/a	n/a	n/a	Gdansk	n/a	n/a	n/a	n/a	Italy	0.62	0.16	2.44	0.49	Lublin	1.3	0.47	3.6	0.6	Neth-Bel-France	1.04	0.26	4.12	0.96	North Germany	3.83	0.73	20.18
rs1869135	Serbia	0.97	0.63	1.51	0.9	Romania	n/a	n/a	n/a	n/a	Central Germany	n/a	n/a	n/a	n/a	Czech Republic	n/a	n/a	n/a	n/a	England	n/a	n/a	n/a	n/a	Gdansk	n/a	n/a	n/a	n/a	Italy	0.62	0.16	2.44	0.49	Lublin	1.33	0.48	3.67	0.58	Neth-Bel-France	1.1	0.27	4.37	0.9	North Germany	2.38	0.6	9.46
rs187238	Serbia	0.64	0.44	0.92	0.02	Romania	n/a	n/a	n/a	n/a	Central Germany	1.05	0.1	10.54	0.97	Czech Republic	0.37	0.02	6.43	0.49	England	n/a	n/a	n/a	n/a	Gdansk	n/a	n/a	n/a	n/a	Italy	1.26	0.33	4.81	0.74	Lublin	0.79	0.32	1.95	0.6	Neth-Bel-France	0.68	0.22	2.11	0.5	North Germany	5.54	0.7	43.93
rs1891467	Serbia	1.22	0.84	1.78	0.29	Romania	1.73	0.05	57.48	0.74	Central Germany	3.68	0.41	33.13	0.24	Czech Republic	n/a	n/a	n/a	n/a	England	3.54	0.63	20	0.13	Gdansk	n/a	n/a	n/a	n/a	Italy	1.23	0.26	5.87	0.79	Lublin	0.95	0.36	2.47	0.91	Neth-Bel-France	1.24	0.38	4.08	0.72	North Germany	2.04	0.72	5.83
rs189667	Serbia	0.59	0.41	0.84	0.00383	Romania	n/a	n/a	n/a	n/a	Central Germany	1.08	0.11	10.35	0.95	Czech Republic	0.37	0.02	6.43	0.49	England	n/a	n/a	n/a	n/a	Gdansk	n/a	n/a	n/a	n/a	Italy	0.91	0.27	3.09	0.87	Lublin	0.92	0.37	2.29	0.86	Neth-Bel-France	0.51	0.17	1.53	0.22	North Germany	5.23	0.67	40.72
rs1919364	Serbia	0.99	0.7	1.4	0.94	Romania	n/a	n/a	n/a	n/a	Central Germany	1.06	0.14	8.03	0.96	Czech Republic	n/a	n/a	n/a	n/a	England	0.38	0.06	2.29	0.27	Gdansk	n/a	n/a	n/a	n/a	Italy	0.51	0.14	1.92	0.32	Lublin	0.83	0.38	1.85	0.65	Neth-Bel-France	0.26	0.07	0.93	0.04	North Germany	0.95	0.38	2.39
rs1946518	Serbia	1.6	1.14	2.26	0.01	Romania	n/a	n/a	n/a	n/a	Central Germany	0.47	0.05	4.6	0.51	Czech Republic	1.4	0.05	40.7	0.84	England	0.57	0.13	2.55	0.44	Gdansk	n/a	n/a	n/a	n/a	Italy	1.32	0.39	4.5	0.65	Lublin	0.68	0.29	1.63	0.39	Neth-Bel-France	1.39	0.5	3.88	0.53	North Germany	0.41	0.13	1.3
rs1953600	Serbia	0.84	0.6	1.18	0.32	Romania	n/a	n/a	n/a	n/a	Central Germany	1.77	0.2	15.53	0.6	Czech Republic	0.48	0.02	11.81	0.65	England	0.4	0.08	1.93	0.23	Gdansk	n/a	n/a	n/a	n/a	Italy	0.58	0.16	2.15	0.41	Lublin	1.31	0.59	2.91	0.51	Neth-Bel-France	0.75	0.23	2.43	0.63	North Germany	1.1	0.39	3.09
rs2015086	Serbia	0.86	0.52	1.45	0.58	Romania	n/a	n/a	n/a	n/a	Central Germany	n/a	n/a	n/a	n/a	Czech Republic	n/a	n/a	n/a	n/a	England	n/a	n/a	n/a	n/a	Gdansk	n/a	n/a	n/a	n/a	Italy	1.1	0.21	5.88	0.91	Lublin	0.86	0.28	2.7	0.8	Neth-Bel-France	n/a	n/a	n/a	n/a	North Germany	1.06	0.33	3.39
rs2040388	Serbia	0.91	0.63	1.3	0.6	Romania	0.15	0	17.7	0.41	Central Germany	n/a	n/a	n/a	n/a	Czech Republic	1.08	0.04	26.89	0.96	England	1.06	0.32	3.57	0.92	Gdansk	n/a	n/a	n/a	n/a	Italy	1.49	0.39	5.64	0.56	Lublin	1.3	0.59	2.85	0.51	Neth-Bel-France	3.31	0.89	12.25	0.07	North Germany	1.3	0.5	3.38
rs2071746	Serbia	1.39	0.97	1.99	0.08	Romania	n/a	n/a	n/a	n/a	Central Germany	0.64	0.07	5.47	0.68	Czech Republic	0.59	0.04	8.71	0.69	England	4.82	0.76	30.81	0.08	Gdansk	n/a	n/a	n/a	n/a	Italy	1.45	0.44	4.76	0.54	Lublin	1.71	0.73	3.99	0.21	Neth-Bel-France	2.33	0.67	8.08	0.18	North Germany	1.28	0.47	3.47
rs2075800	Serbia	1.1	0.77	1.57	0.61	Romania	0.8	0.01	78.54	0.92	Central Germany	7.3	0.56	95.11	0.13	Czech Republic	1.15	0.05	24.51	0.93	England	0.14	0.01	1.37	0.08	Gdansk	n/a	n/a	n/a	n/a	Italy	1.5	0.42	5.33	0.53	Lublin	1.75	0.76	4.01	0.18	Neth-Bel-France	0.51	0.14	1.79	0.29	North Germany	2.39	0.88	6.49
rs2076530	Serbia	0.89	0.6	1.33	0.58	Romania	1.3	0.07	24.73	0.85	Central Germany	2.32	0.22	23.93	0.48	Czech Republic	n/a	n/a	n/a	n/a	England	0.21	0.03	1.57	0.11	Gdansk	n/a	n/a	n/a	n/a	Italy	1.08	0.35	3.34	0.89	Lublin	0.68	0.29	1.59	0.37	Neth-Bel-France	1.14	0.36	3.61	0.82	North Germany	1.62	0.65	4.01
rs2125489	Serbia	1.58	0.91	2.72	0.1	Romania	n/a	n/a	n/a	n/a	Central Germany	n/a	n/a	n/a	n/a	Czech Republic	n/a	n/a	n/a	n/a	England	n/a	n/a	n/a	n/a	Gdansk	n/a	n/a	n/a	n/a	Italy	1.11	0.11	10.91	0.93	Lublin	1.24	0.46	3.35	0.67	Neth-Bel-France	1.11	0.22	5.67	0.9	North Germany	1.27	0.38	4.24
rs2206593	Serbia	2.2	1.21	4.01	0.01	Romania	n/a	n/a	n/a	n/a	Central Germany	n/a	n/a	n/a	n/a	Czech Republic	n/a	n/a	n/a	n/a	England	n/a	n/a	n/a	n/a	Gdansk	n/a	n/a	n/a	n/a	Italy	n/a	n/a	n/a	n/a	Lublin	n/a	n/a	n/a	n/a	Neth-Bel-France	n/a	n/a	n/a	n/a	North Germany	n/a	n/a	n/a
rs2227956	Serbia	0.68	0.34	1.35	0.27	Romania	n/a	n/a	n/a	n/a	Central Germany	n/a	n/a	n/a	n/a	Czech Republic	n/a	n/a	n/a	n/a	England	n/a	n/a	n/a	n/a	Gdansk	n/a	n/a	n/a	n/a	Italy	1.43	0.15	13.84	0.75	Lublin	0.81	0.29	2.23	0.67	Neth-Bel-France	0.74	0.2	2.69	0.64	North Germany	0.38	0.08	1.91
rs2233406	Serbia	0.94	0.62	1.42	0.77	Romania	n/a	n/a	n/a	n/a	Central Germany	n/a	n/a	n/a	n/a	Czech Republic	n/a	n/a	n/a	n/a	England	n/a	n/a	n/a	n/a	Gdansk	n/a	n/a	n/a	n/a	Italy	1.22	0.34	4.44	0.76	Lublin	0.1	0.02	0.51	0.01	Neth-Bel-France	0.33	0.07	1.45	0.14	North Germany	1.05	0.35	3.14
rs2233409	Serbia	0.83	0.54	1.27	0.39	Romania	n/a	n/a	n/a	n/a	Central Germany	0.06	0	2.82	0.15	Czech Republic	n/a	n/a	n/a	n/a	England	n/a	n/a	n/a	n/a	Gdansk	n/a	n/a	n/a	n/a	Italy	0.51	0.13	1.92	0.31	Lublin	n/a	n/a	n/a	n/a	Neth-Bel-France	2.22	0.52	9.51	0.28	North Germany	0.84	0.27	2.59
rs223498	Serbia	1.07	0.75	1.51	0.72	Romania	0.93	0.01	64.95	0.97	Central Germany	2.98	0.3	29.92	0.35	Czech Republic	0.69	0.03	18.42	0.82	England	1.72	0.34	8.67	0.49	Gdansk	n/a	n/a	n/a	n/a	Italy	0.89	0.26	3	0.84	Lublin	0.91	0.42	1.95	0.81	Neth-Bel-France	2.74	0.81	9.29	0.1	North Germany	1.44	0.53	3.87
rs2279015	Serbia	1.26	0.87	1.81	0.22	Romania	n/a	n/a	n/a	n/a	Central Germany	n/a	n/a	n/a	n/a	Czech Republic	1.63	0.08	32.79	0.74	England	0.82	0.25	2.62	0.72	Gdansk	n/a	n/a	n/a	n/a	Italy	0.9	0.27	2.97	0.86	Lublin	1.73	0.86	3.46	0.12	Neth-Bel-France	0.95	0.32	2.8	0.92	North Germany	0.44	0.13	1.41
rs2303542	Serbia	0.75	0.53	1.06	0.1	Romania	n/a	n/a	n/a	n/a	Central Germany	0.54	0.06	4.9	0.58	Czech Republic	n/a	n/a	n/a	n/a	England	1.27	0.32	5.06	0.73	Gdansk	n/a	n/a	n/a	n/a	Italy	1.28	0.37	4.42	0.69	Lublin	0.82	0.4	1.67	0.57	Neth-Bel-France	1.18	0.42	3.32	0.75	North Germany	0.59	0.23	1.52
rs2430561	Serbia	0.77	0.54	1.11	0.17	Romania	2.15	0.01	412.57	0.76	Central Germany	n/a	n/a	n/a	n/a	Czech Republic	1.48	0.08	28.25	0.79	England	0.12	0.01	1.06	0.04	Gdansk	n/a	n/a	n/a	n/a	Italy	0.49	0.13	1.82	0.28	Lublin	0.72	0.37	1.4	0.33	Neth-Bel-France	0.86	0.33	2.28	0.76	North Germany	0.58	0.24	1.37
rs2569190	Serbia	1.13	0.79	1.6	0.5	Romania	2.89	0.09	95.64	0.53	Central Germany	3.37	0.31	37.32	0.32	Czech Republic	n/a	n/a	n/a	n/a	England	1.31	0.3	5.8	0.7	Gdansk	n/a	n/a	n/a	n/a	Italy	1.79	0.49	6.56	0.38	Lublin	1.28	0.61	2.69	0.5	Neth-Bel-France	1.37	0.5	3.72	0.53	North Germany	0.83	0.31	2.2
rs2573346	Serbia	1.23	0.87	1.72	0.24	Romania	n/a	n/a	n/a	n/a	Central Germany	0.51	0.05	4.75	0.55	Czech Republic	2.08	0.08	51.2	0.65	England	2.48	0.52	11.87	0.23	Gdansk	n/a	n/a	n/a	n/a	Italy	1.72	0.46	6.39	0.41	Lublin	0.7	0.31	1.58	0.38	Neth-Bel-France	1.33	0.4	4.44	0.64	North Germany	0.91	0.32	2.56
rs2595613	Serbia	1.39	0.72	2.67	0.33	Romania	n/a	n/a	n/a	n/a	Central Germany	n/a	n/a	n/a	n/a	Czech Republic	n/a	n/a	n/a	n/a	England	n/a	n/a	n/a	n/a	Gdansk	n/a	n/a	n/a	n/a	Italy	n/a	n/a	n/a	n/a	Lublin	n/a	n/a	n/a	n/a	Neth-Bel-France	1.27	0.15	10.72	0.82	North Germany	n/a	n/a	n/a
rs2734225	Serbia	0.91	0.63	1.29	0.59	Romania	n/a	n/a	n/a	n/a	Central Germany	n/a	n/a	n/a	n/a	Czech Republic	n/a	n/a	n/a	n/a	England	1	0.33	3.07	0.99	Gdansk	n/a	n/a	n/a	n/a	Italy	0.47	0.13	1.74	0.25	Lublin	0.94	0.41	2.17	0.89	Neth-Bel-France	2.42	0.8	7.37	0.11	North Germany	1.03	0.4	2.65
rs2784773	Serbia	0.8	0.56	1.16	0.24	Romania	n/a	n/a	n/a	n/a	Central Germany	0.46	0.05	4.28	0.49	Czech Republic	1.14	0.04	31.61	0.94	England	0.37	0.09	1.52	0.15	Gdansk	n/a	n/a	n/a	n/a	Italy	1.07	0.29	3.94	0.91	Lublin	1.85	0.91	3.77	0.09	Neth-Bel-France	2.15	0.71	6.53	0.17	North Germany	0.76	0.29	2
rs2796813	Serbia	0.91	0.64	1.29	0.59	Romania	0.89	0.05	16.95	0.93	Central Germany	0.75	0.08	7.35	0.8	Czech Republic	0.27	0.01	8.67	0.45	England	0.35	0.07	1.66	0.16	Gdansk	n/a	n/a	n/a	n/a	Italy	0.53	0.17	1.65	0.27	Lublin	0.84	0.4	1.77	0.65	Neth-Bel-France	0.57	0.21	1.54	0.26	North Germany	0.31	0.12	0.82
rs2891	Serbia	1.33	0.94	1.87	0.1	Romania	n/a	n/a	n/a	n/a	Central Germany	0.23	0.02	2.73	0.24	Czech Republic	0.99	0.05	19.94	1	England	1.86	0.58	5.92	0.27	Gdansk	n/a	n/a	n/a	n/a	Italy	0.96	0.32	2.91	0.95	Lublin	1.35	0.64	2.85	0.42	Neth-Bel-France	0.72	0.26	2.02	0.53	North Germany	1.05	0.42	2.61
rs3024505	Serbia	0.76	0.44	1.31	0.32	Romania	n/a	n/a	n/a	n/a	Central Germany	n/a	n/a	n/a	n/a	Czech Republic	n/a	n/a	n/a	n/a	England	0.94	0.12	7.51	0.95	Gdansk	n/a	n/a	n/a	n/a	Italy	1.25	0.21	7.62	0.8	Lublin	2.78	0.87	8.91	0.08	Neth-Bel-France	1.06	0.3	3.69	0.92	North Germany	1.62	0.44	5.93
rs3025000	Serbia	0.97	0.67	1.42	0.88	Romania	n/a	n/a	n/a	n/a	Central Germany	0.12	0.01	1.45	0.09	Czech Republic	0.59	0.03	10.9	0.71	England	0.37	0.06	2.49	0.28	Gdansk	n/a	n/a	n/a	n/a	Italy	1.69	0.49	5.81	0.4	Lublin	0.91	0.43	1.92	0.81	Neth-Bel-France	0.58	0.2	1.65	0.3	North Germany	0.83	0.32	2.17
rs3087456	Serbia	n/a	n/a	n/a	n/a	Romania	n/a	n/a	n/a	n/a	Central Germany	n/a	n/a	n/a	n/a	Czech Republic	n/a	n/a	n/a	n/a	England	1.07	0.25	4.48	0.93	Gdansk	n/a	n/a	n/a	n/a	Italy	n/a	n/a	n/a	n/a	Lublin	n/a	n/a	n/a	n/a	Neth-Bel-France	n/a	n/a	n/a	n/a	North Germany	n/a	n/a	n/a
rs3093024	Serbia	0.68	0.48	0.97	0.03	Romania	n/a	n/a	n/a	n/a	Central Germany	0.89	0.14	5.59	0.9	Czech Republic	0.44	0.01	16.89	0.65	England	0.42	0.1	1.75	0.21	Gdansk	n/a	n/a	n/a	n/a	Italy	1.28	0.38	4.25	0.69	Lublin	0.9	0.42	1.93	0.78	Neth-Bel-France	0.48	0.16	1.49	0.2	North Germany	1.31	0.54	3.21
rs3138053	Serbia	0.93	0.61	1.41	0.72	Romania	n/a	n/a	n/a	n/a	Central Germany	n/a	n/a	n/a	n/a	Czech Republic	n/a	n/a	n/a	n/a	England	n/a	n/a	n/a	n/a	Gdansk	n/a	n/a	n/a	n/a	Italy	0.8	0.2	3.2	0.76	Lublin	0.1	0.02	0.53	0.01	Neth-Bel-France	0.34	0.08	1.49	0.15	North Germany	1.22	0.42	3.58
rs315952	Serbia	1.11	0.77	1.58	0.59	Romania	n/a	n/a	n/a	n/a	Central Germany	0.72	0.07	7.79	0.78	Czech Republic	n/a	n/a	n/a	n/a	England	0.46	0.07	3.06	0.4	Gdansk	n/a	n/a	n/a	n/a	Italy	2.39	0.69	8.27	0.16	Lublin	1.21	0.49	2.95	0.68	Neth-Bel-France	0.46	0.12	1.74	0.25	North Germany	1.05	0.41	2.71
rs3775291	Serbia	1.21	0.84	1.75	0.31	Romania	n/a	n/a	n/a	n/a	Central Germany	0.63	0.06	6.33	0.69	Czech Republic	1.15	0.08	16.71	0.91	England	0.33	0.02	4.85	0.4	Gdansk	n/a	n/a	n/a	n/a	Italy	0.47	0.09	2.48	0.37	Lublin	0.66	0.27	1.6	0.35	Neth-Bel-France	0.81	0.29	2.28	0.69	North Germany	0.44	0.12	1.68
rs3800018	Serbia	0.98	0.6	1.6	0.95	Romania	n/a	n/a	n/a	n/a	Central Germany	1.85	0.17	20.66	0.62	Czech Republic	n/a	n/a	n/a	n/a	England	0.16	0.01	1.79	0.12	Gdansk	n/a	n/a	n/a	n/a	Italy	0.48	0.06	3.75	0.48	Lublin	0.85	0.25	2.88	0.79	Neth-Bel-France	1.41	0.39	5.17	0.6	North Germany	0.6	0.12	3.1
rs3917165	Serbia	1.72	0.69	4.31	0.24	Romania	n/a	n/a	n/a	n/a	Central Germany	n/a	n/a	n/a	n/a	Czech Republic	n/a	n/a	n/a	n/a	England	n/a	n/a	n/a	n/a	Gdansk	n/a	n/a	n/a	n/a	Italy	n/a	n/a	n/a	n/a	Lublin	0.66	0.22	2	0.46	Neth-Bel-France	n/a	n/a	n/a	n/a	North Germany	1.61	0.17	15.01
rs3917200	Serbia	0.61	0.25	1.54	0.3	Romania	n/a	n/a	n/a	n/a	Central Germany	n/a	n/a	n/a	n/a	Czech Republic	n/a	n/a	n/a	n/a	England	n/a	n/a	n/a	n/a	Gdansk	n/a	n/a	n/a	n/a	Italy	3.87	0.97	15.44	0.05	Lublin	1.08	0.41	2.88	0.87	Neth-Bel-France	0.8	0.1	6.21	0.83	North Germany	1.03	0.19	5.69
rs3918241	Serbia	0.88	0.54	1.42	0.6	Romania	n/a	n/a	n/a	n/a	Central Germany	n/a	n/a	n/a	n/a	Czech Republic	n/a	n/a	n/a	n/a	England	0.63	0.1	3.8	0.59	Gdansk	n/a	n/a	n/a	n/a	Italy	0.29	0.05	1.64	0.16	Lublin	0.78	0.28	2.21	0.64	Neth-Bel-France	0.63	0.16	2.58	0.52	North Germany	3.82	0.44	33.42
rs4143332	Serbia	0.48	0.25	0.91	0.02	Romania	n/a	n/a	n/a	n/a	Central Germany	2.82	0.24	32.92	0.4	Czech Republic	n/a	n/a	n/a	n/a	England	n/a	n/a	n/a	n/a	Gdansk	n/a	n/a	n/a	n/a	Italy	n/a	n/a	n/a	n/a	Lublin	0.87	0.28	2.73	0.8	Neth-Bel-France	5.22	1.3	20.93	0.02	North Germany	0.47	0.06	3.72
rs4341	Serbia	1.09	0.76	1.57	0.63	Romania	n/a	n/a	n/a	n/a	Central Germany	0.25	0.03	2.4	0.23	Czech Republic	n/a	n/a	n/a	n/a	England	0.73	0.16	3.29	0.66	Gdansk	n/a	n/a	n/a	n/a	Italy	0.85	0.24	3.08	0.8	Lublin	1.07	0.49	2.36	0.86	Neth-Bel-France	1.31	0.4	4.24	0.65	North Germany	0.39	0.14	1.07
rs4342	Serbia	1.09	0.76	1.57	0.63	Romania	n/a	n/a	n/a	n/a	Central Germany	0.26	0.03	2.54	0.24	Czech Republic	n/a	n/a	n/a	n/a	England	0.73	0.16	3.29	0.66	Gdansk	n/a	n/a	n/a	n/a	Italy	1.29	0.32	5.13	0.72	Lublin	1.16	0.52	2.59	0.72	Neth-Bel-France	1.27	0.38	4.24	0.69	North Germany	0.38	0.14	1.05
rs4343	Serbia	0.87	0.6	1.25	0.44	Romania	n/a	n/a	n/a	n/a	Central Germany	3.36	0.37	30.5	0.28	Czech Republic	n/a	n/a	n/a	n/a	England	1.38	0.3	6.23	0.66	Gdansk	n/a	n/a	n/a	n/a	Italy	0.67	0.17	2.65	0.57	Lublin	0.85	0.38	1.86	0.68	Neth-Bel-France	0.79	0.25	2.52	0.69	North Germany	2.71	1.01	7.27
rs4363	Serbia	1.12	0.78	1.61	0.53	Romania	n/a	n/a	n/a	n/a	Central Germany	0.27	0.03	2.55	0.25	Czech Republic	n/a	n/a	n/a	n/a	England	0.41	0.09	1.93	0.23	Gdansk	n/a	n/a	n/a	n/a	Italy	1.33	0.32	5.5	0.69	Lublin	1.02	0.46	2.23	0.96	Neth-Bel-France	1.23	0.37	4.05	0.73	North Germany	0.39	0.14	1.07
rs439154	Serbia	0.9	0.62	1.31	0.59	Romania	n/a	n/a	n/a	n/a	Central Germany	0.43	0.04	4.89	0.49	Czech Republic	1.76	0.04	83.74	0.77	England	0.28	0.05	1.71	0.15	Gdansk	n/a	n/a	n/a	n/a	Italy	1.94	0.6	6.29	0.26	Lublin	0.82	0.37	1.79	0.61	Neth-Bel-France	0.69	0.22	2.12	0.51	North Germany	0.94	0.35	2.48
rs454078	Serbia	0.8	0.51	1.23	0.31	Romania	n/a	n/a	n/a	n/a	Central Germany	0.9	0.09	9.55	0.93	Czech Republic	n/a	n/a	n/a	n/a	England	0.35	0.05	2.33	0.25	Gdansk	n/a	n/a	n/a	n/a	Italy	0.53	0.11	2.54	0.43	Lublin	0.74	0.32	1.72	0.48	Neth-Bel-France	0.61	0.15	2.49	0.49	North Germany	1.38	0.46	4.16
rs4754	Serbia	1.04	0.72	1.52	0.82	Romania	n/a	n/a	n/a	n/a	Central Germany	n/a	n/a	n/a	n/a	Czech Republic	1.75	0.1	31.55	0.7	England	1.22	0.29	5.11	0.77	Gdansk	n/a	n/a	n/a	n/a	Italy	0.78	0.21	2.91	0.71	Lublin	1.16	0.52	2.59	0.72	Neth-Bel-France	0.5	0.13	1.88	0.3	North Germany	1.9	0.66	5.44
rs479777	Serbia	1.02	0.68	1.53	0.94	Romania	n/a	n/a	n/a	n/a	Central Germany	n/a	n/a	n/a	n/a	Czech Republic	n/a	n/a	n/a	n/a	England	0.44	0.09	2.1	0.28	Gdansk	n/a	n/a	n/a	n/a	Italy	1	0.27	3.73	1	Lublin	0.86	0.38	1.94	0.71	Neth-Bel-France	0.96	0.31	3.02	0.94	North Germany	1.41	0.48	4.19
rs4845624	Serbia	1.05	0.75	1.48	0.77	Romania	2.19	0.05	94.4	0.66	Central Germany	n/a	n/a	n/a	n/a	Czech Republic	n/a	n/a	n/a	n/a	England	0.87	0.22	3.4	0.83	Gdansk	n/a	n/a	n/a	n/a	Italy	2.19	0.66	7.33	0.2	Lublin	1.62	0.77	3.38	0.2	Neth-Bel-France	0.5	0.13	1.94	0.31	North Germany	1.44	0.54	3.83
rs4921492	Serbia	0.96	0.67	1.38	0.84	Romania	n/a	n/a	n/a	n/a	Central Germany	0.49	0.04	6.25	0.58	Czech Republic	n/a	n/a	n/a	n/a	England	0.27	0.05	1.57	0.13	Gdansk	n/a	n/a	n/a	n/a	Italy	0.23	0.04	1.19	0.08	Lublin	1.1	0.49	2.49	0.82	Neth-Bel-France	0.6	0.19	1.83	0.36	North Germany	0.86	0.33	2.23
rs4986790	Serbia	1.37	0.73	2.56	0.32	Romania	n/a	n/a	n/a	n/a	Central Germany	n/a	n/a	n/a	n/a	Czech Republic	n/a	n/a	n/a	n/a	England	n/a	n/a	n/a	n/a	Gdansk	n/a	n/a	n/a	n/a	Italy	n/a	n/a	n/a	n/a	Lublin	n/a	n/a	n/a	n/a	Neth-Bel-France	0.64	0.09	4.7	0.66	North Germany	n/a	n/a	n/a
rs4986791	Serbia	1.28	0.69	2.37	0.44	Romania	n/a	n/a	n/a	n/a	Central Germany	n/a	n/a	n/a	n/a	Czech Republic	n/a	n/a	n/a	n/a	England	n/a	n/a	n/a	n/a	Gdansk	n/a	n/a	n/a	n/a	Italy	n/a	n/a	n/a	n/a	Lublin	n/a	n/a	n/a	n/a	Neth-Bel-France	0.64	0.09	4.7	0.66	North Germany	n/a	n/a	n/a
rs5007259	Serbia	0.97	0.66	1.42	0.86	Romania	0.79	0.04	15.16	0.87	Central Germany	0.69	0.08	5.79	0.73	Czech Republic	n/a	n/a	n/a	n/a	England	3.85	0.8	18.5	0.08	Gdansk	n/a	n/a	n/a	n/a	Italy	0.35	0.1	1.26	0.1	Lublin	0.88	0.41	1.92	0.75	Neth-Bel-France	0.55	0.17	1.74	0.31	North Germany	0.55	0.19	1.57
rs5186	Serbia	0.76	0.53	1.09	0.14	Romania	n/a	n/a	n/a	n/a	Central Germany	1.25	0.12	13.34	0.85	Czech Republic	n/a	n/a	n/a	n/a	England	n/a	n/a	n/a	n/a	Gdansk	n/a	n/a	n/a	n/a	Italy	0.66	0.15	2.87	0.57	Lublin	0.4	0.15	1.03	0.06	Neth-Bel-France	1.17	0.35	3.9	0.8	North Germany	0.61	0.21	1.75
rs5275	Serbia	0.91	0.62	1.33	0.63	Romania	0.83	0.03	22.98	0.91	Central Germany	2.1	0.21	20.7	0.52	Czech Republic	n/a	n/a	n/a	n/a	England	0.72	0.11	4.49	0.71	Gdansk	n/a	n/a	n/a	n/a	Italy	1.57	0.38	6.46	0.53	Lublin	0.34	0.12	0.92	0.03	Neth-Bel-France	3.94	0.8	19.34	0.09	North Germany	0.86	0.32	2.34
rs5277	Serbia	1.19	0.73	1.95	0.48	Romania	n/a	n/a	n/a	n/a	Central Germany	0.5	0.04	5.77	0.58	Czech Republic	n/a	n/a	n/a	n/a	England	n/a	n/a	n/a	n/a	Gdansk	n/a	n/a	n/a	n/a	Italy	2.52	0.28	22.35	0.4	Lublin	1.46	0.49	4.39	0.49	Neth-Bel-France	0.16	0.04	0.58	0.00496	North Germany	1.29	0.32	5.23
rs6091737	Serbia	1.1	0.75	1.62	0.63	Romania	n/a	n/a	n/a	n/a	Central Germany	n/a	n/a	n/a	n/a	Czech Republic	0.72	0.07	7.55	0.78	England	2.6	0.48	14.13	0.24	Gdansk	n/a	n/a	n/a	n/a	Italy	n/a	n/a	n/a	n/a	Lublin	0.47	0.21	1.07	0.07	Neth-Bel-France	0.56	0.19	1.58	0.27	North Germany	1.9	0.61	5.95
rs653178	Serbia	0.97	0.68	1.38	0.86	Romania	n/a	n/a	n/a	n/a	Central Germany	0.4	0.03	4.97	0.47	Czech Republic	n/a	n/a	n/a	n/a	England	1.97	0.48	8.04	0.32	Gdansk	n/a	n/a	n/a	n/a	Italy	0.59	0.16	2.09	0.4	Lublin	1.2	0.53	2.73	0.66	Neth-Bel-France	2.69	0.89	8.14	0.08	North Germany	1	0.35	2.87
rs6585989	Serbia	1.17	0.81	1.71	0.4	Romania	2.23	0.08	64.57	0.62	Central Germany	2.38	0.38	15.05	0.35	Czech Republic	n/a	n/a	n/a	n/a	England	0.09	0	1.81	0.1	Gdansk	n/a	n/a	n/a	n/a	Italy	1.14	0.31	4.2	0.84	Lublin	0.47	0.19	1.19	0.11	Neth-Bel-France	0.64	0.17	2.48	0.52	North Germany	1	0.4	2.48
rs671976	Serbia	1	0.7	1.41	0.98	Romania	n/a	n/a	n/a	n/a	Central Germany	0.26	0.03	2.72	0.26	Czech Republic	n/a	n/a	n/a	n/a	England	11.88	0.93	n/a	0.05	Gdansk	n/a	n/a	n/a	n/a	Italy	1.3	0.41	4.17	0.65	Lublin	0.87	0.42	1.81	0.71	Neth-Bel-France	0.48	0.15	1.52	0.21	North Germany	0.71	0.28	1.81
rs6748088	Serbia	0.91	0.63	1.3	0.6	Romania	n/a	n/a	n/a	n/a	Central Germany	0.55	0.08	3.97	0.55	Czech Republic	n/a	n/a	n/a	n/a	England	1.86	0.4	8.63	0.41	Gdansk	n/a	n/a	n/a	n/a	Italy	0.93	0.28	3.17	0.91	Lublin	0.55	0.21	1.47	0.23	Neth-Bel-France	0.65	0.24	1.79	0.4	North Germany	1.2	0.42	3.44
rs6800271	Serbia	1.02	0.71	1.45	0.93	Romania	n/a	n/a	n/a	n/a	Central Germany	n/a	n/a	n/a	n/a	Czech Republic	n/a	n/a	n/a	n/a	England	0.24	0.04	1.62	0.12	Gdansk	n/a	n/a	n/a	n/a	Italy	1.01	0.29	3.5	0.98	Lublin	0.77	0.33	1.8	0.54	Neth-Bel-France	2.04	0.65	6.38	0.21	North Germany	1.74	0.67	4.49
rs6822371	Serbia	0.81	0.57	1.17	0.27	Romania	0.75	0.02	24.53	0.86	Central Germany	0.42	0.04	4.95	0.49	Czech Republic	n/a	n/a	n/a	n/a	England	3.43	0.7	16.78	0.11	Gdansk	n/a	n/a	n/a	n/a	Italy	0.9	0.24	3.38	0.88	Lublin	0.68	0.28	1.64	0.38	Neth-Bel-France	0.43	0.12	1.54	0.19	North Germany	0.64	0.24	1.69
rs6969927	Serbia	1.03	0.68	1.55	0.9	Romania	n/a	n/a	n/a	n/a	Central Germany	n/a	n/a	n/a	n/a	Czech Republic	n/a	n/a	n/a	n/a	England	0.48	0.07	3.1	0.42	Gdansk	n/a	n/a	n/a	n/a	Italy	1.24	0.32	4.75	0.75	Lublin	2.44	1.06	5.61	0.03	Neth-Bel-France	0.74	0.2	2.75	0.65	North Germany	1.85	0.63	5.4
rs7071579	Serbia	0.89	0.64	1.25	0.51	Romania	0.38	0	53.52	0.68	Central Germany	2.83	0.34	23.29	0.33	Czech Republic	n/a	n/a	n/a	n/a	England	0.93	0.29	2.95	0.89	Gdansk	n/a	n/a	n/a	n/a	Italy	0.68	0.2	2.26	0.52	Lublin	1.41	0.66	3	0.37	Neth-Bel-France	0.69	0.23	2.07	0.51	North Germany	1.3	0.47	3.59
rs712044	Serbia	1.05	0.73	1.53	0.78	Romania	n/a	n/a	n/a	n/a	Central Germany	n/a	n/a	n/a	n/a	Czech Republic	n/a	n/a	n/a	n/a	England	2.97	0.5	17.62	0.21	Gdansk	n/a	n/a	n/a	n/a	Italy	0.51	0.1	2.72	0.43	Lublin	1.63	0.75	3.55	0.21	Neth-Bel-France	0.87	0.26	2.95	0.82	North Germany	0.24	0.06	0.98
rs7194886	Serbia	1.24	0.87	1.77	0.23	Romania	n/a	n/a	n/a	n/a	Central Germany	0.94	0.11	8.03	0.96	Czech Republic	n/a	n/a	n/a	n/a	England	0.44	0.11	1.73	0.21	Gdansk	n/a	n/a	n/a	n/a	Italy	1.36	0.42	4.37	0.61	Lublin	1.22	0.57	2.63	0.61	Neth-Bel-France	0.35	0.1	1.23	0.1	North Germany	2.34	0.82	6.67
rs7517847	Serbia	0.94	0.65	1.35	0.73	Romania	n/a	n/a	n/a	n/a	Central Germany	0.21	0.02	2.19	0.19	Czech Republic	n/a	n/a	n/a	n/a	England	1.02	0.26	4	0.98	Gdansk	n/a	n/a	n/a	n/a	Italy	1.04	0.28	3.81	0.95	Lublin	1.97	0.9	4.28	0.08	Neth-Bel-France	0.46	0.16	1.31	0.14	North Germany	0.69	0.24	1.99
rs7573065	Serbia	n/a	n/a	n/a	n/a	Romania	n/a	n/a	n/a	n/a	Central Germany	n/a	n/a	n/a	n/a	Czech Republic	n/a	n/a	n/a	n/a	England	n/a	n/a	n/a	n/a	Gdansk	n/a	n/a	n/a	n/a	Italy	n/a	n/a	n/a	n/a	Lublin	n/a	n/a	n/a	n/a	Neth-Bel-France	n/a	n/a	n/a	n/a	North Germany	n/a	n/a	n/a
rs7667298	Serbia	1.1	0.78	1.56	0.58	Romania	1.45	0.06	35.12	0.81	Central Germany	0.93	0.11	7.88	0.95	Czech Republic	n/a	n/a	n/a	n/a	England	0.7	0.17	2.85	0.6	Gdansk	n/a	n/a	n/a	n/a	Italy	2.72	0.63	11.87	0.18	Lublin	0.81	0.39	1.68	0.56	Neth-Bel-France	1.66	0.5	5.46	0.4	North Germany	0.92	0.38	2.25
rs767455	Serbia	1.31	0.92	1.86	0.14	Romania	n/a	n/a	n/a	n/a	Central Germany	1.06	0.16	7.07	0.96	Czech Republic	0.95	0.05	19.18	0.97	England	1.15	0.32	4.17	0.82	Gdansk	n/a	n/a	n/a	n/a	Italy	1.4	0.43	4.58	0.58	Lublin	0.95	0.47	1.93	0.89	Neth-Bel-France	0.96	0.3	3.09	0.94	North Germany	1.69	0.66	4.31
rs7691507	Serbia	0.77	0.5	1.17	0.22	Romania	n/a	n/a	n/a	n/a	Central Germany	0.72	0.07	7.26	0.78	Czech Republic	n/a	n/a	n/a	n/a	England	n/a	n/a	n/a	n/a	Gdansk	n/a	n/a	n/a	n/a	Italy	1.46	0.32	6.7	0.63	Lublin	0.75	0.32	1.75	0.5	Neth-Bel-France	0.65	0.2	2.18	0.48	North Germany	6.33	0.72	55.86
rs7756421	Serbia	1.03	0.64	1.66	0.91	Romania	n/a	n/a	n/a	n/a	Central Germany	2.05	0.2	20.67	0.54	Czech Republic	n/a	n/a	n/a	n/a	England	0.16	0.01	1.88	0.13	Gdansk	n/a	n/a	n/a	n/a	Italy	0.49	0.06	3.9	0.5	Lublin	0.94	0.27	3.21	0.92	Neth-Bel-France	1.44	0.38	5.51	0.59	North Germany	0.59	0.11	3.03
rs7817	Serbia	1.07	0.76	1.52	0.7	Romania	0.35	0	25.21	0.6	Central Germany	n/a	n/a	n/a	n/a	Czech Republic	n/a	n/a	n/a	n/a	England	2.01	0.47	8.66	0.32	Gdansk	n/a	n/a	n/a	n/a	Italy	0.58	0.18	1.9	0.36	Lublin	0.92	0.47	1.82	0.81	Neth-Bel-France	1.03	0.35	3.04	0.96	North Germany	1.28	0.53	3.09
rs833068	Serbia	0.97	0.67	1.4	0.86	Romania	n/a	n/a	n/a	n/a	Central Germany	0.17	0.02	1.87	0.14	Czech Republic	0.64	0.04	11.2	0.75	England	0.47	0.07	2.97	0.39	Gdansk	n/a	n/a	n/a	n/a	Italy	1.96	0.57	6.69	0.28	Lublin	0.9	0.44	1.84	0.77	Neth-Bel-France	0.67	0.23	1.94	0.46	North Germany	0.74	0.28	1.98
rs916977	Serbia	1.07	0.73	1.55	0.74	Romania	1.22	0.04	41.86	0.91	Central Germany	n/a	n/a	n/a	n/a	Czech Republic	n/a	n/a	n/a	n/a	England	0.99	0.2	4.79	0.99	Gdansk	n/a	n/a	n/a	n/a	Italy	2.05	0.62	6.83	0.24	Lublin	1.39	0.54	3.62	0.49	Neth-Bel-France	5.07	1.34	19.1	0.02	North Germany	0.89	0.28	2.84
rs9271366	Serbia	1.05	0.58	1.91	0.86	Romania	n/a	n/a	n/a	n/a	Central Germany	n/a	n/a	n/a	n/a	Czech Republic	n/a	n/a	n/a	n/a	England	n/a	n/a	n/a	n/a	Gdansk	n/a	n/a	n/a	n/a	Italy	0.97	0.11	8.64	0.98	Lublin	0.85	0.3	2.44	0.76	Neth-Bel-France	1.35	0.33	5.44	0.67	North Germany	0.92	0.25	3.42
rs9277542	Serbia	1.34	0.89	2.03	0.16	Romania	n/a	n/a	n/a	n/a	Central Germany	1.59	0.17	15.21	0.69	Czech Republic	n/a	n/a	n/a	n/a	England	1.16	0.23	5.79	0.84	Gdansk	n/a	n/a	n/a	n/a	Italy	0.92	0.28	2.99	0.89	Lublin	1.67	0.73	3.8	0.22	Neth-Bel-France	0.62	0.21	1.87	0.39	North Germany	1	0.34	2.94
rs9302752	Serbia	0.83	0.54	1.28	0.4	Romania	n/a	n/a	n/a	n/a	Central Germany	n/a	n/a	n/a	n/a	Czech Republic	n/a	n/a	n/a	n/a	England	2.51	0.58	10.94	0.2	Gdansk	n/a	n/a	n/a	n/a	Italy	2.21	0.62	7.9	0.22	Lublin	0.55	0.22	1.37	0.19	Neth-Bel-France	0.75	0.21	2.67	0.66	North Germany	1.2	0.43	3.37
rs9378264	Serbia	1.23	0.8	1.89	0.34	Romania	n/a	n/a	n/a	n/a	Central Germany	n/a	n/a	n/a	n/a	Czech Republic	n/a	n/a	n/a	n/a	England	0.86	0.14	5.22	0.87	Gdansk	n/a	n/a	n/a	n/a	Italy	2.01	0.59	6.82	0.26	Lublin	0.98	0.47	2.06	0.97	Neth-Bel-France	3.18	1.19	8.46	0.02	North Germany	1.69	0.69	4.17
[truncated: 20 more columns]

## Sheet: Fever or Subfebrile Temperature
SNP	region	OR	95% CI		p	region	OR	95% CI		p	region	OR	95% CI		p	region	OR	95% CI		p	region	OR	95% CI		p	region	OR	95% CI		p	region	OR	95% CI		p	region	OR	95% CI		p	region	OR	95% CI		p	region	OR	95% CI
rs1044670	Serbia	1.24	0.88	1.75	0.22	Romania	n/a	n/a	n/a	n/a	Central Germany	0.89	0.29	2.75	0.84	Czech Republic	n/a	n/a	n/a	n/a	England	n/a	n/a	n/a	n/a	Gdansk	1.69	0.42	6.83	0.45	Italy	0.4	0.13	1.22	0.1	Lublin	1.23	0.3	5.09	0.77	Neth-Bel-France	1.36	0.27	6.85	0.71	North Germany	n/a	n/a	n/a
rs1049550	Serbia	1.05	0.82	1.35	0.7	Romania	0.03	0	1.19	0.05	Central Germany	1.42	0.52	3.85	0.48	Czech Republic	2.67	0.71	10.03	0.13	England	n/a	n/a	n/a	n/a	Gdansk	1.29	0.54	3.07	0.56	Italy	1.39	0.38	5.03	0.61	Lublin	2.5	0.71	8.77	0.14	Neth-Bel-France	0.86	0.3	2.45	0.77	North Germany	1.13	0.21	6.07
rs11013389	Serbia	0.95	0.71	1.26	0.7	Romania	n/a	n/a	n/a	n/a	Central Germany	1.68	0.56	4.98	0.35	Czech Republic	10.79	1.33	87.37	0.02	England	n/a	n/a	n/a	n/a	Gdansk	0.64	0.2	1.99	0.43	Italy	4.32	1.23	15.16	0.02	Lublin	0.9	0.25	3.26	0.87	Neth-Bel-France	n/a	n/a	n/a	n/a	North Germany	1.06	0.16	6.9
rs11074932	Serbia	0.97	0.76	1.23	0.81	Romania	0.58	0.09	3.72	0.54	Central Germany	1.22	0.43	3.48	0.71	Czech Republic	1.08	0.43	2.76	0.86	England	n/a	n/a	n/a	n/a	Gdansk	1.24	0.46	3.34	0.67	Italy	1.61	0.56	4.61	0.36	Lublin	1.08	0.41	2.86	0.88	Neth-Bel-France	0.76	0.24	2.43	0.63	North Germany	2.35	0.43	12.7
rs11209026	Serbia	0.94	0.55	1.63	0.84	Romania	n/a	n/a	n/a	n/a	Central Germany	n/a	n/a	n/a	n/a	Czech Republic	n/a	n/a	n/a	n/a	England	n/a	n/a	n/a	n/a	Gdansk	n/a	n/a	n/a	n/a	Italy	n/a	n/a	n/a	n/a	Lublin	2.19	0.46	10.54	0.32	Neth-Bel-France	n/a	n/a	n/a	n/a	North Germany	n/a	n/a	n/a
rs11362	Serbia	1.09	0.86	1.37	0.48	Romania	1.43	0.12	16.59	0.76	Central Germany	1.18	0.49	2.81	0.71	Czech Republic	1.46	0.56	3.82	0.42	England	n/a	n/a	n/a	n/a	Gdansk	0.57	0.2	1.58	0.27	Italy	0.77	0.24	2.52	0.66	Lublin	0.37	0.12	1.13	0.07	Neth-Bel-France	1.4	0.39	5.11	0.6	North Germany	0.72	0.2	2.66
rs11465804	Serbia	1.21	0.67	2.17	0.53	Romania	n/a	n/a	n/a	n/a	Central Germany	n/a	n/a	n/a	n/a	Czech Republic	n/a	n/a	n/a	n/a	England	n/a	n/a	n/a	n/a	Gdansk	n/a	n/a	n/a	n/a	Italy	n/a	n/a	n/a	n/a	Lublin	0.46	0.09	2.19	0.32	Neth-Bel-France	n/a	n/a	n/a	n/a	North Germany	n/a	n/a	n/a
rs1148459	Serbia	0.95	0.76	1.2	0.66	Romania	2.13	0.36	12.61	0.38	Central Germany	2.32	0.84	6.45	0.1	Czech Republic	0.59	0.15	2.26	0.42	England	n/a	n/a	n/a	n/a	Gdansk	0.5	0.2	1.22	0.12	Italy	3.11	0.92	10.52	0.06	Lublin	1.64	0.6	4.51	0.33	Neth-Bel-France	0.86	0.28	2.61	0.79	North Germany	0.91	0.25	3.38
rs11569393	Serbia	1.14	0.91	1.44	0.25	Romania	0.97	0.16	5.95	0.97	Central Germany	1.53	0.64	3.68	0.33	Czech Republic	0.77	0.27	2.24	0.62	England	n/a	n/a	n/a	n/a	Gdansk	2.24	0.88	5.69	0.08	Italy	1.56	0.49	4.98	0.45	Lublin	0.77	0.3	1.93	0.56	Neth-Bel-France	2.66	0.71	9.98	0.14	North Germany	0.69	0.16	3.06
rs11728697	Serbia	1.15	0.91	1.46	0.24	Romania	0.12	0.01	2.5	0.14	Central Germany	0.69	0.25	1.85	0.45	Czech Republic	6.41	1.16	35.48	0.03	England	n/a	n/a	n/a	n/a	Gdansk	0.58	0.23	1.49	0.25	Italy	1.07	0.4	2.9	0.89	Lublin	0.93	0.32	2.7	0.89	Neth-Bel-France	1.8	0.61	5.26	0.28	North Germany	1.56	0.42	5.75
rs11730582	Serbia	0.81	0.64	1.02	0.08	Romania	1.15	0.21	6.44	0.86	Central Germany	0.69	0.27	1.76	0.43	Czech Republic	0.42	0.12	1.52	0.17	England	n/a	n/a	n/a	n/a	Gdansk	1.2	0.53	2.72	0.66	Italy	0.93	0.32	2.65	0.88	Lublin	1.11	0.42	2.91	0.83	Neth-Bel-France	0.64	0.21	1.97	0.42	North Germany	0.54	0.12	2.39
rs12035082	Serbia	0.96	0.75	1.21	0.71	Romania	2.02	0.28	14.71	0.46	Central Germany	0.92	0.36	2.35	0.87	Czech Republic	1.22	0.36	4.12	0.75	England	n/a	n/a	n/a	n/a	Gdansk	1.87	0.71	4.91	0.19	Italy	2.76	0.88	8.61	0.07	Lublin	1.58	0.56	4.5	0.38	Neth-Bel-France	0.73	0.25	2.14	0.56	North Germany	1.15	0.22	6.02
rs12069782	Serbia	1.31	0.97	1.77	0.08	Romania	n/a	n/a	n/a	n/a	Central Germany	3.61	0.79	16.53	0.09	Czech Republic	1.45	0.5	4.23	0.48	England	n/a	n/a	n/a	n/a	Gdansk	1.22	0.47	3.18	0.67	Italy	1.32	0.28	6.19	0.71	Lublin	0.52	0.15	1.83	0.3	Neth-Bel-France	1.51	0.28	7.98	0.62	North Germany	6.24	0.56	69.97
rs12636851	Serbia	1.02	0.81	1.28	0.9	Romania	0.84	0.16	4.44	0.83	Central Germany	0.29	0.09	0.95	0.04	Czech Republic	1.36	0.5	3.69	0.53	England	n/a	n/a	n/a	n/a	Gdansk	1.5	0.62	3.61	0.35	Italy	2.08	0.65	6.58	0.2	Lublin	0.81	0.29	2.32	0.69	Neth-Bel-France	1.26	0.32	4.98	0.74	North Germany	0.82	0.21	3.12
rs12793173	Serbia	1.12	0.87	1.45	0.37	Romania	0.68	0.13	3.62	0.63	Central Germany	1	0.31	3.24	1	Czech Republic	n/a	n/a	n/a	n/a	England	n/a	n/a	n/a	n/a	Gdansk	0.88	0.34	2.25	0.78	Italy	1.23	0.44	3.45	0.69	Lublin	1.06	0.37	3.03	0.91	Neth-Bel-France	1.27	0.31	5.25	0.74	North Germany	0.43	0.13	1.43
rs12858139	Serbia	1	0.8	1.26	0.99	Romania	2.31	0.33	16.11	0.37	Central Germany	1.99	0.77	5.14	0.15	Czech Republic	1.59	0.53	4.73	0.39	England	n/a	n/a	n/a	n/a	Gdansk	0.33	0.12	0.91	0.03	Italy	0.96	0.31	2.93	0.93	Lublin	0.53	0.18	1.59	0.25	Neth-Bel-France	2	0.57	7.03	0.27	North Germany	0.44	0.1	1.87
rs1544410	Serbia	0.79	0.63	1	0.05	Romania	0.1	0	3.45	0.17	Central Germany	0.76	0.32	1.82	0.53	Czech Republic	1.06	0.31	3.67	0.92	England	n/a	n/a	n/a	n/a	Gdansk	0.5	0.2	1.24	0.13	Italy	1.26	0.41	3.8	0.68	Lublin	1.7	0.52	5.55	0.37	Neth-Bel-France	1.51	0.36	6.25	0.56	North Germany	0.56	0.16	1.98
rs16957413	Serbia	1.12	0.72	1.74	0.62	Romania	n/a	n/a	n/a	n/a	Central Germany	n/a	n/a	n/a	n/a	Czech Republic	1.36	0.3	6.27	0.68	England	n/a	n/a	n/a	n/a	Gdansk	n/a	n/a	n/a	n/a	Italy	1.65	0.37	7.48	0.5	Lublin	n/a	n/a	n/a	n/a	Neth-Bel-France	4.42	0.8	24.6	0.08	North Germany	1.42	0.25	8.1
rs16997340	Serbia	0.88	0.56	1.36	0.55	Romania	n/a	n/a	n/a	n/a	Central Germany	1.47	0.3	7.25	0.63	Czech Republic	1.37	0.31	6.05	0.66	England	n/a	n/a	n/a	n/a	Gdansk	0.81	0.19	3.42	0.77	Italy	n/a	n/a	n/a	n/a	Lublin	n/a	n/a	n/a	n/a	Neth-Bel-France	2.03	0.45	9.09	0.34	North Germany	n/a	n/a	n/a
rs17221417	Serbia	1.1	0.84	1.44	0.48	Romania	n/a	n/a	n/a	n/a	Central Germany	1.01	0.38	2.67	0.98	Czech Republic	0.71	0.2	2.51	0.58	England	n/a	n/a	n/a	n/a	Gdansk	1.82	0.66	5.02	0.24	Italy	0.42	0.11	1.6	0.2	Lublin	1.72	0.52	5.76	0.37	Neth-Bel-France	2.13	0.53	8.56	0.28	North Germany	3.99	0.82	19.33
rs1799724	Serbia	1.25	0.92	1.69	0.15	Romania	0.35	0.04	3.04	0.31	Central Germany	0.74	0.17	3.23	0.68	Czech Republic	n/a	n/a	n/a	n/a	England	n/a	n/a	n/a	n/a	Gdansk	0.62	0.18	2.16	0.44	Italy	0.54	0.13	2.19	0.38	Lublin	3.5	0.29	42.48	0.32	Neth-Bel-France	0.43	0.1	1.89	0.26	North Germany	1.64	0.2	13.42
rs1799864	Serbia	0.96	0.69	1.34	0.82	Romania	0.45	0.06	3.66	0.43	Central Germany	0.68	0.12	3.82	0.66	Czech Republic	0.93	0.19	4.43	0.92	England	n/a	n/a	n/a	n/a	Gdansk	0.88	0.28	2.77	0.82	Italy	0.87	0.2	3.8	0.85	Lublin	0.76	0.06	9.54	0.83	Neth-Bel-France	n/a	0	n/a	0.99	North Germany	3.6	0.26	49.69
rs1799865	Serbia	1	0.79	1.26	1	Romania	1.13	0.13	10.14	0.91	Central Germany	2.51	0.72	8.76	0.14	Czech Republic	0.92	0.28	3.06	0.89	England	n/a	n/a	n/a	n/a	Gdansk	0.52	0.18	1.47	0.2	Italy	0.96	0.35	2.66	0.94	Lublin	1.44	0.48	4.35	0.51	Neth-Bel-France	0.34	0.11	1.06	0.06	North Germany	0.82	0.14	4.74
rs1799964	Serbia	1.06	0.78	1.45	0.72	Romania	n/a	n/a	n/a	n/a	Central Germany	0.39	0.14	1.14	0.08	Czech Republic	7.01	0.66	74.24	0.09	England	n/a	n/a	n/a	n/a	Gdansk	5.42	1.11	26.42	0.03	Italy	1.38	0.27	6.98	0.69	Lublin	1.27	0.38	4.18	0.69	Neth-Bel-France	0.32	0.09	1.1	0.07	North Germany	0.57	0.1	3.35
rs1799988	Serbia	1.05	0.83	1.32	0.69	Romania	0.63	0.11	3.55	0.57	Central Germany	0.34	0.11	1.01	0.05	Czech Republic	0.71	0.23	2.17	0.54	England	n/a	n/a	n/a	n/a	Gdansk	1.53	0.62	3.73	0.34	Italy	1.6	0.6	4.25	0.34	Lublin	0.98	0.38	2.51	0.96	Neth-Bel-France	2.19	0.7	6.87	0.17	North Germany	1.46	0.34	6.2
rs1800024	Serbia	0.84	0.58	1.21	0.34	Romania	n/a	n/a	n/a	n/a	Central Germany	1.28	0.23	7.04	0.77	Czech Republic	1.08	0.23	5.16	0.92	England	n/a	n/a	n/a	n/a	Gdansk	0.6	0.18	1.99	0.4	Italy	0.68	0.11	4.16	0.67	Lublin	2.24	0.27	18.8	0.45	Neth-Bel-France	n/a	n/a	n/a	n/a	North Germany	0.27	0.02	3.57
rs1800471	n/a	n/a	n/a	n/a	n/a	Romania	n/a	n/a	n/a	n/a	Central Germany	n/a	0	n/a	0.99	Czech Republic	0.49	0.07	3.55	0.46	England	n/a	n/a	n/a	n/a	Gdansk	2.15	0.4	11.58	0.36	Italy	0.98	0.08	11.69	0.99	Lublin	n/a	n/a	n/a	n/a	Neth-Bel-France	n/a	n/a	n/a	n/a	North Germany	n/a	n/a	n/a
rs1800587	Serbia	1.08	0.82	1.41	0.58	Romania	n/a	n/a	n/a	n/a	Central Germany	0.75	0.3	1.91	0.55	Czech Republic	0.69	0.22	2.19	0.52	England	n/a	n/a	n/a	n/a	Gdansk	1.44	0.61	3.41	0.4	Italy	1.25	0.38	4.17	0.71	Lublin	0.63	0.22	1.79	0.38	Neth-Bel-France	4.39	0.53	36.13	0.16	North Germany	6.37	0.64	63.45
rs1800629	Serbia	1.27	0.96	1.67	0.09	Romania	n/a	n/a	n/a	n/a	Central Germany	0.59	0.18	1.95	0.38	Czech Republic	1.84	0.57	5.95	0.29	England	n/a	n/a	n/a	n/a	Gdansk	1.89	0.69	5.18	0.21	Italy	0.89	0.2	4.03	0.88	Lublin	1.99	0.65	6.13	0.22	Neth-Bel-France	0.3	0.03	2.78	0.28	North Germany	7.87	1.2	51.45
rs1800630	Serbia	0.94	0.67	1.32	0.7	Romania	n/a	n/a	n/a	n/a	Central Germany	1.49	0.49	4.5	0.48	Czech Republic	0.2	0.02	2.21	0.17	England	n/a	n/a	n/a	n/a	Gdansk	0.27	0.03	2.46	0.23	Italy	0.58	0.08	4.37	0.59	Lublin	0.45	0.08	2.56	0.36	Neth-Bel-France	2.65	0.74	9.44	0.13	North Germany	1.27	0.18	8.86
rs1800795	Serbia	0.84	0.66	1.07	0.15	Romania	5.06	0.28	91.97	0.24	Central Germany	0.55	0.2	1.46	0.22	Czech Republic	0.7	0.24	2.08	0.51	England	n/a	n/a	n/a	n/a	Gdansk	0.55	0.22	1.34	0.18	Italy	1.17	0.4	3.39	0.77	Lublin	0.77	0.24	2.46	0.65	Neth-Bel-France	0.7	0.2	2.42	0.57	North Germany	0.58	0.13	2.56
rs1800797	Serbia	0.98	0.78	1.24	0.87	Romania	n/a	n/a	n/a	n/a	Central Germany	1.82	0.67	4.93	0.24	Czech Republic	1.42	0.48	4.22	0.51	England	n/a	n/a	n/a	n/a	Gdansk	1.37	0.55	3.41	0.49	Italy	0.9	0.32	2.58	0.85	Lublin	1.27	0.39	4.19	0.69	Neth-Bel-France	0.71	0.22	2.26	0.56	North Germany	2.39	0.53	10.79
rs1800871	Serbia	0.83	0.64	1.07	0.15	Romania	0.43	0.06	3.04	0.36	Central Germany	2.1	0.57	7.78	0.26	Czech Republic	0.53	0.14	2	0.33	England	n/a	n/a	n/a	n/a	Gdansk	1.23	0.42	3.57	0.7	Italy	1.39	0.4	4.86	0.6	Lublin	0.47	0.12	1.83	0.27	Neth-Bel-France	0.63	0.2	1.92	0.41	North Germany	2.27	0.3	16.93
rs1800872	Serbia	1.21	0.94	1.56	0.15	Romania	2.35	0.33	16.78	0.36	Central Germany	0.48	0.13	1.76	0.26	Czech Republic	1.87	0.5	6.99	0.33	England	n/a	n/a	n/a	n/a	Gdansk	0.95	0.33	2.75	0.93	Italy	0.66	0.18	2.38	0.52	Lublin	2.11	0.55	8.18	0.27	Neth-Bel-France	2.17	0.71	6.6	0.17	North Germany	0.44	0.06	3.28
rs1861759	Serbia	0.94	0.74	1.19	0.61	Romania	4.09	0.28	58.71	0.27	Central Germany	0.62	0.25	1.54	0.3	Czech Republic	0.43	0.16	1.17	0.09	England	n/a	n/a	n/a	n/a	Gdansk	0.73	0.32	1.67	0.45	Italy	0.37	0.12	1.22	0.09	Lublin	0.71	0.27	1.87	0.48	Neth-Bel-France	2.36	0.7	7.94	0.16	North Germany	3.86	0.65	22.92
rs1869133	Serbia	0.93	0.7	1.25	0.63	Romania	n/a	n/a	n/a	n/a	Central Germany	4.53	0.64	32.19	0.13	Czech Republic	n/a	n/a	n/a	n/a	England	n/a	n/a	n/a	n/a	Gdansk	1.05	0.4	2.76	0.91	Italy	0.9	0.27	2.97	0.86	Lublin	1.56	0.41	6.03	0.51	Neth-Bel-France	4.54	0.48	42.75	0.18	North Germany	1.09	0.17	7.01
rs1869135	Serbia	0.91	0.68	1.21	0.51	Romania	n/a	n/a	n/a	n/a	Central Germany	4.22	0.61	29.38	0.14	Czech Republic	n/a	n/a	n/a	n/a	England	n/a	n/a	n/a	n/a	Gdansk	0.97	0.37	2.56	0.96	Italy	0.9	0.27	2.97	0.86	Lublin	1.59	0.41	6.14	0.49	Neth-Bel-France	2.01	0.34	12.1	0.44	North Germany	1.1	0.17	7.06
rs187238	Serbia	0.95	0.74	1.23	0.71	Romania	0.89	0.16	5.12	0.89	Central Germany	0.82	0.3	2.25	0.7	Czech Republic	0.61	0.21	1.71	0.33	England	n/a	n/a	n/a	n/a	Gdansk	3.26	0.87	12.26	0.07	Italy	2.1	0.62	7.12	0.22	Lublin	1.13	0.32	4.04	0.85	Neth-Bel-France	1.28	0.32	5.09	0.72	North Germany	1.14	0.22	5.77
rs1891467	Serbia	0.9	0.69	1.17	0.42	Romania	0.09	0	2.22	0.12	Central Germany	1.05	0.37	2.97	0.93	Czech Republic	3.68	0.71	19.1	0.11	England	n/a	n/a	n/a	n/a	Gdansk	1.81	0.67	4.89	0.23	Italy	0.66	0.18	2.47	0.53	Lublin	3.39	0.85	13.57	0.08	Neth-Bel-France	0.66	0.15	2.91	0.58	North Germany	n/a	n/a	n/a
rs189667	Serbia	1.04	0.81	1.35	0.74	Romania	0.98	0.19	5.12	0.98	Central Germany	0.79	0.29	2.16	0.65	Czech Republic	0.69	0.24	1.94	0.47	England	n/a	n/a	n/a	n/a	Gdansk	2.66	0.77	9.19	0.11	Italy	2.08	0.63	6.88	0.22	Lublin	1.1	0.32	3.78	0.87	Neth-Bel-France	2.06	0.45	9.31	0.34	North Germany	1.07	0.21	5.31
rs1919364	Serbia	1.23	0.98	1.55	0.07	Romania	2.71	0.23	31.76	0.4	Central Germany	1.27	0.53	3.03	0.59	Czech Republic	0.7	0.23	2.1	0.51	England	n/a	n/a	n/a	n/a	Gdansk	1	0.36	2.81	1	Italy	0.72	0.24	2.17	0.55	Lublin	6.4	1.47	27.79	0.01	Neth-Bel-France	2.22	0.62	7.92	0.21	North Germany	1.71	0.49	5.94
rs1946518	Serbia	0.98	0.79	1.22	0.86	Romania	1.26	0.24	6.75	0.77	Central Germany	1.44	0.59	3.53	0.42	Czech Republic	1.19	0.41	3.48	0.74	England	n/a	n/a	n/a	n/a	Gdansk	0.54	0.21	1.39	0.19	Italy	0.51	0.18	1.51	0.22	Lublin	1.44	0.49	4.24	0.5	Neth-Bel-France	1	0.31	3.16	0.99	North Germany	0.53	0.11	2.63
rs1953600	Serbia	1.09	0.86	1.37	0.48	Romania	n/a	n/a	n/a	n/a	Central Germany	0.99	0.4	2.42	0.98	Czech Republic	2.67	0.71	10.03	0.13	England	n/a	n/a	n/a	n/a	Gdansk	0.69	0.26	1.82	0.44	Italy	0.92	0.31	2.78	0.88	Lublin	3.02	0.87	10.44	0.08	Neth-Bel-France	0.44	0.12	1.66	0.22	North Germany	1.41	0.31	6.42
rs2015086	Serbia	0.9	0.64	1.25	0.52	Romania	n/a	n/a	n/a	n/a	Central Germany	1.42	0.39	5.13	0.59	Czech Republic	0.09	0.01	1.13	0.05	England	n/a	n/a	n/a	n/a	Gdansk	n/a	n/a	n/a	n/a	Italy	1.83	0.42	7.98	0.41	Lublin	0.29	0.04	2.35	0.24	Neth-Bel-France	n/a	n/a	n/a	n/a	North Germany	0.85	0.18	3.97
rs2040388	Serbia	1.02	0.8	1.3	0.87	Romania	1.41	0.11	18.87	0.78	Central Germany	0.34	0.11	1.03	0.05	Czech Republic	0.77	0.25	2.31	0.62	England	n/a	n/a	n/a	n/a	Gdansk	1.78	0.72	4.39	0.2	Italy	1.59	0.48	5.3	0.44	Lublin	1.03	0.38	2.77	0.96	Neth-Bel-France	1.64	0.54	4.95	0.37	North Germany	1.47	0.32	6.86
rs2071746	Serbia	1.02	0.81	1.29	0.85	Romania	0.22	0.02	2.51	0.19	Central Germany	0.25	0.09	0.72	0.01	Czech Republic	0.68	0.27	1.71	0.39	England	n/a	n/a	n/a	n/a	Gdansk	0.72	0.31	1.66	0.43	Italy	0.37	0.12	1.17	0.08	Lublin	1.6	0.55	4.59	0.38	Neth-Bel-France	0.31	0.07	1.38	0.12	North Germany	1.27	0.31	5.22
rs2075800	Serbia	1.19	0.94	1.51	0.14	Romania	n/a	n/a	n/a	n/a	Central Germany	0.52	0.17	1.55	0.24	Czech Republic	1.2	0.36	3.98	0.76	England	n/a	n/a	n/a	n/a	Gdansk	4.07	1.31	12.66	0.01	Italy	1.58	0.52	4.8	0.41	Lublin	0.63	0.17	2.3	0.48	Neth-Bel-France	1.43	0.44	4.63	0.54	North Germany	0.44	0.07	2.83
rs2076530	Serbia	1.25	0.97	1.61	0.08	Romania	2.06	0.37	11.38	0.38	Central Germany	0.6	0.19	1.85	0.36	Czech Republic	1.03	0.27	3.95	0.96	England	n/a	n/a	n/a	n/a	Gdansk	0.74	0.27	1.97	0.53	Italy	0.71	0.24	2.08	0.52	Lublin	0.65	0.16	2.72	0.55	Neth-Bel-France	1.24	0.4	3.87	0.7	North Germany	0.73	0.16	3.33
rs2125489	Serbia	0.82	0.53	1.28	0.38	Romania	n/a	n/a	n/a	n/a	Central Germany	3.04	0.73	12.63	0.12	Czech Republic	0.79	0.14	4.53	0.78	England	n/a	n/a	n/a	n/a	Gdansk	n/a	n/a	n/a	n/a	Italy	0.44	0.04	4.49	0.48	Lublin	0.67	0.16	2.89	0.58	Neth-Bel-France	n/a	n/a	n/a	n/a	North Germany	3.1	0.61	15.78
rs2206593	Serbia	1.01	0.63	1.64	0.96	Romania	n/a	n/a	n/a	n/a	Central Germany	n/a	n/a	n/a	n/a	Czech Republic	n/a	n/a	n/a	n/a	England	n/a	n/a	n/a	n/a	Gdansk	n/a	n/a	n/a	n/a	Italy	n/a	n/a	n/a	n/a	Lublin	n/a	n/a	n/a	n/a	Neth-Bel-France	n/a	n/a	n/a	n/a	North Germany	n/a	n/a	n/a
rs2227956	Serbia	0.67	0.44	1.02	0.06	Romania	n/a	n/a	n/a	0.12	Central Germany	1.39	0.46	4.21	0.56	Czech Republic	0.69	0.13	3.69	0.66	England	n/a	n/a	n/a	n/a	Gdansk	n/a	n/a	n/a	n/a	Italy	n/a	n/a	n/a	n/a	Lublin	1.15	0.33	4.02	0.83	Neth-Bel-France	0.5	0.1	2.38	0.37	North Germany	n/a	n/a	n/a
rs2233406	Serbia	0.74	0.56	0.98	0.03	Romania	2.07	0.27	15.82	0.45	Central Germany	1	0.33	3.02	1	Czech Republic	3.53	0.71	17.52	0.11	England	n/a	n/a	n/a	n/a	Gdansk	0.97	0.38	2.52	0.96	Italy	0.81	0.22	2.97	0.74	Lublin	0.53	0.13	2.1	0.36	Neth-Bel-France	3.83	1.12	13.06	0.03	North Germany	1.92	0.36	10.29
rs2233409	Serbia	1.58	1.15	2.17	0.00454	Romania	0.7	0.08	6.07	0.73	Central Germany	0.83	0.26	2.61	0.75	Czech Republic	0.38	0.08	1.87	0.22	England	n/a	n/a	n/a	n/a	Gdansk	1.51	0.45	5.04	0.5	Italy	1.41	0.36	5.44	0.61	Lublin	1.22	0.28	5.37	0.79	Neth-Bel-France	0.25	0.07	0.87	0.03	North Germany	0.16	0.02	1.29
rs223498	Serbia	0.91	0.72	1.14	0.4	Romania	0.71	0.08	6.49	0.75	Central Germany	1.93	0.75	4.97	0.17	Czech Republic	1.14	0.37	3.5	0.81	England	n/a	n/a	n/a	n/a	Gdansk	1.2	0.52	2.8	0.66	Italy	0.46	0.16	1.34	0.15	Lublin	1.75	0.6	5.07	0.3	Neth-Bel-France	2.48	0.65	9.45	0.18	North Germany	0.48	0.12	1.83
rs2279015	Serbia	1.25	0.98	1.59	0.07	Romania	n/a	n/a	n/a	n/a	Central Germany	0.96	0.39	2.37	0.94	Czech Republic	3.49	0.81	15.03	0.08	England	n/a	n/a	n/a	n/a	Gdansk	0.88	0.35	2.2	0.78	Italy	0.56	0.18	1.78	0.32	Lublin	1.17	0.45	3.08	0.74	Neth-Bel-France	1.26	0.39	4.11	0.7	North Germany	0.12	0.01	1.44
rs2303542	Serbia	0.91	0.73	1.15	0.44	Romania	0.18	0.01	2.7	0.18	Central Germany	1.19	0.48	2.96	0.7	Czech Republic	0.81	0.31	2.15	0.66	England	n/a	n/a	n/a	n/a	Gdansk	0.86	0.37	2	0.73	Italy	0.98	0.35	2.72	0.96	Lublin	0.6	0.22	1.65	0.32	Neth-Bel-France	1	0.31	3.25	1	North Germany	0.56	0.15	2.18
rs2430561	Serbia	0.99	0.78	1.24	0.9	Romania	0.86	0.08	9.02	0.89	Central Germany	0.53	0.21	1.34	0.17	Czech Republic	0.68	0.2	2.24	0.51	England	n/a	n/a	n/a	n/a	Gdansk	1.32	0.57	3.06	0.51	Italy	0.41	0.13	1.25	0.11	Lublin	0.94	0.39	2.26	0.88	Neth-Bel-France	0.48	0.15	1.5	0.2	North Germany	1.78	0.45	6.95
rs2569190	Serbia	0.96	0.76	1.21	0.72	Romania	0.11	0.01	2.25	0.13	Central Germany	1.38	0.55	3.45	0.48	Czech Republic	4.8	1.19	19.29	0.02	England	n/a	n/a	n/a	n/a	Gdansk	1.13	0.45	2.81	0.8	Italy	0.72	0.22	2.44	0.6	Lublin	1.08	0.42	2.77	0.87	Neth-Bel-France	0.62	0.2	1.96	0.41	North Germany	0.55	0.14	2.17
rs2573346	Serbia	0.94	0.75	1.19	0.62	Romania	n/a	n/a	n/a	n/a	Central Germany	0.96	0.38	2.42	0.93	Czech Republic	0.37	0.1	1.41	0.13	England	n/a	n/a	n/a	n/a	Gdansk	1.33	0.52	3.38	0.54	Italy	0.97	0.31	3.02	0.95	Lublin	0.33	0.1	1.13	0.07	Neth-Bel-France	1.59	0.41	6.07	0.49	North Germany	1.11	0.28	4.46
rs2595613	Serbia	0.97	0.58	1.6	0.89	Romania	n/a	n/a	n/a	n/a	Central Germany	n/a	n/a	n/a	n/a	Czech Republic	n/a	n/a	n/a	n/a	England	n/a	n/a	n/a	n/a	Gdansk	n/a	n/a	n/a	n/a	Italy	n/a	n/a	n/a	n/a	Lublin	n/a	n/a	n/a	n/a	Neth-Bel-France	n/a	n/a	n/a	n/a	North Germany	n/a	n/a	n/a
rs2734225	Serbia	1.03	0.82	1.3	0.82	Romania	1.32	0.2	8.9	0.76	Central Germany	0.34	0.1	1.18	0.08	Czech Republic	1.44	0.34	6.04	0.61	England	n/a	n/a	n/a	n/a	Gdansk	1.68	0.72	3.9	0.22	Italy	0.93	0.33	2.64	0.89	Lublin	1.26	0.43	3.64	0.67	Neth-Bel-France	1.48	0.53	4.11	0.45	North Germany	0.72	0.16	3.31
rs2784773	Serbia	0.91	0.72	1.16	0.45	Romania	0.37	0.05	2.52	0.28	Central Germany	1.12	0.46	2.72	0.8	Czech Republic	9.02	1.61	50.67	0.01	England	n/a	n/a	n/a	n/a	Gdansk	1.59	0.62	4.11	0.32	Italy	0.68	0.2	2.35	0.53	Lublin	1.45	0.58	3.61	0.41	Neth-Bel-France	0.55	0.17	1.81	0.32	North Germany	0.44	0.09	2.06
rs2796813	Serbia	0.88	0.69	1.11	0.26	Romania	3.87	0.44	34.25	0.19	Central Germany	0.78	0.29	2.09	0.62	Czech Republic	0.77	0.26	2.3	0.63	England	n/a	n/a	n/a	n/a	Gdansk	0.84	0.38	1.89	0.67	Italy	2.01	0.64	6.33	0.22	Lublin	1.34	0.45	3.97	0.59	Neth-Bel-France	2.09	0.68	6.4	0.19	North Germany	1.16	0.3	4.41
rs2891	Serbia	1.14	0.91	1.43	0.25	Romania	0.5	0.07	3.58	0.46	Central Germany	1.01	0.4	2.57	0.98	Czech Republic	2.94	0.92	9.41	0.06	England	n/a	n/a	n/a	n/a	Gdansk	0.91	0.34	2.45	0.85	Italy	1.08	0.38	3.04	0.89	Lublin	1.11	0.43	2.87	0.82	Neth-Bel-France	1.65	0.51	5.35	0.4	North Germany	0.75	0.18	3.11
rs3024505	Serbia	1.05	0.76	1.45	0.78	Romania	n/a	n/a	n/a	n/a	Central Germany	0.24	0.03	1.88	0.17	Czech Republic	1.07	0.23	4.87	0.93	England	n/a	n/a	n/a	n/a	Gdansk	n/a	n/a	n/a	n/a	Italy	0.68	0.11	4.21	0.67	Lublin	3.58	0.6	21.3	0.15	Neth-Bel-France	n/a	n/a	n/a	n/a	North Germany	33.65	2.72	n/a
rs3025000	Serbia	0.74	0.58	0.94	0.02	Romania	0.22	0.02	3	0.22	Central Germany	0.52	0.21	1.27	0.14	Czech Republic	0.85	0.27	2.67	0.77	England	n/a	n/a	n/a	n/a	Gdansk	0.55	0.21	1.41	0.2	Italy	0.69	0.23	2.07	0.5	Lublin	0.9	0.34	2.4	0.83	Neth-Bel-France	0.78	0.21	2.87	0.71	North Germany	0.55	0.09	3.23
rs3087456	n/a	n/a	n/a	n/a	n/a	Romania	0.58	0.09	3.71	0.54	Central Germany	n/a	n/a	n/a	n/a	Czech Republic	n/a	n/a	n/a	n/a	England	n/a	n/a	n/a	n/a	Gdansk	n/a	n/a	n/a	n/a	Italy	n/a	n/a	n/a	n/a	Lublin	n/a	n/a	n/a	n/a	Neth-Bel-France	n/a	n/a	n/a	n/a	North Germany	n/a	n/a	n/a
rs3093024	Serbia	0.98	0.77	1.23	0.85	Romania	0.59	0.07	5.09	0.61	Central Germany	0.67	0.28	1.61	0.36	Czech Republic	0.54	0.2	1.47	0.21	England	n/a	n/a	n/a	n/a	Gdansk	2.59	0.88	7.61	0.08	Italy	4.13	1.12	15.2	0.03	Lublin	1.27	0.44	3.65	0.65	Neth-Bel-France	0.8	0.26	2.52	0.7	North Germany	0.8	0.16	3.92
rs3138053	Serbia	0.8	0.61	1.06	0.12	Romania	2.64	0.3	23.31	0.35	Central Germany	1.12	0.38	3.32	0.84	Czech Republic	1.78	0.38	8.34	0.45	England	n/a	n/a	n/a	n/a	Gdansk	0.97	0.38	2.52	0.96	Italy	0.81	0.22	2.97	0.74	Lublin	0.54	0.14	2.14	0.37	Neth-Bel-France	2.17	0.68	6.91	0.18	North Germany	2.36	0.47	11.92
rs315952	Serbia	1.22	0.95	1.55	0.11	Romania	0.26	0.03	2.59	0.22	Central Germany	1.14	0.44	2.94	0.79	Czech Republic	1.74	0.57	5.31	0.31	England	n/a	n/a	n/a	n/a	Gdansk	1.21	0.54	2.74	0.64	Italy	0.77	0.19	3.1	0.71	Lublin	0.98	0.29	3.26	0.97	Neth-Bel-France	1.01	0.32	3.14	0.99	North Germany	0.52	0.11	2.4
rs3775291	Serbia	1.1	0.86	1.41	0.43	Romania	1.26	0.2	7.78	0.79	Central Germany	1.58	0.63	3.98	0.32	Czech Republic	0.59	0.2	1.72	0.32	England	n/a	n/a	n/a	n/a	Gdansk	1.32	0.54	3.24	0.53	Italy	3.24	1.09	9.61	0.03	Lublin	2.2	0.66	7.36	0.19	Neth-Bel-France	1.1	0.34	3.55	0.87	North Germany	0.87	0.22	3.4
rs3800018	Serbia	0.82	0.59	1.14	0.24	Romania	n/a	n/a	n/a	n/a	Central Germany	0.78	0.2	3.08	0.72	Czech Republic	n/a	n/a	n/a	n/a	England	n/a	n/a	n/a	n/a	Gdansk	0.75	0.24	2.31	0.6	Italy	3.46	1.06	11.32	0.04	Lublin	0.44	0.08	2.59	0.36	Neth-Bel-France	0.68	0.14	3.2	0.62	North Germany	n/a	n/a	n/a
rs3917165	Serbia	0.91	0.56	1.46	0.68	Romania	n/a	n/a	n/a	n/a	Central Germany	n/a	n/a	n/a	n/a	Czech Republic	n/a	n/a	n/a	n/a	England	n/a	n/a	n/a	n/a	Gdansk	n/a	n/a	n/a	n/a	Italy	n/a	n/a	n/a	n/a	Lublin	0.36	0.09	1.39	0.13	Neth-Bel-France	n/a	0	n/a	0.99	North Germany	0.31	0.02	5.14
rs3917200	Serbia	0.86	0.51	1.44	0.57	Romania	n/a	n/a	n/a	n/a	Central Germany	n/a	n/a	n/a	n/a	Czech Republic	n/a	n/a	n/a	n/a	England	n/a	n/a	n/a	n/a	Gdansk	n/a	n/a	n/a	n/a	Italy	0.53	0.05	5.43	0.58	Lublin	1.85	0.56	6.04	0.3	Neth-Bel-France	0.88	0.14	5.32	0.89	North Germany	1.61	0.18	14.03
rs3918241	Serbia	1.09	0.79	1.52	0.6	Romania	n/a	n/a	n/a	n/a	Central Germany	2.1	0.43	10.17	0.35	Czech Republic	0.15	0.01	1.85	0.12	England	n/a	n/a	n/a	n/a	Gdansk	n/a	n/a	n/a	n/a	Italy	1.39	0.33	5.85	0.65	Lublin	0.41	0.12	1.43	0.16	Neth-Bel-France	0.51	0.11	2.25	0.36	North Germany	n/a	n/a	n/a
rs4143332	Serbia	0.98	0.71	1.34	0.88	Romania	n/a	n/a	n/a	n/a	Central Germany	1.01	0.25	4.09	0.98	Czech Republic	n/a	n/a	n/a	n/a	England	n/a	n/a	n/a	n/a	Gdansk	1.89	0.63	5.67	0.25	Italy	0.19	0.01	2.99	0.23	Lublin	1.39	0.36	5.36	0.62	Neth-Bel-France	n/a	n/a	n/a	n/a	North Germany	27.02	1.62	n/a
rs4341	Serbia	0.87	0.69	1.11	0.26	Romania	0.07	0	1.46	0.07	Central Germany	0.64	0.26	1.57	0.32	Czech Republic	4.66	1.12	19.33	0.03	England	n/a	n/a	n/a	n/a	Gdansk	0.51	0.21	1.28	0.15	Italy	0.81	0.27	2.41	0.7	Lublin	0.95	0.33	2.72	0.92	Neth-Bel-France	1.77	0.47	6.59	0.39	North Germany	0.17	0.03	1.04
rs4342	Serbia	0.81	0.64	1.03	0.08	Romania	0.07	0	1.46	0.07	Central Germany	0.63	0.25	1.62	0.33	Czech Republic	4.68	1.1	19.98	0.03	England	n/a	n/a	n/a	n/a	Gdansk	0.57	0.23	1.42	0.21	Italy	0.69	0.22	2.16	0.51	Lublin	1	0.36	2.79	1	Neth-Bel-France	2.85	0.66	12.19	0.15	North Germany	0.17	0.03	1.04
rs4343	Serbia	1.15	0.91	1.46	0.25	Romania	n/a	n/a	n/a	0.06	Central Germany	1.39	0.57	3.39	0.47	Czech Republic	0.21	0.05	0.89	0.03	England	n/a	n/a	n/a	n/a	Gdansk	1.94	0.78	4.85	0.15	Italy	1.22	0.43	3.46	0.7	Lublin	0.96	0.35	2.63	0.93	Neth-Bel-France	0.57	0.16	2.12	0.4	North Germany	5.79	0.96	34.92
rs4363	Serbia	0.85	0.67	1.08	0.17	Romania	0.08	0	1.5	0.07	Central Germany	0.66	0.26	1.65	0.36	Czech Republic	4.68	1.1	19.98	0.03	England	n/a	n/a	n/a	n/a	Gdansk	0.53	0.21	1.35	0.17	Italy	0.74	0.24	2.33	0.6	Lublin	1	0.35	2.83	0.99	Neth-Bel-France	2.93	0.69	12.48	0.14	North Germany	0.33	0.07	1.5
rs439154	Serbia	0.98	0.77	1.25	0.89	Romania	0.51	0.06	4.13	0.5	Central Germany	0.91	0.35	2.41	0.85	Czech Republic	0.61	0.16	2.36	0.46	England	n/a	n/a	n/a	n/a	Gdansk	0.67	0.29	1.56	0.35	Italy	1.03	0.4	2.64	0.95	Lublin	1.02	0.37	2.84	0.96	Neth-Bel-France	0.47	0.13	1.73	0.25	North Germany	1.36	0.35	5.19
rs454078	Serbia	0.85	0.64	1.12	0.25	Romania	n/a	n/a	n/a	n/a	Central Germany	1.37	0.5	3.76	0.54	Czech Republic	0.68	0.15	3.12	0.61	England	n/a	n/a	n/a	n/a	Gdansk	0.87	0.37	2.03	0.74	Italy	1.11	0.33	3.75	0.87	Lublin	1.14	0.39	3.35	0.81	Neth-Bel-France	0.55	0.13	2.43	0.42	North Germany	1.27	0.26	6.31
rs4754	Serbia	1.03	0.8	1.32	0.84	Romania	1.42	0.16	13.03	0.74	Central Germany	0.99	0.36	2.7	0.98	Czech Republic	0.43	0.13	1.44	0.16	England	n/a	n/a	n/a	n/a	Gdansk	0.85	0.27	2.7	0.77	Italy	1.75	0.58	5.25	0.31	Lublin	4.58	1.3	16.09	0.02	Neth-Bel-France	1.11	0.3	4.08	0.87	North Germany	1.08	0.17	6.78
rs479777	Serbia	1.02	0.78	1.34	0.87	Romania	0.72	0.12	4.33	0.7	Central Germany	0.82	0.33	2.05	0.66	Czech Republic	1.09	0.32	3.73	0.88	England	n/a	n/a	n/a	n/a	Gdansk	2.44	0.8	7.47	0.11	Italy	0.87	0.31	2.45	0.79	Lublin	0.98	0.3	3.18	0.98	Neth-Bel-France	3.5	0.67	18.39	0.13	North Germany	0.57	0.15	2.17
rs4845624	Serbia	1.02	0.82	1.28	0.85	Romania	0.28	0.03	2.87	0.25	Central Germany	0.54	0.19	1.56	0.25	Czech Republic	1.36	0.41	4.53	0.6	England	n/a	n/a	n/a	n/a	Gdansk	0.89	0.36	2.2	0.79	Italy	0.81	0.31	2.13	0.66	Lublin	0.08	0.01	0.76	0.03	Neth-Bel-France	1.3	0.41	4.12	0.65	North Germany	0.98	0.18	5.22
rs4921492	Serbia	0.98	0.78	1.25	0.89	Romania	0.54	0.05	5.33	0.57	Central Germany	1.37	0.53	3.57	0.51	Czech Republic	5.3	1.27	22.2	0.02	England	n/a	n/a	n/a	n/a	Gdansk	1.19	0.52	2.7	0.67	Italy	0.99	0.34	2.87	0.99	Lublin	0.9	0.3	2.66	0.85	Neth-Bel-France	0.12	0.01	1.01	0.05	North Germany	2.35	0.61	9.08
rs4986790	Serbia	1.02	0.65	1.6	0.92	Romania	n/a	n/a	n/a	n/a	Central Germany	n/a	n/a	n/a	n/a	Czech Republic	n/a	n/a	n/a	n/a	England	n/a	n/a	n/a	n/a	Gdansk	n/a	n/a	n/a	n/a	Italy	n/a	n/a	n/a	n/a	Lublin	n/a	n/a	n/a	n/a	Neth-Bel-France	0.78	0.07	8.36	0.83	North Germany	n/a	n/a	n/a
rs4986791	Serbia	0.97	0.63	1.51	0.9	Romania	n/a	n/a	n/a	n/a	Central Germany	n/a	n/a	n/a	n/a	Czech Republic	n/a	n/a	n/a	n/a	England	n/a	n/a	n/a	n/a	Gdansk	n/a	n/a	n/a	n/a	Italy	n/a	n/a	n/a	n/a	Lublin	n/a	n/a	n/a	n/a	Neth-Bel-France	0.78	0.07	8.36	0.83	North Germany	n/a	n/a	n/a
rs5007259	Serbia	0.9	0.7	1.16	0.41	Romania	0.96	0.18	5.11	0.96	Central Germany	0.89	0.31	2.53	0.82	Czech Republic	1.33	0.41	4.29	0.62	England	n/a	n/a	n/a	n/a	Gdansk	2.9	0.94	8.94	0.06	Italy	0.72	0.26	2.01	0.53	Lublin	0.76	0.25	2.3	0.62	Neth-Bel-France	0.29	0.09	1	0.05	North Germany	1.72	0.28	10.52
rs5186	Serbia	1.23	0.94	1.6	0.13	Romania	1.84	0.24	14.17	0.53	Central Germany	1.3	0.52	3.26	0.58	Czech Republic	0.78	0.29	2.13	0.62	England	n/a	n/a	n/a	n/a	Gdansk	0.78	0.32	1.92	0.58	Italy	0.41	0.11	1.56	0.18	Lublin	0.71	0.21	2.45	0.58	Neth-Bel-France	0.56	0.19	1.6	0.27	North Germany	0.19	0.03	1.39
rs5275	Serbia	0.91	0.71	1.17	0.47	Romania	0.71	0.11	4.6	0.7	Central Germany	0.55	0.21	1.41	0.21	Czech Republic	0.36	0.09	1.37	0.12	England	n/a	n/a	n/a	n/a	Gdansk	1.58	0.6	4.18	0.34	Italy	2.99	0.73	12.28	0.12	Lublin	1.32	0.37	4.63	0.66	Neth-Bel-France	6.57	0.77	56	0.08	North Germany	6.12	0.82	45.59
rs5277	Serbia	1.05	0.77	1.43	0.75	Romania	n/a	n/a	n/a	n/a	Central Germany	0.92	0.21	3.99	0.92	Czech Republic	2.13	0.39	11.68	0.36	England	n/a	n/a	n/a	n/a	Gdansk	1.03	0.38	2.82	0.95	Italy	0.66	0.17	2.58	0.54	Lublin	0.96	0.27	3.44	0.95	Neth-Bel-France	0.54	0.13	2.22	0.39	North Germany	0.53	0.11	2.7
rs6091737	Serbia	0.88	0.69	1.13	0.31	Romania	n/a	n/a	n/a	n/a	Central Germany	1.76	0.53	5.86	0.35	Czech Republic	1.32	0.44	3.93	0.61	England	n/a	n/a	n/a	n/a	Gdansk	0.89	0.32	2.47	0.82	Italy	1.76	0.6	5.15	0.29	Lublin	1.03	0.34	3.07	0.96	Neth-Bel-France	0.4	0.11	1.51	0.17	North Germany	1.52	0.26	8.74
rs653178	Serbia	0.78	0.61	0.98	0.03	Romania	0.23	0.03	1.85	0.14	Central Germany	0.38	0.14	1.05	0.06	Czech Republic	0.59	0.2	1.76	0.33	England	n/a	n/a	n/a	n/a	Gdansk	0.39	0.14	1.08	0.06	Italy	0.43	0.14	1.29	0.12	Lublin	0.78	0.29	2.13	0.63	Neth-Bel-France	0.57	0.17	1.96	0.37	North Germany	1.29	0.31	5.37
rs6585989	Serbia	1.1	0.86	1.41	0.45	Romania	0.31	0.03	2.96	0.28	Central Germany	1.17	0.44	3.1	0.75	Czech Republic	0.85	0.31	2.34	0.75	England	n/a	n/a	n/a	n/a	Gdansk	0.45	0.16	1.26	0.12	Italy	0.79	0.29	2.2	0.65	Lublin	6	1.66	21.73	0.01	Neth-Bel-France	1.42	0.4	5.13	0.58	North Germany	2.07	0.59	7.27
rs671976	Serbia	0.94	0.75	1.18	0.6	Romania	1.4	0.26	7.43	0.67	Central Germany	1.61	0.64	4.01	0.3	Czech Republic	1.39	0.41	4.74	0.58	England	n/a	n/a	n/a	n/a	Gdansk	0.93	0.4	2.15	0.86	Italy	0.84	0.31	2.24	0.72	Lublin	0.59	0.22	1.63	0.3	Neth-Bel-France	0.76	0.23	2.55	0.66	North Germany	1.44	0.38	5.45
rs6748088	Serbia	1.24	0.98	1.58	0.08	Romania	4.45	0.52	38.01	0.14	Central Germany	1.2	0.43	3.31	0.72	Czech Republic	0.63	0.22	1.86	0.39	England	n/a	n/a	n/a	n/a	Gdansk	0.84	0.36	1.97	0.69	Italy	0.63	0.23	1.73	0.36	Lublin	2.28	0.66	7.82	0.18	Neth-Bel-France	0.65	0.19	2.2	0.48	North Germany	1.04	0.22	4.87
rs6800271	Serbia	1.01	0.8	1.28	0.92	Romania	0.84	0.16	4.44	0.83	Central Germany	0.21	0.06	0.73	0.01	Czech Republic	n/a	n/a	n/a	n/a	England	n/a	n/a	n/a	n/a	Gdansk	2.01	0.75	5.37	0.15	Italy	1.59	0.51	4.98	0.42	Lublin	0.79	0.26	2.37	0.67	Neth-Bel-France	1.3	0.34	5.06	0.7	North Germany	0.54	0.13	2.29
rs6822371	Serbia	1.08	0.86	1.36	0.52	Romania	1.15	0.14	9.57	0.89	Central Germany	1.82	0.74	4.5	0.19	Czech Republic	0.93	0.32	2.66	0.89	England	n/a	n/a	n/a	n/a	Gdansk	1.11	0.47	2.6	0.81	Italy	2.2	0.59	8.22	0.23	Lublin	0.82	0.26	2.58	0.73	Neth-Bel-France	1.34	0.44	4.14	0.6	North Germany	1.53	0.45	5.2
rs6969927	Serbia	1.24	0.96	1.61	0.1	Romania	0.08	0	1.94	0.1	Central Germany	0.98	0.34	2.79	0.96	Czech Republic	0.35	0.07	1.69	0.18	England	n/a	n/a	n/a	n/a	Gdansk	0.6	0.18	2.06	0.41	Italy	0.56	0.12	2.53	0.44	Lublin	0.82	0.22	2.99	0.75	Neth-Bel-France	0.82	0.2	3.37	0.78	North Germany	3.75	0.79	17.83
rs7071579	Serbia	1.17	0.94	1.46	0.16	Romania	0.36	0.03	4.03	0.37	Central Germany	0.88	0.37	2.09	0.77	Czech Republic	1.78	0.53	5.97	0.34	England	n/a	n/a	n/a	n/a	Gdansk	0.88	0.35	2.25	0.79	Italy	1.74	0.63	4.77	0.27	Lublin	1.37	0.49	3.87	0.54	Neth-Bel-France	1.01	0.29	3.54	0.98	North Germany	2.78	0.58	13.33
rs712044	Serbia	1.09	0.86	1.39	0.47	Romania	0.91	0.14	6.03	0.92	Central Germany	1	0.36	2.81	1	Czech Republic	0.25	0.06	0.99	0.04	England	n/a	n/a	n/a	n/a	Gdansk	0.92	0.39	2.17	0.85	Italy	1.19	0.31	4.56	0.79	Lublin	1.31	0.4	4.31	0.65	Neth-Bel-France	0.51	0.13	1.91	0.31	North Germany	0.87	0.19	3.93
rs7194886	Serbia	0.95	0.75	1.2	0.67	Romania	0.54	0.1	2.99	0.45	Central Germany	1.65	0.68	4.04	0.26	Czech Republic	1.91	0.73	4.96	0.17	England	n/a	n/a	n/a	n/a	Gdansk	0.98	0.43	2.2	0.95	Italy	3.34	0.93	11.99	0.06	Lublin	1.24	0.45	3.39	0.67	Neth-Bel-France	0.47	0.12	1.83	0.27	North Germany	0.25	0.04	1.48
rs7517847	Serbia	1	0.79	1.27	0.99	Romania	0.68	0.12	3.74	0.63	Central Germany	1.98	0.74	5.33	0.17	Czech Republic	0.95	0.3	3.01	0.93	England	n/a	n/a	n/a	n/a	Gdansk	1.17	0.45	3.05	0.74	Italy	3.25	0.92	11.53	0.06	Lublin	0.89	0.36	2.21	0.8	Neth-Bel-France	0.76	0.25	2.26	0.61	North Germany	0.52	0.12	2.27
rs7573065	n/a	n/a	n/a	n/a	n/a	Romania	n/a	n/a	n/a	n/a	Central Germany	0.35	0.08	1.49	0.15	Czech Republic	0.4	0.06	2.65	0.33	England	n/a	n/a	n/a	n/a	Gdansk	n/a	n/a	n/a	n/a	Italy	n/a	n/a	n/a	n/a	Lublin	n/a	n/a	n/a	n/a	Neth-Bel-France	n/a	n/a	n/a	n/a	North Germany	n/a	n/a	n/a
rs7667298	Serbia	0.81	0.64	1.02	0.08	Romania	4.99	0.4	61.53	0.18	Central Germany	2.87	1.07	7.7	0.03	Czech Republic	0.46	0.11	1.83	0.25	England	n/a	n/a	n/a	n/a	Gdansk	2.54	1.02	6.31	0.04	Italy	0.46	0.15	1.45	0.17	Lublin	0.53	0.2	1.45	0.21	Neth-Bel-France	0.4	0.1	1.51	0.17	North Germany	1.28	0.35	4.65
rs767455	Serbia	1.07	0.85	1.35	0.54	Romania	1.98	0.48	8.22	0.32	Central Germany	0.5	0.2	1.27	0.14	Czech Republic	0.99	0.35	2.82	0.99	England	n/a	n/a	n/a	n/a	Gdansk	0.96	0.42	2.18	0.92	Italy	0.54	0.19	1.55	0.24	Lublin	1.64	0.69	3.85	0.25	Neth-Bel-France	1.07	0.3	3.79	0.92	North Germany	1.06	0.28	4
rs7691507	Serbia	1.25	0.92	1.7	0.15	Romania	0.64	0.1	3.91	0.6	Central Germany	1.21	0.42	3.45	0.72	Czech Republic	0.36	0.09	1.47	0.14	England	n/a	n/a	n/a	n/a	Gdansk	0.81	0.31	2.15	0.67	Italy	0.52	0.17	1.62	0.25	Lublin	0.67	0.22	2.04	0.47	Neth-Bel-France	0.53	0.16	1.8	0.3	North Germany	2.85	0.38	21.39
rs7756421	Serbia	0.82	0.59	1.14	0.24	Romania	n/a	n/a	n/a	n/a	Central Germany	0.96	0.25	3.7	0.96	Czech Republic	n/a	n/a	n/a	n/a	England	n/a	n/a	n/a	n/a	Gdansk	0.66	0.2	2.2	0.49	Italy	2.4	0.8	7.16	0.11	Lublin	0.52	0.09	3	0.45	Neth-Bel-France	0.74	0.14	3.97	0.72	North Germany	n/a	n/a	n/a
rs7817	Serbia	1.08	0.85	1.36	0.54	Romania	0.49	0.07	3.35	0.43	Central Germany	1.56	0.65	3.73	0.31	Czech Republic	1.06	0.36	3.17	0.91	England	n/a	n/a	n/a	n/a	Gdansk	1.65	0.67	4.03	0.26	Italy	1.07	0.35	3.3	0.9	Lublin	0.56	0.22	1.43	0.21	Neth-Bel-France	2.25	0.62	8.19	0.21	North Germany	1.45	0.36	5.89
rs833068	Serbia	0.76	0.6	0.96	0.02	Romania	0.39	0.04	3.76	0.39	Central Germany	0.59	0.24	1.43	0.24	Czech Republic	0.8	0.26	2.4	0.68	England	n/a	n/a	n/a	n/a	Gdansk	0.5	0.2	1.23	0.12	Italy	0.59	0.21	1.67	0.31	Lublin	0.9	0.34	2.4	0.83	Neth-Bel-France	0.69	0.19	2.49	0.56	North Germany	0.19	0.02	1.58
rs916977	Serbia	1.02	0.79	1.31	0.9	Romania	0.63	0.08	4.91	0.64	Central Germany	1.23	0.39	3.83	0.72	Czech Republic	3.42	0.65	17.91	0.13	England	n/a	n/a	n/a	n/a	Gdansk	n/a	n/a	n/a	n/a	Italy	0.45	0.13	1.56	0.2	Lublin	1.1	0.29	4.23	0.89	Neth-Bel-France	0.67	0.08	5.71	0.71	North Germany	2.99	0.68	13.16
rs9271366	Serbia	1.33	0.91	1.96	0.15	Romania	n/a	n/a	n/a	n/a	Central Germany	1.13	0.35	3.63	0.83	Czech Republic	5.75	0.93	35.61	0.05	England	n/a	n/a	n/a	n/a	Gdansk	n/a	n/a	n/a	n/a	Italy	n/a	n/a	n/a	n/a	Lublin	4.83	0.76	30.7	0.09	Neth-Bel-France	1.83	0.36	9.29	0.46	North Germany	2.31	0.21	25.33
rs9277542	Serbia	1.14	0.88	1.49	0.31	Romania	0.4	0.06	2.49	0.3	Central Germany	0.83	0.31	2.22	0.71	Czech Republic	0.77	0.24	2.46	0.65	England	n/a	n/a	n/a	n/a	Gdansk	1.18	0.44	3.18	0.73	Italy	0.32	0.1	1.05	0.05	Lublin	2.27	0.68	7.55	0.17	Neth-Bel-France	0.69	0.19	2.49	0.56	North Germany	49.1	2.22	n/a
rs9302752	Serbia	0.95	0.72	1.24	0.68	Romania	n/a	n/a	n/a	0.06	Central Germany	n/a	n/a	n/a	n/a	Czech Republic	0.59	0.16	2.15	0.4	England	n/a	n/a	n/a	n/a	Gdansk	0.38	0.12	1.22	0.1	Italy	0.78	0.22	2.82	0.7	Lublin	0.35	0.09	1.4	0.13	Neth-Bel-France	1.5	0.44	5.12	0.51	North Germany	2.64	0.5	13.84
rs9378264	Serbia	1.24	0.92	1.66	0.15	Romania	1.07	0.05	24.98	0.96	Central Germany	2.33	0.93	5.83	0.07	Czech Republic	n/a	n/a	n/a	n/a	England	n/a	n/a	n/a	n/a	Gdansk	0.84	0.27	2.58	0.76	Italy	1.51	0.52	4.39	0.44	Lublin	2.25	0.8	6.29	0.12	Neth-Bel-France	1.31	0.46	3.74	0.6	North Germany	0.71	0.12	4.38
[truncated: 24 more columns]

## Sheet: CNS Involvement
SNP	region	OR	95% CI		p	region	OR	95% CI		p	region	OR	95% CI		p	region	OR	95% CI		p	region	OR	95% CI		p	region	OR	95% CI		p	region	OR	95% CI		p	region	OR	95% CI		p	region	OR	95% CI		p	region	OR	95% CI
rs1044670	Serbia	0.72	0.41	1.27	0.25	Romania	n/a	n/a	n/a	n/a	Central Germany	n/a	n/a	n/a	n/a	Czech Republic	n/a	n/a	n/a	n/a	England	0.55	0.03	10.91	0.68	Gdansk	n/a	n/a	n/a	n/a	Italy	n/a	n/a	n/a	n/a	Lublin	n/a	n/a	n/a	n/a	Neth-Bel-France	1.26	0.15	10.87	0.83	North Germany	n/a	n/a	n/a
rs1049550	Serbia	1.33	0.79	2.23	0.28	Romania	n/a	n/a	n/a	n/a	Central Germany	0.61	0.08	4.97	0.64	Czech Republic	n/a	n/a	n/a	n/a	England	0.08	0	8.1	0.26	Gdansk	n/a	n/a	n/a	n/a	Italy	n/a	n/a	n/a	n/a	Lublin	2.89	0.27	31.47	0.38	Neth-Bel-France	0.33	0.07	1.55	0.16	North Germany	2.13	0.34	13.37
rs11013389	Serbia	1.12	0.65	1.92	0.68	Romania	n/a	n/a	n/a	n/a	Central Germany	1.32	0.16	10.96	0.79	Czech Republic	n/a	n/a	n/a	n/a	England	n/a	n/a	n/a	n/a	Gdansk	n/a	n/a	n/a	n/a	Italy	n/a	n/a	n/a	n/a	Lublin	n/a	n/a	n/a	n/a	Neth-Bel-France	n/a	n/a	n/a	n/a	North Germany	0.38	0.04	3.75
rs11074932	Serbia	0.85	0.54	1.35	0.5	Romania	n/a	n/a	n/a	n/a	Central Germany	0.2	0.02	2.2	0.18	Czech Republic	n/a	n/a	n/a	n/a	England	n/a	n/a	n/a	n/a	Gdansk	n/a	n/a	n/a	n/a	Italy	n/a	n/a	n/a	n/a	Lublin	n/a	n/a	n/a	n/a	Neth-Bel-France	1.44	0.26	7.92	0.67	North Germany	0.87	0.2	3.72
rs11209026	Serbia	1.63	0.68	3.9	0.27	Romania	n/a	n/a	n/a	n/a	Central Germany	n/a	n/a	n/a	n/a	Czech Republic	n/a	n/a	n/a	n/a	England	n/a	n/a	n/a	n/a	Gdansk	n/a	n/a	n/a	n/a	Italy	n/a	n/a	n/a	n/a	Lublin	n/a	n/a	n/a	n/a	Neth-Bel-France	n/a	n/a	n/a	n/a	North Germany	n/a	n/a	n/a
rs11362	Serbia	1.01	0.64	1.59	0.98	Romania	n/a	n/a	n/a	n/a	Central Germany	0.27	0.03	2.72	0.26	Czech Republic	n/a	n/a	n/a	n/a	England	0.35	0.03	3.96	0.37	Gdansk	n/a	n/a	n/a	n/a	Italy	n/a	n/a	n/a	n/a	Lublin	0.29	0.03	2.41	0.25	Neth-Bel-France	0.6	0.14	2.45	0.47	North Germany	1.97	0.47	8.23
rs11465804	Serbia	0.7	0.28	1.75	0.44	Romania	n/a	n/a	n/a	n/a	Central Germany	n/a	n/a	n/a	n/a	Czech Republic	n/a	n/a	n/a	n/a	England	n/a	n/a	n/a	n/a	Gdansk	n/a	n/a	n/a	n/a	Italy	n/a	n/a	n/a	n/a	Lublin	n/a	n/a	n/a	n/a	Neth-Bel-France	n/a	n/a	n/a	n/a	North Germany	n/a	n/a	n/a
rs1148459	Serbia	1.07	0.68	1.69	0.76	Romania	n/a	n/a	n/a	n/a	Central Germany	2.98	0.25	35.77	0.39	Czech Republic	n/a	n/a	n/a	n/a	England	0.29	0.02	3.69	0.31	Gdansk	n/a	n/a	n/a	n/a	Italy	n/a	n/a	n/a	n/a	Lublin	3.31	0.52	21.25	0.2	Neth-Bel-France	0.75	0.16	3.53	0.71	North Germany	18.76	1.12	n/a
rs11569393	Serbia	1.64	1.03	2.61	0.04	Romania	n/a	n/a	n/a	n/a	Central Germany	0.29	0.03	2.88	0.29	Czech Republic	n/a	n/a	n/a	n/a	England	n/a	n/a	n/a	n/a	Gdansk	n/a	n/a	n/a	n/a	Italy	n/a	n/a	n/a	n/a	Lublin	0.75	0.14	4	0.74	Neth-Bel-France	0.31	0.06	1.6	0.16	North Germany	0.29	0.05	1.82
rs11728697	Serbia	0.72	0.45	1.15	0.17	Romania	n/a	n/a	n/a	n/a	Central Germany	1.44	0.14	14.35	0.76	Czech Republic	n/a	n/a	n/a	n/a	England	n/a	n/a	n/a	n/a	Gdansk	n/a	n/a	n/a	n/a	Italy	n/a	n/a	n/a	n/a	Lublin	2.22	0.31	16.2	0.42	Neth-Bel-France	0.87	0.21	3.55	0.84	North Germany	1.76	0.44	7.12
rs11730582	Serbia	1.16	0.74	1.82	0.52	Romania	n/a	n/a	n/a	n/a	Central Germany	1.38	0.14	13.75	0.78	Czech Republic	n/a	n/a	n/a	n/a	England	n/a	n/a	n/a	n/a	Gdansk	n/a	n/a	n/a	n/a	Italy	n/a	n/a	n/a	n/a	Lublin	0.91	0.14	5.96	0.92	Neth-Bel-France	1.12	0.28	4.45	0.87	North Germany	0.84	0.21	3.4
rs12035082	Serbia	0.84	0.53	1.34	0.47	Romania	n/a	n/a	n/a	n/a	Central Germany	2.47	0.23	26.9	0.45	Czech Republic	n/a	n/a	n/a	n/a	England	0.58	0.02	14.92	0.73	Gdansk	n/a	n/a	n/a	n/a	Italy	n/a	n/a	n/a	n/a	Lublin	0.41	0.05	3.48	0.41	Neth-Bel-France	4.54	0.56	36.49	0.15	North Germany	0.5	0.12	2.11
rs12069782	Serbia	1.07	0.61	1.89	0.81	Romania	n/a	n/a	n/a	n/a	Central Germany	0.23	0.02	2.59	0.23	Czech Republic	n/a	n/a	n/a	n/a	England	0.83	0.05	13.18	0.89	Gdansk	n/a	n/a	n/a	n/a	Italy	n/a	n/a	n/a	n/a	Lublin	0.26	0.03	2.22	0.21	Neth-Bel-France	0.6	0.11	3.26	0.55	North Germany	2.38	0.28	20.55
rs12636851	Serbia	0.95	0.61	1.5	0.84	Romania	n/a	n/a	n/a	n/a	Central Germany	5.04	0.31	81.66	0.25	Czech Republic	n/a	n/a	n/a	n/a	England	n/a	n/a	n/a	n/a	Gdansk	n/a	n/a	n/a	n/a	Italy	n/a	n/a	n/a	n/a	Lublin	n/a	n/a	n/a	n/a	Neth-Bel-France	0.6	0.11	3.4	0.56	North Germany	1.3	0.35	4.87
rs12793173	Serbia	0.53	0.33	0.83	0.01	Romania	n/a	n/a	n/a	n/a	Central Germany	0.69	0.06	8.08	0.77	Czech Republic	n/a	n/a	n/a	n/a	England	1.47	0.09	24	0.78	Gdansk	n/a	n/a	n/a	n/a	Italy	n/a	n/a	n/a	n/a	Lublin	2.71	0.22	33.32	0.43	Neth-Bel-France	0.64	0.13	3.13	0.58	North Germany	0.68	0.19	2.37
rs12858139	Serbia	1.34	0.86	2.09	0.19	Romania	n/a	n/a	n/a	n/a	Central Germany	5.07	0.37	69.38	0.22	Czech Republic	n/a	n/a	n/a	n/a	England	33.07	0.06	n/a	0.25	Gdansk	n/a	n/a	n/a	n/a	Italy	n/a	n/a	n/a	n/a	Lublin	1.68	0.25	11.52	0.59	Neth-Bel-France	0.43	0.08	2.49	0.34	North Germany	0.46	0.1	2.07
rs1544410	Serbia	0.78	0.5	1.23	0.29	Romania	n/a	n/a	n/a	n/a	Central Germany	0.44	0.05	4.15	0.47	Czech Republic	n/a	n/a	n/a	n/a	England	n/a	n/a	n/a	n/a	Gdansk	n/a	n/a	n/a	n/a	Italy	n/a	n/a	n/a	n/a	Lublin	6.4	0.53	76.95	0.14	Neth-Bel-France	2.16	0.37	12.74	0.39	North Germany	2.81	0.57	13.77
rs16957413	Serbia	1.27	0.56	2.9	0.57	Romania	n/a	n/a	n/a	n/a	Central Germany	n/a	n/a	n/a	n/a	Czech Republic	n/a	n/a	n/a	n/a	England	n/a	n/a	n/a	n/a	Gdansk	n/a	n/a	n/a	n/a	Italy	n/a	n/a	n/a	n/a	Lublin	n/a	n/a	n/a	n/a	Neth-Bel-France	3.51	0.75	16.55	0.11	North Germany	n/a	n/a	n/a
rs16997340	Serbia	1.42	0.68	2.95	0.35	Romania	n/a	n/a	n/a	n/a	Central Germany	6.19	0.35	n/a	0.21	Czech Republic	n/a	n/a	n/a	n/a	England	n/a	n/a	n/a	n/a	Gdansk	n/a	n/a	n/a	n/a	Italy	n/a	n/a	n/a	n/a	Lublin	n/a	n/a	n/a	n/a	Neth-Bel-France	3.24	0.68	15.37	0.13	North Germany	n/a	n/a	n/a
rs17221417	Serbia	1.05	0.62	1.79	0.85	Romania	n/a	n/a	n/a	n/a	Central Germany	0.58	0.05	6.52	0.66	Czech Republic	n/a	n/a	n/a	n/a	England	n/a	n/a	n/a	n/a	Gdansk	n/a	n/a	n/a	n/a	Italy	n/a	n/a	n/a	n/a	Lublin	5.41	0.62	47.09	0.12	Neth-Bel-France	2.5	0.57	11	0.22	North Germany	1.26	0.23	6.88
rs1799724	Serbia	0.83	0.49	1.41	0.49	Romania	n/a	n/a	n/a	n/a	Central Germany	n/a	n/a	n/a	n/a	Czech Republic	n/a	n/a	n/a	n/a	England	n/a	n/a	n/a	n/a	Gdansk	n/a	n/a	n/a	n/a	Italy	n/a	n/a	n/a	n/a	Lublin	n/a	n/a	n/a	n/a	Neth-Bel-France	n/a	0	n/a	1	North Germany	6.17	0.32	n/a
rs1799864	Serbia	1.01	0.53	1.93	0.98	Romania	n/a	n/a	n/a	n/a	Central Germany	n/a	n/a	n/a	n/a	Czech Republic	n/a	n/a	n/a	n/a	England	0.12	0	6.69	0.28	Gdansk	n/a	n/a	n/a	n/a	Italy	n/a	n/a	n/a	n/a	Lublin	0.37	0.03	4	0.41	Neth-Bel-France	n/a	0	n/a	0.99	North Germany	1.4	0.13	15.15
rs1799865	Serbia	0.91	0.58	1.43	0.69	Romania	n/a	n/a	n/a	n/a	Central Germany	1	0.1	9.62	1	Czech Republic	n/a	n/a	n/a	n/a	England	0.64	0.06	6.39	0.69	Gdansk	n/a	n/a	n/a	n/a	Italy	n/a	n/a	n/a	n/a	Lublin	0.78	0.09	7.05	0.82	Neth-Bel-France	0.22	0.04	1.26	0.09	North Germany	0.7	0.14	3.43
rs1799964	Serbia	0.9	0.5	1.61	0.72	Romania	n/a	n/a	n/a	n/a	Central Germany	n/a	n/a	n/a	n/a	Czech Republic	n/a	n/a	n/a	n/a	England	n/a	n/a	n/a	n/a	Gdansk	n/a	n/a	n/a	n/a	Italy	n/a	n/a	n/a	n/a	Lublin	0.6	0.09	3.82	0.58	Neth-Bel-France	0.2	0.04	1.07	0.06	North Germany	2.05	0.21	20.26
rs1799988	Serbia	1.02	0.65	1.58	0.94	Romania	n/a	n/a	n/a	n/a	Central Germany	5.42	0.47	62.49	0.17	Czech Republic	n/a	n/a	n/a	n/a	England	0.64	0.06	6.67	0.69	Gdansk	n/a	n/a	n/a	n/a	Italy	n/a	n/a	n/a	n/a	Lublin	1.09	0.15	8.1	0.93	Neth-Bel-France	2.13	0.48	9.56	0.32	North Germany	0.38	0.07	2.19
rs1800024	Serbia	1.65	0.93	2.93	0.09	Romania	n/a	n/a	n/a	n/a	Central Germany	n/a	n/a	n/a	n/a	Czech Republic	n/a	n/a	n/a	n/a	England	n/a	n/a	n/a	n/a	Gdansk	n/a	n/a	n/a	n/a	Italy	n/a	n/a	n/a	n/a	Lublin	2.73	0.25	29.72	0.4	Neth-Bel-France	n/a	n/a	n/a	n/a	North Germany	1.04	0.09	11.72
rs1800471	Serbia	n/a	n/a	n/a	n/a	Romania	n/a	n/a	n/a	n/a	Central Germany	0.22	0.02	2.18	0.19	Czech Republic	n/a	n/a	n/a	n/a	England	n/a	n/a	n/a	n/a	Gdansk	n/a	n/a	n/a	n/a	Italy	n/a	n/a	n/a	n/a	Lublin	n/a	n/a	n/a	n/a	Neth-Bel-France	n/a	n/a	n/a	n/a	North Germany	0.31	0.06	1.78
rs1800587	Serbia	0.88	0.53	1.47	0.63	Romania	n/a	n/a	n/a	n/a	Central Germany	n/a	n/a	n/a	n/a	Czech Republic	n/a	n/a	n/a	n/a	England	n/a	n/a	n/a	n/a	Gdansk	n/a	n/a	n/a	n/a	Italy	n/a	n/a	n/a	n/a	Lublin	1.16	0.15	9.04	0.89	Neth-Bel-France	1.19	0.24	5.96	0.83	North Germany	0.22	0.05	1.04
rs1800629	Serbia	0.67	0.36	1.24	0.2	Romania	n/a	n/a	n/a	n/a	Central Germany	1.67	0.13	21.26	0.69	Czech Republic	n/a	n/a	n/a	n/a	England	3.56	0.17	73.8	0.39	Gdansk	n/a	n/a	n/a	n/a	Italy	n/a	n/a	n/a	n/a	Lublin	1.13	0.11	12.17	0.92	Neth-Bel-France	0.82	0.09	7.59	0.86	North Germany	1.49	0.26	8.53
rs1800630	Serbia	1.16	0.62	2.15	0.64	Romania	n/a	n/a	n/a	n/a	Central Germany	n/a	n/a	n/a	n/a	Czech Republic	n/a	n/a	n/a	n/a	England	n/a	n/a	n/a	n/a	Gdansk	n/a	n/a	n/a	n/a	Italy	n/a	n/a	n/a	n/a	Lublin	1.59	0.21	12.06	0.65	Neth-Bel-France	7.07	1.28	38.94	0.02	North Germany	0.67	0.07	6.67
rs1800795	Serbia	0.64	0.39	1.05	0.08	Romania	n/a	n/a	n/a	n/a	Central Germany	1.91	0.23	16.1	0.55	Czech Republic	n/a	n/a	n/a	n/a	England	n/a	n/a	n/a	n/a	Gdansk	n/a	n/a	n/a	n/a	Italy	n/a	n/a	n/a	n/a	Lublin	0.43	0.04	4.42	0.47	Neth-Bel-France	4.61	0.81	26.13	0.08	North Germany	0.5	0.12	2.18
rs1800797	Serbia	1.19	0.75	1.9	0.46	Romania	n/a	n/a	n/a	n/a	Central Germany	1.6	0.15	16.95	0.7	Czech Republic	n/a	n/a	n/a	n/a	England	n/a	n/a	n/a	n/a	Gdansk	n/a	n/a	n/a	n/a	Italy	n/a	n/a	n/a	n/a	Lublin	2.33	0.23	24.17	0.47	Neth-Bel-France	0.73	0.17	3.06	0.66	North Germany	1.93	0.42	8.82
rs1800871	Serbia	1.11	0.66	1.86	0.7	Romania	n/a	n/a	n/a	n/a	Central Germany	1.09	0.12	10.27	0.94	Czech Republic	n/a	n/a	n/a	n/a	England	0.24	0.02	3.25	0.26	Gdansk	n/a	n/a	n/a	n/a	Italy	n/a	n/a	n/a	n/a	Lublin	1.01	0.1	9.83	0.99	Neth-Bel-France	1.97	0.24	16.08	0.52	North Germany	0.42	0.09	2
rs1800872	Serbia	0.9	0.54	1.52	0.7	Romania	n/a	n/a	n/a	n/a	Central Germany	0.91	0.1	8.6	0.94	Czech Republic	n/a	n/a	n/a	n/a	England	4.11	0.31	54.81	0.26	Gdansk	n/a	n/a	n/a	n/a	Italy	n/a	n/a	n/a	n/a	Lublin	0.99	0.1	9.55	0.99	Neth-Bel-France	0.49	0.06	4.04	0.5	North Germany	2.37	0.49	11.52
rs1861759	Serbia	1.31	0.82	2.09	0.25	Romania	n/a	n/a	n/a	n/a	Central Germany	0.12	0.01	2	0.14	Czech Republic	n/a	n/a	n/a	n/a	England	0.24	0.01	4.21	0.3	Gdansk	n/a	n/a	n/a	n/a	Italy	n/a	n/a	n/a	n/a	Lublin	3.04	0.3	30.97	0.34	Neth-Bel-France	0.6	0.15	2.39	0.46	North Germany	1.26	0.29	5.48
rs1869133	Serbia	1.15	0.63	2.11	0.65	Romania	n/a	n/a	n/a	n/a	Central Germany	n/a	n/a	n/a	n/a	Czech Republic	n/a	n/a	n/a	n/a	England	n/a	n/a	n/a	n/a	Gdansk	n/a	n/a	n/a	n/a	Italy	n/a	n/a	n/a	n/a	Lublin	1.1	0.11	11.04	0.93	Neth-Bel-France	n/a	0	n/a	0.99	North Germany	0.63	0.14	2.81
rs1869135	Serbia	1.11	0.62	2	0.73	Romania	n/a	n/a	n/a	n/a	Central Germany	n/a	n/a	n/a	n/a	Czech Republic	n/a	n/a	n/a	n/a	England	n/a	n/a	n/a	n/a	Gdansk	n/a	n/a	n/a	n/a	Italy	n/a	n/a	n/a	n/a	Lublin	1.12	0.11	11.24	0.92	Neth-Bel-France	n/a	0	n/a	0.99	North Germany	0.69	0.15	3.07
rs187238	Serbia	0.79	0.49	1.27	0.34	Romania	n/a	n/a	n/a	n/a	Central Germany	0.41	0.05	3.1	0.38	Czech Republic	n/a	n/a	n/a	n/a	England	n/a	n/a	n/a	n/a	Gdansk	n/a	n/a	n/a	n/a	Italy	n/a	n/a	n/a	n/a	Lublin	0.62	0.06	6.49	0.68	Neth-Bel-France	1.09	0.2	5.87	0.92	North Germany	0.67	0.13	3.53
rs1891467	Serbia	1.04	0.63	1.71	0.88	Romania	n/a	n/a	n/a	n/a	Central Germany	1.02	0.09	12.09	0.99	Czech Republic	n/a	n/a	n/a	n/a	England	0.63	0.03	12.98	0.75	Gdansk	n/a	n/a	n/a	n/a	Italy	n/a	n/a	n/a	n/a	Lublin	2.74	0.42	17.73	0.28	Neth-Bel-France	0.54	0.06	4.68	0.57	North Germany	0.26	0.02	2.95
rs189667	Serbia	0.88	0.54	1.42	0.6	Romania	n/a	n/a	n/a	n/a	Central Germany	0.43	0.06	3.29	0.41	Czech Republic	n/a	n/a	n/a	n/a	England	n/a	n/a	n/a	n/a	Gdansk	n/a	n/a	n/a	n/a	Italy	n/a	n/a	n/a	n/a	Lublin	0.65	0.06	6.82	0.71	Neth-Bel-France	0.58	0.13	2.65	0.48	North Germany	1.57	0.2	12.58
rs1919364	Serbia	0.93	0.6	1.46	0.77	Romania	n/a	n/a	n/a	n/a	Central Germany	0.85	0.13	5.59	0.86	Czech Republic	n/a	n/a	n/a	n/a	England	0.05	0	12.21	0.26	Gdansk	n/a	n/a	n/a	n/a	Italy	n/a	n/a	n/a	n/a	Lublin	1.53	0.22	10.76	0.67	Neth-Bel-France	1.04	0.24	4.48	0.95	North Germany	0.56	0.13	2.33
rs1946518	Serbia	0.94	0.61	1.45	0.77	Romania	n/a	n/a	n/a	n/a	Central Germany	1.46	0.19	11.41	0.72	Czech Republic	n/a	n/a	n/a	n/a	England	2.32	0.19	28.42	0.49	Gdansk	n/a	n/a	n/a	n/a	Italy	n/a	n/a	n/a	n/a	Lublin	0.81	0.08	8.28	0.86	Neth-Bel-France	0.47	0.08	2.75	0.4	North Germany	1.14	0.28	4.59
rs1953600	Serbia	0.89	0.57	1.39	0.62	Romania	n/a	n/a	n/a	n/a	Central Germany	1.7	0.17	17.38	0.65	Czech Republic	n/a	n/a	n/a	n/a	England	0.1	0	10.09	0.3	Gdansk	n/a	n/a	n/a	n/a	Italy	n/a	n/a	n/a	n/a	Lublin	2.9	0.28	30	0.37	Neth-Bel-France	0.55	0.11	2.68	0.45	North Germany	1.6	0.3	8.59
rs2015086	Serbia	0.93	0.48	1.78	0.82	Romania	n/a	n/a	n/a	n/a	Central Germany	n/a	n/a	n/a	n/a	Czech Republic	n/a	n/a	n/a	n/a	England	n/a	n/a	n/a	n/a	Gdansk	n/a	n/a	n/a	n/a	Italy	n/a	n/a	n/a	n/a	Lublin	n/a	n/a	n/a	n/a	Neth-Bel-France	n/a	n/a	n/a	n/a	North Germany	0.59	0.07	5.28
rs2040388	Serbia	1.04	0.65	1.65	0.88	Romania	n/a	n/a	n/a	n/a	Central Germany	3.88	0.31	48.87	0.29	Czech Republic	n/a	n/a	n/a	n/a	England	0.59	0.07	4.73	0.6	Gdansk	n/a	n/a	n/a	n/a	Italy	n/a	n/a	n/a	n/a	Lublin	n/a	n/a	n/a	n/a	Neth-Bel-France	2.25	0.44	11.63	0.33	North Germany	0.6	0.14	2.59
rs2071746	Serbia	0.93	0.59	1.45	0.74	Romania	n/a	n/a	n/a	n/a	Central Germany	n/a	n/a	n/a	n/a	Czech Republic	n/a	n/a	n/a	n/a	England	n/a	n/a	n/a	n/a	Gdansk	n/a	n/a	n/a	n/a	Italy	n/a	n/a	n/a	n/a	Lublin	0.52	0.07	3.63	0.5	Neth-Bel-France	0.65	0.13	3.2	0.59	North Germany	0.51	0.12	2.25
rs2075800	Serbia	0.98	0.62	1.55	0.93	Romania	n/a	n/a	n/a	n/a	Central Germany	n/a	n/a	n/a	n/a	Czech Republic	n/a	n/a	n/a	n/a	England	0.09	0	18.79	0.35	Gdansk	n/a	n/a	n/a	n/a	Italy	n/a	n/a	n/a	n/a	Lublin	0.52	0.05	5.25	0.58	Neth-Bel-France	1.03	0.21	5.07	0.97	North Germany	0.1	0.01	1.35
rs2076530	Serbia	1.3	0.8	2.11	0.29	Romania	n/a	n/a	n/a	n/a	Central Germany	n/a	n/a	n/a	n/a	Czech Republic	n/a	n/a	n/a	n/a	England	0.85	0.05	15.85	0.91	Gdansk	n/a	n/a	n/a	n/a	Italy	n/a	n/a	n/a	n/a	Lublin	0.42	0.04	3.99	0.44	Neth-Bel-France	1.32	0.29	6.09	0.72	North Germany	1.17	0.32	4.25
rs2125489	Serbia	0.91	0.39	2.14	0.84	Romania	n/a	n/a	n/a	n/a	Central Germany	n/a	n/a	n/a	n/a	Czech Republic	n/a	n/a	n/a	n/a	England	n/a	n/a	n/a	n/a	Gdansk	n/a	n/a	n/a	n/a	Italy	n/a	n/a	n/a	n/a	Lublin	n/a	n/a	n/a	n/a	Neth-Bel-France	2.78	0.47	16.45	0.26	North Germany	1.39	0.25	7.71
rs2206593	Serbia	0.95	0.37	2.44	0.91	Romania	n/a	n/a	n/a	n/a	Central Germany	n/a	n/a	n/a	n/a	Czech Republic	n/a	n/a	n/a	n/a	England	n/a	n/a	n/a	n/a	Gdansk	n/a	n/a	n/a	n/a	Italy	n/a	n/a	n/a	n/a	Lublin	n/a	n/a	n/a	n/a	Neth-Bel-France	n/a	n/a	n/a	n/a	North Germany	1.6	0.21	12.29
rs2227956	Serbia	0.79	0.35	1.78	0.57	Romania	n/a	n/a	n/a	n/a	Central Germany	5.4	0.47	62.01	0.17	Czech Republic	n/a	n/a	n/a	n/a	England	n/a	n/a	n/a	n/a	Gdansk	n/a	n/a	n/a	n/a	Italy	n/a	n/a	n/a	n/a	Lublin	3.03	0.38	24.03	0.29	Neth-Bel-France	1.13	0.22	5.84	0.88	North Germany	2.66	0.56	12.69
rs2233406	Serbia	1	0.6	1.67	0.99	Romania	n/a	n/a	n/a	n/a	Central Germany	n/a	n/a	n/a	n/a	Czech Republic	n/a	n/a	n/a	n/a	England	n/a	n/a	n/a	n/a	Gdansk	n/a	n/a	n/a	n/a	Italy	n/a	n/a	n/a	n/a	Lublin	n/a	n/a	n/a	n/a	Neth-Bel-France	0.77	0.16	3.68	0.74	North Germany	1.06	0.2	5.69
rs2233409	Serbia	1.3	0.71	2.39	0.4	Romania	n/a	n/a	n/a	n/a	Central Germany	n/a	n/a	n/a	n/a	Czech Republic	n/a	n/a	n/a	n/a	England	n/a	n/a	n/a	n/a	Gdansk	n/a	n/a	n/a	n/a	Italy	n/a	n/a	n/a	n/a	Lublin	0.15	0.02	1.35	0.09	Neth-Bel-France	0.98	0.21	4.61	0.98	North Germany	0.36	0.09	1.49
rs223498	Serbia	0.88	0.57	1.38	0.59	Romania	n/a	n/a	n/a	n/a	Central Germany	1.12	0.14	9.26	0.91	Czech Republic	n/a	n/a	n/a	n/a	England	0.2	0.01	6.15	0.33	Gdansk	n/a	n/a	n/a	n/a	Italy	n/a	n/a	n/a	n/a	Lublin	0.43	0.05	3.63	0.43	Neth-Bel-France	0.46	0.1	2.13	0.32	North Germany	1.08	0.26	4.55
rs2279015	Serbia	1.33	0.84	2.12	0.22	Romania	n/a	n/a	n/a	n/a	Central Germany	7.29	0.46	n/a	0.16	Czech Republic	n/a	n/a	n/a	n/a	England	0.82	0.09	7.46	0.85	Gdansk	n/a	n/a	n/a	n/a	Italy	n/a	n/a	n/a	n/a	Lublin	1.5	0.29	7.81	0.63	Neth-Bel-France	0.74	0.15	3.67	0.71	North Germany	1.09	0.24	4.97
rs2303542	Serbia	0.87	0.56	1.36	0.55	Romania	n/a	n/a	n/a	n/a	Central Germany	0.66	0.08	5.28	0.7	Czech Republic	n/a	n/a	n/a	n/a	England	0.46	0.03	6.25	0.54	Gdansk	n/a	n/a	n/a	n/a	Italy	n/a	n/a	n/a	n/a	Lublin	0.37	0.05	2.88	0.33	Neth-Bel-France	2.3	0.43	12.41	0.33	North Germany	1.14	0.28	4.63
rs2430561	Serbia	0.86	0.55	1.35	0.52	Romania	n/a	n/a	n/a	n/a	Central Germany	1.28	0.14	11.94	0.83	Czech Republic	n/a	n/a	n/a	n/a	England	0.62	0.04	10.56	0.73	Gdansk	n/a	n/a	n/a	n/a	Italy	n/a	n/a	n/a	n/a	Lublin	0.21	0.02	2.18	0.19	Neth-Bel-France	1.76	0.44	6.95	0.42	North Germany	2.46	0.57	10.53
rs2569190	Serbia	0.82	0.53	1.29	0.4	Romania	n/a	n/a	n/a	n/a	Central Germany	0.77	0.11	5.48	0.79	Czech Republic	n/a	n/a	n/a	n/a	England	1.36	0.13	14.55	0.79	Gdansk	n/a	n/a	n/a	n/a	Italy	n/a	n/a	n/a	n/a	Lublin	n/a	n/a	n/a	n/a	Neth-Bel-France	1.24	0.32	4.87	0.75	North Germany	1.1	0.25	4.85
rs2573346	Serbia	1.12	0.72	1.75	0.61	Romania	n/a	n/a	n/a	n/a	Central Germany	0.56	0.05	5.89	0.63	Czech Republic	n/a	n/a	n/a	n/a	England	n/a	n/a	n/a	n/a	Gdansk	n/a	n/a	n/a	n/a	Italy	n/a	n/a	n/a	n/a	Lublin	0.32	0.03	3.34	0.33	Neth-Bel-France	1.89	0.37	9.66	0.44	North Germany	0.62	0.12	3.35
rs2595613	Serbia	0.88	0.31	2.47	0.81	Romania	n/a	n/a	n/a	n/a	Central Germany	n/a	n/a	n/a	n/a	Czech Republic	n/a	n/a	n/a	n/a	England	n/a	n/a	n/a	n/a	Gdansk	n/a	n/a	n/a	n/a	Italy	n/a	n/a	n/a	n/a	Lublin	n/a	n/a	n/a	n/a	Neth-Bel-France	3.06	0.39	24.2	0.28	North Germany	n/a	n/a	n/a
rs2734225	Serbia	0.55	0.33	0.9	0.02	Romania	n/a	n/a	n/a	n/a	Central Germany	n/a	n/a	n/a	n/a	Czech Republic	n/a	n/a	n/a	n/a	England	0.47	0.05	4.46	0.49	Gdansk	n/a	n/a	n/a	n/a	Italy	n/a	n/a	n/a	n/a	Lublin	1.59	0.19	12.96	0.66	Neth-Bel-France	1.94	0.43	8.69	0.38	North Germany	0.48	0.09	2.62
rs2784773	Serbia	1.34	0.85	2.14	0.21	Romania	n/a	n/a	n/a	n/a	Central Germany	1.54	0.2	11.78	0.68	Czech Republic	n/a	n/a	n/a	n/a	England	0.16	0.01	4.09	0.24	Gdansk	n/a	n/a	n/a	n/a	Italy	n/a	n/a	n/a	n/a	Lublin	1.23	0.25	6.1	0.8	Neth-Bel-France	0.47	0.09	2.6	0.38	North Germany	1.75	0.42	7.34
rs2796813	Serbia	0.99	0.63	1.56	0.97	Romania	n/a	n/a	n/a	n/a	Central Germany	0.84	0.08	8.58	0.88	Czech Republic	n/a	n/a	n/a	n/a	England	0.83	0.06	11.76	0.89	Gdansk	n/a	n/a	n/a	n/a	Italy	n/a	n/a	n/a	n/a	Lublin	2.79	0.29	27.11	0.37	Neth-Bel-France	4.47	0.55	36.14	0.16	North Germany	1.18	0.31	4.58
rs2891	Serbia	0.77	0.5	1.2	0.25	Romania	n/a	n/a	n/a	n/a	Central Germany	1.03	0.12	8.77	0.98	Czech Republic	n/a	n/a	n/a	n/a	England	1.43	0.18	11.61	0.72	Gdansk	n/a	n/a	n/a	n/a	Italy	n/a	n/a	n/a	n/a	Lublin	2.92	0.49	17.42	0.23	Neth-Bel-France	2.75	0.54	13.94	0.22	North Germany	0.86	0.22	3.33
rs3024505	Serbia	1.21	0.66	2.22	0.53	Romania	n/a	n/a	n/a	n/a	Central Germany	n/a	n/a	n/a	n/a	Czech Republic	n/a	n/a	n/a	n/a	England	n/a	n/a	n/a	n/a	Gdansk	n/a	n/a	n/a	n/a	Italy	n/a	n/a	n/a	n/a	Lublin	n/a	n/a	n/a	n/a	Neth-Bel-France	0.71	0.09	5.53	0.74	North Germany	1.96	0.31	12.29
rs3025000	Serbia	0.93	0.58	1.51	0.78	Romania	n/a	n/a	n/a	n/a	Central Germany	0.47	0.06	3.53	0.46	Czech Republic	n/a	n/a	n/a	n/a	England	0.75	0.03	18.23	0.85	Gdansk	n/a	n/a	n/a	n/a	Italy	n/a	n/a	n/a	n/a	Lublin	0.39	0.07	2.02	0.25	Neth-Bel-France	0.25	0.05	1.19	0.08	North Germany	0.46	0.12	1.72
rs3087456	Serbia	n/a	n/a	n/a	n/a	Romania	n/a	n/a	n/a	n/a	Central Germany	n/a	n/a	n/a	n/a	Czech Republic	n/a	n/a	n/a	n/a	England	n/a	n/a	n/a	n/a	Gdansk	n/a	n/a	n/a	n/a	Italy	n/a	n/a	n/a	n/a	Lublin	n/a	n/a	n/a	n/a	Neth-Bel-France	n/a	n/a	n/a	n/a	North Germany	n/a	n/a	n/a
rs3093024	Serbia	0.74	0.47	1.16	0.19	Romania	n/a	n/a	n/a	n/a	Central Germany	0.24	0.02	2.72	0.24	Czech Republic	n/a	n/a	n/a	n/a	England	n/a	n/a	n/a	n/a	Gdansk	n/a	n/a	n/a	n/a	Italy	n/a	n/a	n/a	n/a	Lublin	0.21	0.02	2.21	0.19	Neth-Bel-France	0.52	0.11	2.43	0.4	North Germany	1.88	0.45	7.82
rs3138053	Serbia	1.07	0.65	1.79	0.78	Romania	n/a	n/a	n/a	n/a	Central Germany	n/a	n/a	n/a	n/a	Czech Republic	n/a	n/a	n/a	n/a	England	n/a	n/a	n/a	n/a	Gdansk	n/a	n/a	n/a	n/a	Italy	n/a	n/a	n/a	n/a	Lublin	n/a	n/a	n/a	n/a	Neth-Bel-France	0.8	0.17	3.84	0.78	North Germany	1.26	0.24	6.52
rs315952	Serbia	0.97	0.6	1.57	0.91	Romania	n/a	n/a	n/a	n/a	Central Germany	n/a	n/a	n/a	n/a	Czech Republic	n/a	n/a	n/a	n/a	England	0.91	0.02	33.75	0.96	Gdansk	n/a	n/a	n/a	n/a	Italy	n/a	n/a	n/a	n/a	Lublin	0.44	0.05	3.81	0.45	Neth-Bel-France	1.33	0.3	5.88	0.71	North Germany	1.25	0.29	5.41
rs3775291	Serbia	2.01	1.27	3.17	0.00275	Romania	n/a	n/a	n/a	n/a	Central Germany	6.29	0.51	77.61	0.15	Czech Republic	n/a	n/a	n/a	n/a	England	0.36	0	26.78	0.62	Gdansk	n/a	n/a	n/a	n/a	Italy	n/a	n/a	n/a	n/a	Lublin	0.24	0.02	3.78	0.3	Neth-Bel-France	0.63	0.14	2.92	0.55	North Germany	1.05	0.2	5.56
rs3800018	Serbia	1.13	0.63	2.05	0.68	Romania	n/a	n/a	n/a	n/a	Central Germany	2.08	0.24	18.04	0.5	Czech Republic	n/a	n/a	n/a	n/a	England	1.95	0.11	33.09	0.63	Gdansk	n/a	n/a	n/a	n/a	Italy	n/a	n/a	n/a	n/a	Lublin	n/a	n/a	n/a	n/a	Neth-Bel-France	0.93	0.11	7.5	0.94	North Germany	n/a	n/a	n/a
rs3917165	Serbia	0.63	0.29	1.38	0.25	Romania	n/a	n/a	n/a	n/a	Central Germany	n/a	n/a	n/a	n/a	Czech Republic	n/a	n/a	n/a	n/a	England	n/a	n/a	n/a	n/a	Gdansk	n/a	n/a	n/a	n/a	Italy	n/a	n/a	n/a	n/a	Lublin	0.31	0.04	2.46	0.26	Neth-Bel-France	0.37	0.04	3.12	0.35	North Germany	n/a	n/a	n/a
rs3917200	Serbia	0.65	0.2	2.08	0.46	Romania	n/a	n/a	n/a	n/a	Central Germany	n/a	n/a	n/a	n/a	Czech Republic	n/a	n/a	n/a	n/a	England	n/a	n/a	n/a	n/a	Gdansk	n/a	n/a	n/a	n/a	Italy	n/a	n/a	n/a	n/a	Lublin	2.27	0.38	13.63	0.36	Neth-Bel-France	n/a	n/a	n/a	n/a	North Germany	n/a	n/a	n/a
rs3918241	Serbia	0.73	0.42	1.29	0.28	Romania	n/a	n/a	n/a	n/a	Central Germany	n/a	n/a	n/a	n/a	Czech Republic	n/a	n/a	n/a	n/a	England	0.53	0.03	8.59	0.64	Gdansk	n/a	n/a	n/a	n/a	Italy	n/a	n/a	n/a	n/a	Lublin	0.49	0.04	6.07	0.57	Neth-Bel-France	1	0.11	9.14	1	North Germany	1.26	0.12	12.71
rs4143332	Serbia	0.63	0.31	1.28	0.2	Romania	n/a	n/a	n/a	n/a	Central Germany	n/a	n/a	n/a	n/a	Czech Republic	n/a	n/a	n/a	n/a	England	n/a	n/a	n/a	n/a	Gdansk	n/a	n/a	n/a	n/a	Italy	n/a	n/a	n/a	n/a	Lublin	2.36	0.2	27.42	0.49	Neth-Bel-France	1.96	0.22	17.75	0.55	North Germany	1.26	0.14	11.23
rs4341	Serbia	1.56	0.95	2.55	0.08	Romania	n/a	n/a	n/a	n/a	Central Germany	1.02	0.14	7.62	0.98	Czech Republic	n/a	n/a	n/a	n/a	England	n/a	n/a	n/a	n/a	Gdansk	n/a	n/a	n/a	n/a	Italy	n/a	n/a	n/a	n/a	Lublin	1.06	0.16	7.19	0.95	Neth-Bel-France	0.41	0.08	2.26	0.3	North Germany	0.82	0.21	3.31
rs4342	Serbia	1.46	0.9	2.38	0.13	Romania	n/a	n/a	n/a	n/a	Central Germany	1.03	0.13	8.08	0.98	Czech Republic	n/a	n/a	n/a	n/a	England	n/a	n/a	n/a	n/a	Gdansk	n/a	n/a	n/a	n/a	Italy	n/a	n/a	n/a	n/a	Lublin	1.12	0.16	7.81	0.91	Neth-Bel-France	0.38	0.07	2.19	0.27	North Germany	0.82	0.2	3.4
rs4343	Serbia	0.69	0.42	1.12	0.14	Romania	n/a	n/a	n/a	n/a	Central Germany	0.91	0.13	6.45	0.93	Czech Republic	n/a	n/a	n/a	n/a	England	n/a	n/a	n/a	n/a	Gdansk	n/a	n/a	n/a	n/a	Italy	n/a	n/a	n/a	n/a	Lublin	0.88	0.13	6.08	0.9	Neth-Bel-France	2.43	0.45	13.22	0.3	North Germany	1.05	0.28	3.91
rs4363	Serbia	1.3	0.8	2.09	0.29	Romania	n/a	n/a	n/a	n/a	Central Germany	1.04	0.14	7.73	0.97	Czech Republic	n/a	n/a	n/a	n/a	England	n/a	n/a	n/a	n/a	Gdansk	n/a	n/a	n/a	n/a	Italy	n/a	n/a	n/a	n/a	Lublin	1.12	0.17	7.33	0.91	Neth-Bel-France	0.38	0.07	2.17	0.27	North Germany	0.84	0.21	3.42
rs439154	Serbia	0.85	0.53	1.37	0.5	Romania	n/a	n/a	n/a	n/a	Central Germany	n/a	n/a	n/a	n/a	Czech Republic	n/a	n/a	n/a	n/a	England	n/a	n/a	n/a	n/a	Gdansk	n/a	n/a	n/a	n/a	Italy	n/a	n/a	n/a	n/a	Lublin	0.14	0.01	2.37	0.17	Neth-Bel-France	1.44	0.34	6.05	0.61	North Germany	5.61	0.84	37.39
rs454078	Serbia	0.64	0.35	1.17	0.15	Romania	n/a	n/a	n/a	n/a	Central Germany	n/a	n/a	n/a	n/a	Czech Republic	n/a	n/a	n/a	n/a	England	n/a	n/a	n/a	n/a	Gdansk	n/a	n/a	n/a	n/a	Italy	n/a	n/a	n/a	n/a	Lublin	0.37	0.03	4.93	0.45	Neth-Bel-France	0.88	0.15	5.29	0.88	North Germany	1.48	0.27	7.96
rs4754	Serbia	1.39	0.87	2.23	0.17	Romania	n/a	n/a	n/a	n/a	Central Germany	n/a	n/a	n/a	n/a	Czech Republic	n/a	n/a	n/a	n/a	England	n/a	n/a	n/a	n/a	Gdansk	n/a	n/a	n/a	n/a	Italy	n/a	n/a	n/a	n/a	Lublin	2.49	0.38	16.15	0.33	Neth-Bel-France	0.86	0.16	4.68	0.86	North Germany	n/a	n/a	n/a
rs479777	Serbia	0.75	0.46	1.22	0.24	Romania	n/a	n/a	n/a	n/a	Central Germany	1.61	0.15	17.75	0.7	Czech Republic	n/a	n/a	n/a	n/a	England	1.05	0.03	37.04	0.98	Gdansk	n/a	n/a	n/a	n/a	Italy	n/a	n/a	n/a	n/a	Lublin	0.33	0.06	1.85	0.2	Neth-Bel-France	0.43	0.1	1.82	0.25	North Germany	0.28	0.06	1.22
rs4845624	Serbia	0.92	0.59	1.44	0.73	Romania	n/a	n/a	n/a	n/a	Central Germany	n/a	n/a	n/a	n/a	Czech Republic	n/a	n/a	n/a	n/a	England	n/a	n/a	n/a	n/a	Gdansk	n/a	n/a	n/a	n/a	Italy	n/a	n/a	n/a	n/a	Lublin	n/a	n/a	n/a	n/a	Neth-Bel-France	0.69	0.12	3.8	0.66	North Germany	1.3	0.29	5.88
rs4921492	Serbia	1.88	1.18	3	0.01	Romania	n/a	n/a	n/a	n/a	Central Germany	4.47	0.43	46.69	0.21	Czech Republic	n/a	n/a	n/a	n/a	England	n/a	n/a	n/a	n/a	Gdansk	n/a	n/a	n/a	n/a	Italy	n/a	n/a	n/a	n/a	Lublin	5.68	0.53	60.91	0.15	Neth-Bel-France	2.65	0.65	10.87	0.17	North Germany	2.36	0.56	10.02
rs4986790	Serbia	1.29	0.58	2.84	0.53	Romania	n/a	n/a	n/a	n/a	Central Germany	n/a	n/a	n/a	n/a	Czech Republic	n/a	n/a	n/a	n/a	England	n/a	n/a	n/a	n/a	Gdansk	n/a	n/a	n/a	n/a	Italy	n/a	n/a	n/a	n/a	Lublin	n/a	n/a	n/a	n/a	Neth-Bel-France	n/a	n/a	n/a	n/a	North Germany	n/a	n/a	n/a
rs4986791	Serbia	1.4	0.66	2.93	0.38	Romania	n/a	n/a	n/a	n/a	Central Germany	n/a	n/a	n/a	n/a	Czech Republic	n/a	n/a	n/a	n/a	England	n/a	n/a	n/a	n/a	Gdansk	n/a	n/a	n/a	n/a	Italy	n/a	n/a	n/a	n/a	Lublin	n/a	n/a	n/a	n/a	Neth-Bel-France	n/a	n/a	n/a	n/a	North Germany	n/a	n/a	n/a
rs5007259	Serbia	1.05	0.64	1.74	0.84	Romania	n/a	n/a	n/a	n/a	Central Germany	n/a	n/a	n/a	n/a	Czech Republic	n/a	n/a	n/a	n/a	England	3.11	0.21	45.88	0.38	Gdansk	n/a	n/a	n/a	n/a	Italy	n/a	n/a	n/a	n/a	Lublin	2.4	0.31	18.47	0.39	Neth-Bel-France	0.69	0.15	3.17	0.63	North Germany	1.01	0.2	5.09
rs5186	Serbia	1.06	0.64	1.75	0.83	Romania	n/a	n/a	n/a	n/a	Central Germany	0.57	0.08	3.88	0.56	Czech Republic	n/a	n/a	n/a	n/a	England	n/a	n/a	n/a	n/a	Gdansk	n/a	n/a	n/a	n/a	Italy	n/a	n/a	n/a	n/a	Lublin	0.28	0.03	2.41	0.24	Neth-Bel-France	n/a	0	n/a	1	North Germany	5.09	0.47	55.24
rs5275	Serbia	0.77	0.48	1.24	0.28	Romania	n/a	n/a	n/a	n/a	Central Germany	0.52	0.07	4.07	0.53	Czech Republic	n/a	n/a	n/a	n/a	England	0.5	0.01	18.09	0.69	Gdansk	n/a	n/a	n/a	n/a	Italy	n/a	n/a	n/a	n/a	Lublin	4.08	0.3	56.18	0.29	Neth-Bel-France	1.45	0.26	7.96	0.67	North Germany	0.85	0.18	4.06
rs5277	Serbia	0.82	0.47	1.44	0.49	Romania	n/a	n/a	n/a	n/a	Central Germany	0.33	0.02	6.3	0.46	Czech Republic	n/a	n/a	n/a	n/a	England	n/a	n/a	n/a	n/a	Gdansk	n/a	n/a	n/a	n/a	Italy	n/a	n/a	n/a	n/a	Lublin	2.13	0.13	34.52	0.59	Neth-Bel-France	n/a	0	n/a	1	North Germany	0.22	0.03	1.49
rs6091737	Serbia	1.04	0.64	1.71	0.87	Romania	n/a	n/a	n/a	n/a	Central Germany	0.83	0.07	10.59	0.89	Czech Republic	n/a	n/a	n/a	n/a	England	n/a	n/a	n/a	n/a	Gdansk	n/a	n/a	n/a	n/a	Italy	n/a	n/a	n/a	n/a	Lublin	1.55	0.18	13.04	0.68	Neth-Bel-France	0.61	0.14	2.64	0.5	North Germany	1.96	0.34	11.3
rs653178	Serbia	0.8	0.51	1.26	0.33	Romania	n/a	n/a	n/a	n/a	Central Germany	0.53	0.05	5.23	0.58	Czech Republic	n/a	n/a	n/a	n/a	England	2.63	0.09	76.75	0.55	Gdansk	n/a	n/a	n/a	n/a	Italy	n/a	n/a	n/a	n/a	Lublin	3.24	0.37	28.68	0.28	Neth-Bel-France	0.69	0.16	2.99	0.61	North Germany	1.7	0.34	8.33
rs6585989	Serbia	0.99	0.61	1.62	0.97	Romania	n/a	n/a	n/a	n/a	Central Germany	0.8	0.08	7.86	0.85	Czech Republic	n/a	n/a	n/a	n/a	England	0.9	0.07	11.88	0.94	Gdansk	n/a	n/a	n/a	n/a	Italy	n/a	n/a	n/a	n/a	Lublin	6.25	0.82	47.79	0.07	Neth-Bel-France	0.37	0.04	3.34	0.37	North Germany	2.24	0.58	8.59
rs671976	Serbia	1.64	1.04	2.58	0.03	Romania	n/a	n/a	n/a	n/a	Central Germany	0.25	0.02	2.83	0.26	Czech Republic	n/a	n/a	n/a	n/a	England	1.18	0.05	27.54	0.92	Gdansk	n/a	n/a	n/a	n/a	Italy	n/a	n/a	n/a	n/a	Lublin	2.03	0.31	13.29	0.46	Neth-Bel-France	1.62	0.35	7.54	0.53	North Germany	2.91	0.59	14.28
rs6748088	Serbia	1.14	0.72	1.81	0.59	Romania	n/a	n/a	n/a	n/a	Central Germany	0.41	0.04	3.96	0.44	Czech Republic	n/a	n/a	n/a	n/a	England	0.42	0.03	5.25	0.48	Gdansk	n/a	n/a	n/a	n/a	Italy	n/a	n/a	n/a	n/a	Lublin	0.51	0.04	6.23	0.59	Neth-Bel-France	1.12	0.25	4.88	0.88	North Germany	n/a	n/a	n/a
rs6800271	Serbia	0.96	0.61	1.52	0.86	Romania	n/a	n/a	n/a	n/a	Central Germany	5.03	0.31	82.53	0.25	Czech Republic	n/a	n/a	n/a	n/a	England	n/a	n/a	n/a	n/a	Gdansk	n/a	n/a	n/a	n/a	Italy	n/a	n/a	n/a	n/a	Lublin	5.66	0.41	78.41	0.19	Neth-Bel-France	0.59	0.1	3.35	0.54	North Germany	1.3	0.33	5.13
rs6822371	Serbia	1.19	0.76	1.87	0.45	Romania	n/a	n/a	n/a	n/a	Central Germany	5.23	0.43	64.16	0.19	Czech Republic	n/a	n/a	n/a	n/a	England	1.53	0.15	15.41	0.7	Gdansk	n/a	n/a	n/a	n/a	Italy	n/a	n/a	n/a	n/a	Lublin	n/a	n/a	n/a	n/a	Neth-Bel-France	1.89	0.47	7.55	0.36	North Germany	0.23	0.03	1.91
rs6969927	Serbia	0.98	0.58	1.65	0.95	Romania	n/a	n/a	n/a	n/a	Central Germany	0.94	0.09	10.15	0.96	Czech Republic	n/a	n/a	n/a	n/a	England	n/a	n/a	n/a	n/a	Gdansk	n/a	n/a	n/a	n/a	Italy	n/a	n/a	n/a	n/a	Lublin	0.54	0.05	5.78	0.61	Neth-Bel-France	n/a	n/a	n/a	n/a	North Germany	0.45	0.05	4.01
rs7071579	Serbia	0.95	0.61	1.46	0.8	Romania	n/a	n/a	n/a	n/a	Central Germany	3.07	0.32	29.18	0.32	Czech Republic	n/a	n/a	n/a	n/a	England	0.5	0.05	5.29	0.55	Gdansk	n/a	n/a	n/a	n/a	Italy	n/a	n/a	n/a	n/a	Lublin	0.9	0.15	5.4	0.91	Neth-Bel-France	0.14	0.01	1.25	0.08	North Germany	1.15	0.22	6.08
rs712044	Serbia	1.43	0.91	2.26	0.12	Romania	n/a	n/a	n/a	n/a	Central Germany	2.18	0.3	15.89	0.44	Czech Republic	n/a	n/a	n/a	n/a	England	n/a	n/a	n/a	n/a	Gdansk	n/a	n/a	n/a	n/a	Italy	n/a	n/a	n/a	n/a	Lublin	1.5	0.29	7.8	0.62	Neth-Bel-France	1.58	0.33	7.58	0.57	North Germany	4.42	0.96	20.37
rs7194886	Serbia	0.72	0.45	1.14	0.16	Romania	n/a	n/a	n/a	n/a	Central Germany	3.42	0.34	34.21	0.29	Czech Republic	n/a	n/a	n/a	n/a	England	2.04	0.2	20.47	0.52	Gdansk	n/a	n/a	n/a	n/a	Italy	n/a	n/a	n/a	n/a	Lublin	0.14	0.01	2.4	0.17	Neth-Bel-France	1.21	0.27	5.35	0.8	North Germany	0.33	0.06	1.97
rs7517847	Serbia	0.74	0.47	1.17	0.2	Romania	n/a	n/a	n/a	n/a	Central Germany	1.75	0.14	21.64	0.66	Czech Republic	n/a	n/a	n/a	n/a	England	0.81	0.09	7.55	0.84	Gdansk	n/a	n/a	n/a	n/a	Italy	n/a	n/a	n/a	n/a	Lublin	5.17	0.45	59.12	0.18	Neth-Bel-France	0.26	0.05	1.36	0.11	North Germany	0.51	0.1	2.5
rs7573065	Serbia	n/a	n/a	n/a	n/a	Romania	n/a	n/a	n/a	n/a	Central Germany	n/a	n/a	n/a	n/a	Czech Republic	n/a	n/a	n/a	n/a	England	n/a	n/a	n/a	n/a	Gdansk	n/a	n/a	n/a	n/a	Italy	n/a	n/a	n/a	n/a	Lublin	n/a	n/a	n/a	n/a	Neth-Bel-France	n/a	n/a	n/a	n/a	North Germany	n/a	n/a	n/a
rs7667298	Serbia	0.71	0.45	1.13	0.15	Romania	n/a	n/a	n/a	n/a	Central Germany	1.19	0.15	9.68	0.87	Czech Republic	n/a	n/a	n/a	n/a	England	4.41	0.21	93.93	0.32	Gdansk	n/a	n/a	n/a	n/a	Italy	n/a	n/a	n/a	n/a	Lublin	0.8	0.15	4.26	0.79	Neth-Bel-France	1.1	0.22	5.49	0.9	North Germany	1.06	0.28	4.07
rs767455	Serbia	1.28	0.81	2	0.29	Romania	n/a	n/a	n/a	n/a	Central Germany	3.6	0.3	43.07	0.31	Czech Republic	n/a	n/a	n/a	n/a	England	2.36	0.14	40.04	0.53	Gdansk	n/a	n/a	n/a	n/a	Italy	n/a	n/a	n/a	n/a	Lublin	2.43	0.41	14.45	0.32	Neth-Bel-France	0.35	0.06	2.17	0.26	North Germany	0.11	0.01	1.01
rs7691507	Serbia	0.88	0.51	1.54	0.66	Romania	n/a	n/a	n/a	n/a	Central Germany	0.98	0.1	9.81	0.98	Czech Republic	n/a	n/a	n/a	n/a	England	n/a	n/a	n/a	n/a	Gdansk	n/a	n/a	n/a	n/a	Italy	n/a	n/a	n/a	n/a	Lublin	1.65	0.18	15.59	0.66	Neth-Bel-France	0.65	0.12	3.5	0.61	North Germany	0.4	0.08	1.91
rs7756421	Serbia	1.28	0.72	2.28	0.39	Romania	n/a	n/a	n/a	n/a	Central Germany	2.04	0.23	17.75	0.51	Czech Republic	n/a	n/a	n/a	n/a	England	2.17	0.13	37.23	0.57	Gdansk	n/a	n/a	n/a	n/a	Italy	n/a	n/a	n/a	n/a	Lublin	n/a	n/a	n/a	n/a	Neth-Bel-France	0.93	0.11	8.2	0.95	North Germany	n/a	n/a	n/a
rs7817	Serbia	1.11	0.7	1.74	0.66	Romania	n/a	n/a	n/a	n/a	Central Germany	3.45	0.32	36.97	0.3	Czech Republic	n/a	n/a	n/a	n/a	England	0.93	0.07	13	0.95	Gdansk	n/a	n/a	n/a	n/a	Italy	n/a	n/a	n/a	n/a	Lublin	0.92	0.16	5.29	0.93	Neth-Bel-France	1.56	0.34	7.12	0.56	North Germany	1.06	0.3	3.79
rs833068	Serbia	0.99	0.62	1.58	0.96	Romania	n/a	n/a	n/a	n/a	Central Germany	0.5	0.06	4.04	0.51	Czech Republic	n/a	n/a	n/a	n/a	England	0.9	0.04	20.88	0.94	Gdansk	n/a	n/a	n/a	n/a	Italy	n/a	n/a	n/a	n/a	Lublin	0.44	0.08	2.35	0.33	Neth-Bel-France	0.28	0.06	1.32	0.1	North Germany	0.39	0.1	1.56
rs916977	Serbia	1.15	0.71	1.85	0.57	Romania	n/a	n/a	n/a	n/a	Central Germany	n/a	n/a	n/a	n/a	Czech Republic	n/a	n/a	n/a	n/a	England	0.04	0	10.95	0.24	Gdansk	n/a	n/a	n/a	n/a	Italy	n/a	n/a	n/a	n/a	Lublin	n/a	n/a	n/a	n/a	Neth-Bel-France	8.68	1.18	63.79	0.03	North Germany	0.73	0.12	4.53
rs9271366	Serbia	1.04	0.51	2.15	0.91	Romania	n/a	n/a	n/a	n/a	Central Germany	0.01	0	2	0.09	Czech Republic	n/a	n/a	n/a	n/a	England	n/a	n/a	n/a	n/a	Gdansk	n/a	n/a	n/a	n/a	Italy	n/a	n/a	n/a	n/a	Lublin	0.7	0.04	12.31	0.8	Neth-Bel-France	1.97	0.21	18.13	0.55	North Germany	0.26	0.04	1.86
rs9277542	Serbia	1.01	0.61	1.66	0.97	Romania	n/a	n/a	n/a	n/a	Central Germany	0.15	0.01	2.76	0.2	Czech Republic	n/a	n/a	n/a	n/a	England	1.28	0.1	16.8	0.84	Gdansk	n/a	n/a	n/a	n/a	Italy	n/a	n/a	n/a	n/a	Lublin	1.3	0.22	7.74	0.77	Neth-Bel-France	2.04	0.35	11.9	0.42	North Germany	1.23	0.21	7.06
rs9302752	Serbia	1.34	0.82	2.2	0.24	Romania	n/a	n/a	n/a	n/a	Central Germany	n/a	n/a	n/a	n/a	Czech Republic	n/a	n/a	n/a	n/a	England	n/a	n/a	n/a	n/a	Gdansk	n/a	n/a	n/a	n/a	Italy	n/a	n/a	n/a	n/a	Lublin	0.84	0.08	8.53	0.88	Neth-Bel-France	n/a	n/a	n/a	n/a	North Germany	2.59	0.63	10.61
rs9378264	Serbia	0.87	0.47	1.62	0.66	Romania	n/a	n/a	n/a	n/a	Central Germany	n/a	n/a	n/a	n/a	Czech Republic	n/a	n/a	n/a	n/a	England	n/a	n/a	n/a	n/a	Gdansk	n/a	n/a	n/a	n/a	Italy	n/a	n/a	n/a	n/a	Lublin	1.24	0.23	6.66	0.8	Neth-Bel-France	1.98	0.55	7.08	0.29	North Germany	1.15	0.24	5.38
[truncated: 20 more columns]

## Sheet: Skin Involvement
SNP	region	OR	95% CI		p	region	OR	95% CI		p	region	OR	95% CI		p	region	OR	95% CI		p	region	OR	95% CI		p	region	OR	95% CI		p	region	OR	95% CI		p	region	OR	95% CI		p	region	OR	95% CI		p	region	OR	95% CI
rs1044670	Serbia	0.99	0.64	1.52	0.96	Romania	n/a	n/a	n/a	n/a	Central Germany	0.36	0.16	0.81	0.01	Czech Republic	n/a	n/a	n/a	n/a	England	7.01	0.65	75.95	0.09	Gdansk	1.15	0.14	9.49	0.89	Italy	0.72	0.3	1.75	0.47	Lublin	0.81	0.36	1.8	0.6	Neth-Bel-France	1.83	0.6	5.64	0.29	North Germany	1.66	0.56	4.88
rs1049550	Serbia	0.88	0.64	1.22	0.44	Romania	0.52	0.1	2.62	0.4	Central Germany	0.9	0.5	1.62	0.72	Czech Republic	2.12	0.76	5.94	0.14	England	0.97	0.26	3.64	0.96	Gdansk	2.54	0.25	25.7	0.42	Italy	0.84	0.35	2	0.69	Lublin	1.21	0.65	2.24	0.55	Neth-Bel-France	1.09	0.47	2.55	0.84	North Germany	0.94	0.46	1.9
rs11013389	Serbia	0.91	0.61	1.35	0.63	Romania	n/a	n/a	n/a	n/a	Central Germany	1.15	0.56	2.36	0.7	Czech Republic	0.66	0.18	2.47	0.53	England	0.68	0.13	3.56	0.63	Gdansk	n/a	n/a	n/a	n/a	Italy	1.46	0.63	3.38	0.38	Lublin	1.9	0.9	4.02	0.09	Neth-Bel-France	4.21	1.4	12.69	0.01	North Germany	0.6	0.24	1.47
rs11074932	Serbia	1.35	0.96	1.9	0.08	Romania	0.85	0.16	4.48	0.84	Central Germany	0.9	0.45	1.82	0.77	Czech Republic	0.83	0.38	1.82	0.64	England	0.67	0.2	2.21	0.48	Gdansk	0.18	0.01	2.86	0.21	Italy	1.28	0.59	2.82	0.53	Lublin	0.91	0.49	1.67	0.76	Neth-Bel-France	1.1	0.46	2.64	0.83	North Germany	2.23	1	4.97
rs11209026	Serbia	0.84	0.4	1.79	0.65	Romania	n/a	n/a	n/a	n/a	Central Germany	n/a	n/a	n/a	n/a	Czech Republic	n/a	n/a	n/a	n/a	England	n/a	n/a	n/a	n/a	Gdansk	n/a	n/a	n/a	n/a	Italy	n/a	n/a	n/a	n/a	Lublin	0.74	0.22	2.51	0.63	Neth-Bel-France	n/a	n/a	n/a	n/a	North Germany	n/a	n/a	n/a
rs11362	Serbia	1.03	0.75	1.41	0.85	Romania	3.93	0.41	37.94	0.21	Central Germany	0.84	0.47	1.52	0.57	Czech Republic	0.9	0.44	1.85	0.77	England	1.47	0.52	4.19	0.44	Gdansk	3.36	0.3	37.06	0.31	Italy	0.83	0.38	1.81	0.64	Lublin	0.95	0.51	1.77	0.86	Neth-Bel-France	0.97	0.45	2.09	0.95	North Germany	1.94	1	3.74
rs11465804	Serbia	1.15	0.52	2.54	0.72	Romania	n/a	n/a	n/a	n/a	Central Germany	n/a	n/a	n/a	n/a	Czech Republic	n/a	n/a	n/a	n/a	England	n/a	n/a	n/a	n/a	Gdansk	n/a	n/a	n/a	n/a	Italy	n/a	n/a	n/a	n/a	Lublin	1.67	0.44	6.4	0.45	Neth-Bel-France	n/a	n/a	n/a	n/a	North Germany	n/a	n/a	n/a
rs1148459	Serbia	0.84	0.61	1.15	0.27	Romania	1.16	0.26	5.16	0.84	Central Germany	1.97	1.05	3.68	0.03	Czech Republic	0.65	0.23	1.83	0.41	England	1.08	0.33	3.49	0.89	Gdansk	1.77	0.27	11.43	0.54	Italy	1.3	0.59	2.84	0.51	Lublin	0.87	0.5	1.53	0.63	Neth-Bel-France	0.77	0.33	1.78	0.53	North Germany	0.78	0.41	1.47
rs11569393	Serbia	1.19	0.88	1.62	0.26	Romania	0.47	0.09	2.36	0.32	Central Germany	1.54	0.85	2.81	0.15	Czech Republic	1.75	0.75	4.08	0.19	England	1.2	0.39	3.66	0.74	Gdansk	n/a	n/a	n/a	n/a	Italy	1.17	0.53	2.6	0.7	Lublin	0.88	0.5	1.57	0.67	Neth-Bel-France	0.66	0.3	1.45	0.29	North Germany	0.84	0.43	1.64
rs11728697	Serbia	0.8	0.58	1.11	0.18	Romania	0.34	0.04	2.97	0.3	Central Germany	1.12	0.6	2.07	0.72	Czech Republic	0.9	0.39	2.08	0.79	England	0.87	0.31	2.47	0.79	Gdansk	2.49	0.47	13.09	0.27	Italy	0.57	0.24	1.39	0.21	Lublin	0.84	0.44	1.6	0.59	Neth-Bel-France	1.34	0.62	2.89	0.45	North Germany	1.07	0.59	1.97
rs11730582	Serbia	1.59	1.16	2.17	0.00405	Romania	1.59	0.35	7.26	0.52	Central Germany	1.11	0.6	2.04	0.75	Czech Republic	1.47	0.62	3.44	0.37	England	1.12	0.42	2.99	0.82	Gdansk	0.88	0.2	3.98	0.87	Italy	2.1	0.91	4.82	0.08	Lublin	1.32	0.72	2.41	0.37	Neth-Bel-France	1.15	0.54	2.45	0.71	North Germany	1.17	0.63	2.18
rs12035082	Serbia	1.16	0.84	1.61	0.37	Romania	3.51	0.51	24.13	0.17	Central Germany	0.87	0.47	1.61	0.64	Czech Republic	0.94	0.4	2.19	0.88	England	1.95	0.38	9.94	0.4	Gdansk	4.35	0.31	61.78	0.27	Italy	1.21	0.58	2.51	0.6	Lublin	1	0.54	1.86	0.99	Neth-Bel-France	1.02	0.49	2.13	0.95	North Germany	1.04	0.54	1.99
rs12069782	Serbia	0.73	0.51	1.05	0.09	Romania	n/a	n/a	n/a	n/a	Central Germany	1.37	0.67	2.81	0.38	Czech Republic	1.63	0.65	4.04	0.28	England	2.72	0.5	14.67	0.22	Gdansk	1.04	0.15	7.07	0.97	Italy	0.53	0.21	1.32	0.17	Lublin	1.14	0.51	2.55	0.75	Neth-Bel-France	2.98	0.8	11.03	0.1	North Germany	0.39	0.19	0.82
rs12636851	Serbia	1	0.73	1.37	0.99	Romania	0.41	0.09	1.87	0.22	Central Germany	1	0.52	1.91	1	Czech Republic	1.44	0.61	3.4	0.39	England	0.57	0.13	2.58	0.45	Gdansk	1.54	0.26	9.22	0.63	Italy	1.32	0.59	2.94	0.5	Lublin	0.39	0.19	0.78	0.01	Neth-Bel-France	1.14	0.48	2.7	0.76	North Germany	1.02	0.54	1.95
rs12793173	Serbia	0.84	0.61	1.17	0.31	Romania	4.58	0.39	53.73	0.2	Central Germany	1.04	0.49	2.19	0.92	Czech Republic	n/a	n/a	n/a	n/a	England	0.86	0.23	3.28	0.81	Gdansk	1.17	0.12	11.41	0.89	Italy	1.75	0.68	4.55	0.24	Lublin	1.06	0.56	2.01	0.86	Neth-Bel-France	0.57	0.24	1.32	0.18	North Germany	0.94	0.5	1.77
rs12858139	Serbia	1.07	0.79	1.44	0.68	Romania	0.92	0.19	4.51	0.91	Central Germany	0.59	0.31	1.15	0.12	Czech Republic	1.49	0.65	3.42	0.33	England	1.01	0.25	4.18	0.98	Gdansk	0.38	0.04	3.79	0.4	Italy	0.81	0.36	1.81	0.6	Lublin	0.56	0.3	1.06	0.07	Neth-Bel-France	1.18	0.56	2.49	0.67	North Germany	1.02	0.53	1.94
rs1544410	Serbia	1.18	0.86	1.63	0.3	Romania	0.56	0.05	5.69	0.6	Central Germany	0.84	0.45	1.55	0.57	Czech Republic	2.03	0.8	5.15	0.13	England	0.89	0.29	2.75	0.83	Gdansk	0.89	0.16	4.82	0.89	Italy	1.24	0.57	2.66	0.58	Lublin	1.31	0.68	2.55	0.41	Neth-Bel-France	0.74	0.32	1.7	0.47	North Germany	0.77	0.42	1.41
rs16957413	Serbia	0.8	0.41	1.55	0.5	Romania	n/a	n/a	n/a	n/a	Central Germany	1.08	0.46	2.53	0.87	Czech Republic	1.23	0.35	4.3	0.74	England	n/a	n/a	n/a	n/a	Gdansk	n/a	n/a	n/a	n/a	Italy	1.85	0.57	5.96	0.3	Lublin	n/a	n/a	n/a	n/a	Neth-Bel-France	1.17	0.38	3.59	0.78	North Germany	0.93	0.35	2.47
rs16997340	Serbia	0.77	0.42	1.41	0.4	Romania	n/a	n/a	n/a	n/a	Central Germany	0.66	0.18	2.35	0.52	Czech Republic	0.4	0.09	1.87	0.23	England	0.68	0.11	4.01	0.65	Gdansk	n/a	n/a	n/a	n/a	Italy	n/a	n/a	n/a	n/a	Lublin	n/a	n/a	n/a	n/a	Neth-Bel-France	2.38	0.84	6.73	0.1	North Germany	n/a	n/a	n/a
rs17221417	Serbia	1.03	0.71	1.49	0.87	Romania	0.58	0.07	5.04	0.59	Central Germany	2.24	1.18	4.26	0.01	Czech Republic	0.4	0.14	1.13	0.08	England	2.19	0.56	8.56	0.23	Gdansk	0.36	0.04	3.73	0.38	Italy	0.94	0.39	2.28	0.89	Lublin	0.98	0.51	1.89	0.95	Neth-Bel-France	0.49	0.18	1.32	0.15	North Germany	1.25	0.6	2.59
rs1799724	Serbia	0.76	0.53	1.1	0.14	Romania	1.21	0.21	6.93	0.82	Central Germany	3.94	0.89	17.38	0.07	Czech Republic	n/a	n/a	n/a	n/a	England	n/a	n/a	n/a	n/a	Gdansk	0.08	0	1.56	0.09	Italy	0.92	0.36	2.35	0.86	Lublin	2.7	0.75	9.72	0.12	Neth-Bel-France	2.38	0.54	10.51	0.25	North Germany	1.91	0.69	5.26
rs1799864	Serbia	1.14	0.72	1.79	0.57	Romania	0.6	0.1	3.45	0.54	Central Germany	2.12	0.59	7.59	0.24	Czech Republic	0.84	0.33	2.17	0.71	England	0.42	0.06	3.08	0.37	Gdansk	1.36	0.12	15.24	0.8	Italy	0.35	0.14	0.86	0.02	Lublin	0.41	0.1	1.69	0.21	Neth-Bel-France	1.03	0.25	4.18	0.96	North Germany	0.6	0.25	1.44
rs1799865	Serbia	1.24	0.9	1.71	0.19	Romania	0.3	0.04	2.21	0.21	Central Germany	0.89	0.48	1.67	0.72	Czech Republic	0.69	0.28	1.74	0.42	England	1.5	0.47	4.8	0.47	Gdansk	6.24	0.33	n/a	0.21	Italy	0.89	0.41	1.89	0.75	Lublin	1.44	0.74	2.78	0.28	Neth-Bel-France	0.5	0.21	1.18	0.11	North Germany	1.65	0.74	3.66
rs1799964	Serbia	0.88	0.59	1.31	0.52	Romania	n/a	n/a	n/a	n/a	Central Germany	0.87	0.41	1.84	0.71	Czech Republic	0.85	0.3	2.42	0.75	England	n/a	n/a	n/a	n/a	Gdansk	n/a	n/a	n/a	n/a	Italy	1.16	0.38	3.5	0.79	Lublin	1.08	0.49	2.4	0.85	Neth-Bel-France	0.75	0.3	1.9	0.55	North Germany	1.5	0.62	3.63
rs1799988	Serbia	0.98	0.73	1.33	0.91	Romania	1.79	0.37	8.64	0.44	Central Germany	0.98	0.54	1.81	0.96	Czech Republic	1.43	0.64	3.23	0.38	England	1.01	0.35	2.89	0.98	Gdansk	0.46	0.06	3.7	0.45	Italy	0.84	0.42	1.68	0.62	Lublin	0.75	0.41	1.38	0.35	Neth-Bel-France	1.8	0.83	3.9	0.13	North Germany	0.47	0.23	0.96
rs1800024	Serbia	1.19	0.77	1.83	0.43	Romania	n/a	n/a	n/a	n/a	Central Germany	0.7	0.22	2.19	0.53	Czech Republic	1.19	0.46	3.07	0.71	England	2.38	0.32	17.44	0.37	Gdansk	0.97	0.09	10.07	0.98	Italy	1.11	0.4	3.06	0.84	Lublin	1.36	0.34	5.36	0.66	Neth-Bel-France	0.9	0.25	3.26	0.87	North Germany	1.92	0.79	4.65
rs1800471	Serbia	n/a	n/a	n/a	n/a	Romania	n/a	n/a	n/a	n/a	Central Germany	1.28	0.37	4.39	0.7	Czech Republic	2.57	0.48	13.7	0.26	England	n/a	n/a	n/a	n/a	Gdansk	n/a	n/a	n/a	n/a	Italy	1.4	0.36	5.44	0.62	Lublin	n/a	n/a	n/a	n/a	Neth-Bel-France	n/a	n/a	n/a	n/a	North Germany	0.99	0.37	2.65
rs1800587	Serbia	1.1	0.77	1.57	0.6	Romania	n/a	n/a	n/a	n/a	Central Germany	1.12	0.58	2.15	0.74	Czech Republic	1.3	0.56	3.03	0.54	England	3.47	0.64	18.69	0.13	Gdansk	1.08	0.19	6.12	0.93	Italy	0.97	0.43	2.2	0.94	Lublin	1.61	0.82	3.14	0.16	Neth-Bel-France	0.98	0.43	2.23	0.97	North Germany	0.97	0.51	1.84
rs1800629	Serbia	0.55	0.35	0.85	0.01	Romania	n/a	n/a	n/a	n/a	Central Germany	1.29	0.61	2.73	0.49	Czech Republic	1.23	0.49	3.05	0.65	England	n/a	n/a	n/a	n/a	Gdansk	n/a	n/a	n/a	n/a	Italy	2	0.76	5.3	0.16	Lublin	1.54	0.73	3.27	0.25	Neth-Bel-France	1.55	0.55	4.39	0.41	North Germany	2.2	1.09	4.44
rs1800630	Serbia	1.14	0.74	1.75	0.55	Romania	n/a	n/a	n/a	n/a	Central Germany	0.77	0.32	1.88	0.57	Czech Republic	0.83	0.24	2.84	0.76	England	n/a	n/a	n/a	n/a	Gdansk	n/a	n/a	n/a	n/a	Italy	0.56	0.13	2.37	0.43	Lublin	0.98	0.38	2.49	0.96	Neth-Bel-France	1.3	0.49	3.5	0.6	North Germany	0.88	0.37	2.13
rs1800795	Serbia	1.12	0.82	1.53	0.48	Romania	1.3	0.18	9.61	0.78	Central Germany	1.09	0.61	1.94	0.77	Czech Republic	1.32	0.6	2.91	0.48	England	1.31	0.4	4.33	0.64	Gdansk	0.52	0.07	3.81	0.51	Italy	1.56	0.7	3.48	0.27	Lublin	0.73	0.39	1.33	0.3	Neth-Bel-France	1.66	0.77	3.6	0.19	North Germany	1.24	0.66	2.33
rs1800797	Serbia	0.89	0.65	1.21	0.45	Romania	0.53	0.07	4.01	0.51	Central Germany	1.02	0.56	1.87	0.95	Czech Republic	0.76	0.34	1.67	0.48	England	0.76	0.23	2.52	0.64	Gdansk	1.44	0.13	15.83	0.76	Italy	1.04	0.47	2.29	0.92	Lublin	1.39	0.75	2.58	0.3	Neth-Bel-France	0.61	0.28	1.32	0.21	North Germany	1.04	0.56	1.93
rs1800871	Serbia	0.83	0.6	1.16	0.28	Romania	0.36	0.06	2.17	0.24	Central Germany	1.04	0.52	2.06	0.92	Czech Republic	1.17	0.43	3.14	0.76	England	0.88	0.22	3.6	0.86	Gdansk	0.13	0.01	1.43	0.09	Italy	0.92	0.39	2.14	0.84	Lublin	0.95	0.48	1.92	0.9	Neth-Bel-France	0.93	0.37	2.37	0.88	North Germany	0.87	0.44	1.76
rs1800872	Serbia	1.2	0.86	1.67	0.28	Romania	2.76	0.46	16.53	0.24	Central Germany	0.94	0.47	1.87	0.86	Czech Republic	0.86	0.32	2.31	0.76	England	1.13	0.28	4.62	0.86	Gdansk	7.41	0.66	82.54	0.1	Italy	1.26	0.55	2.89	0.58	Lublin	1.05	0.52	2.1	0.9	Neth-Bel-France	1.29	0.52	3.17	0.58	North Germany	1.12	0.56	2.26
rs1861759	Serbia	1.26	0.91	1.73	0.16	Romania	1.01	0.19	5.33	0.99	Central Germany	1.11	0.6	2.06	0.73	Czech Republic	0.69	0.33	1.47	0.33	England	3.39	0.86	13.28	0.07	Gdansk	n/a	n/a	n/a	n/a	Italy	1.24	0.57	2.68	0.59	Lublin	1.12	0.61	2.05	0.72	Neth-Bel-France	0.51	0.24	1.09	0.08	North Germany	1.1	0.58	2.06
rs1869133	Serbia	0.72	0.5	1.04	0.08	Romania	n/a	n/a	n/a	n/a	Central Germany	0.65	0.33	1.28	0.21	Czech Republic	n/a	n/a	n/a	n/a	England	n/a	n/a	n/a	n/a	Gdansk	1.09	0.13	8.81	0.94	Italy	0.68	0.27	1.7	0.41	Lublin	0.62	0.29	1.33	0.22	Neth-Bel-France	1.35	0.47	3.86	0.57	North Germany	1.2	0.52	2.77
rs1869135	Serbia	0.73	0.51	1.05	0.09	Romania	n/a	n/a	n/a	n/a	Central Germany	0.65	0.33	1.26	0.2	Czech Republic	n/a	n/a	n/a	n/a	England	n/a	n/a	n/a	n/a	Gdansk	1.1	0.13	8.96	0.93	Italy	0.68	0.27	1.7	0.41	Lublin	0.56	0.26	1.21	0.14	Neth-Bel-France	1.47	0.51	4.22	0.47	North Germany	1.15	0.51	2.6
rs187238	Serbia	0.85	0.61	1.19	0.34	Romania	5.9	0.39	89.61	0.17	Central Germany	1.56	0.75	3.28	0.23	Czech Republic	2.06	0.8	5.3	0.12	England	n/a	n/a	n/a	n/a	Gdansk	0.47	0.07	3.11	0.42	Italy	0.75	0.35	1.63	0.47	Lublin	0.54	0.26	1.1	0.09	Neth-Bel-France	1.25	0.51	3.07	0.63	North Germany	1.89	0.81	4.37
rs1891467	Serbia	1.02	0.72	1.42	0.93	Romania	5.98	0.64	56.12	0.09	Central Germany	0.81	0.39	1.67	0.56	Czech Republic	0.85	0.29	2.53	0.77	England	9.92	1.22	80.86	0.02	Gdansk	n/a	n/a	n/a	n/a	Italy	0.36	0.12	1.11	0.07	Lublin	1.21	0.58	2.51	0.61	Neth-Bel-France	2.86	1.19	6.86	0.02	North Germany	0.84	0.37	1.92
rs189667	Serbia	0.82	0.59	1.14	0.24	Romania	1.59	0.34	7.36	0.53	Central Germany	1.41	0.69	2.88	0.35	Czech Republic	1.82	0.72	4.57	0.19	England	n/a	n/a	n/a	n/a	Gdansk	0.51	0.07	3.51	0.48	Italy	0.81	0.38	1.73	0.59	Lublin	0.62	0.31	1.26	0.18	Neth-Bel-France	1.32	0.54	3.24	0.55	North Germany	1.54	0.7	3.37
rs1919364	Serbia	0.92	0.68	1.25	0.58	Romania	0.81	0.09	7.02	0.84	Central Germany	1.06	0.59	1.91	0.85	Czech Republic	0.59	0.27	1.3	0.18	England	0.63	0.15	2.69	0.51	Gdansk	6.9	0.43	n/a	0.16	Italy	0.35	0.14	0.87	0.02	Lublin	0.96	0.52	1.74	0.88	Neth-Bel-France	1.25	0.57	2.75	0.57	North Germany	1.17	0.62	2.2
rs1946518	Serbia	0.96	0.71	1.29	0.78	Romania	1.19	0.28	5.02	0.8	Central Germany	0.78	0.42	1.42	0.41	Czech Republic	0.6	0.24	1.48	0.26	England	1.07	0.32	3.58	0.91	Gdansk	0.72	0.11	4.58	0.72	Italy	1.34	0.62	2.9	0.46	Lublin	1.72	0.89	3.35	0.1	Neth-Bel-France	0.54	0.23	1.27	0.15	North Germany	0.67	0.35	1.3
rs1953600	Serbia	0.79	0.59	1.06	0.12	Romania	n/a	n/a	n/a	n/a	Central Germany	0.85	0.48	1.52	0.59	Czech Republic	2.12	0.76	5.94	0.14	England	0.9	0.25	3.24	0.87	Gdansk	4.42	0.37	52.78	0.23	Italy	1.14	0.46	2.79	0.77	Lublin	0.99	0.55	1.8	0.99	Neth-Bel-France	0.87	0.37	2.09	0.76	North Germany	0.89	0.45	1.72
rs2015086	Serbia	1.17	0.77	1.78	0.45	Romania	3.5	0.3	40.28	0.28	Central Germany	0.84	0.31	2.31	0.74	Czech Republic	1.64	0.52	5.14	0.39	England	n/a	n/a	n/a	n/a	Gdansk	n/a	n/a	n/a	n/a	Italy	0.54	0.16	1.84	0.32	Lublin	0.67	0.28	1.6	0.36	Neth-Bel-France	n/a	n/a	n/a	n/a	North Germany	1.33	0.66	2.68
rs2040388	Serbia	0.86	0.63	1.18	0.36	Romania	2.91	0.27	31.51	0.35	Central Germany	0.74	0.39	1.4	0.35	Czech Republic	2.07	0.89	4.79	0.08	England	1.56	0.5	4.88	0.42	Gdansk	0.31	0.03	2.78	0.28	Italy	1.67	0.7	3.98	0.24	Lublin	0.91	0.49	1.69	0.77	Neth-Bel-France	1.6	0.74	3.46	0.23	North Germany	0.7	0.36	1.37
rs2071746	Serbia	1.37	1	1.88	0.05	Romania	0.61	0.09	4.26	0.59	Central Germany	0.55	0.29	1.01	0.05	Czech Republic	0.75	0.37	1.53	0.42	England	1.05	0.32	3.47	0.94	Gdansk	3.13	0.34	28.55	0.3	Italy	0.69	0.33	1.45	0.32	Lublin	1.25	0.65	2.41	0.5	Neth-Bel-France	0.78	0.35	1.73	0.54	North Germany	1.02	0.55	1.91
rs2075800	Serbia	1.05	0.77	1.43	0.78	Romania	0.03	0	2.44	0.1	Central Germany	0.74	0.38	1.45	0.38	Czech Republic	0.87	0.35	2.17	0.76	England	0.09	0.01	0.72	0.02	Gdansk	1.34	0.18	10	0.77	Italy	1.39	0.63	3.09	0.41	Lublin	0.92	0.46	1.81	0.8	Neth-Bel-France	1.34	0.57	3.15	0.49	North Germany	1.29	0.68	2.46
rs2076530	Serbia	1.13	0.81	1.58	0.47	Romania	1.34	0.31	5.74	0.67	Central Germany	1.18	0.58	2.37	0.65	Czech Republic	1.09	0.4	2.93	0.87	England	0.32	0.07	1.48	0.12	Gdansk	n/a	n/a	n/a	n/a	Italy	0.76	0.35	1.65	0.48	Lublin	0.74	0.39	1.42	0.36	Neth-Bel-France	1.16	0.49	2.75	0.72	North Germany	1.33	0.68	2.62
rs2125489	Serbia	0.9	0.51	1.6	0.73	Romania	n/a	n/a	n/a	n/a	Central Germany	1.08	0.41	2.86	0.87	Czech Republic	0.56	0.12	2.59	0.45	England	n/a	n/a	n/a	n/a	Gdansk	n/a	n/a	n/a	n/a	Italy	0.85	0.21	3.48	0.81	Lublin	1.85	0.87	3.94	0.11	Neth-Bel-France	0.97	0.27	3.49	0.96	North Germany	0.54	0.18	1.61
rs2206593	Serbia	1.45	0.8	2.62	0.22	Romania	n/a	n/a	n/a	n/a	Central Germany	n/a	n/a	n/a	n/a	Czech Republic	n/a	n/a	n/a	n/a	England	n/a	n/a	n/a	n/a	Gdansk	n/a	n/a	n/a	n/a	Italy	n/a	n/a	n/a	n/a	Lublin	n/a	n/a	n/a	n/a	Neth-Bel-France	n/a	n/a	n/a	n/a	North Germany	n/a	n/a	n/a
rs2227956	Serbia	0.81	0.46	1.42	0.47	Romania	2.98	0.18	50.84	0.42	Central Germany	1.06	0.49	2.27	0.89	Czech Republic	1.51	0.55	4.13	0.41	England	n/a	n/a	n/a	n/a	Gdansk	n/a	n/a	n/a	n/a	Italy	0.36	0.04	2.85	0.32	Lublin	0.83	0.38	1.8	0.63	Neth-Bel-France	2.13	0.93	4.92	0.07	North Germany	0.75	0.3	1.86
rs2233406	Serbia	1.16	0.82	1.65	0.4	Romania	2.97	0.48	18.38	0.21	Central Germany	1.24	0.61	2.5	0.55	Czech Republic	1.18	0.41	3.37	0.76	England	n/a	n/a	n/a	n/a	Gdansk	0.8	0.1	6.57	0.83	Italy	1.16	0.51	2.64	0.72	Lublin	1.07	0.56	2.08	0.83	Neth-Bel-France	1.79	0.85	3.75	0.12	North Germany	1.26	0.63	2.54
rs2233409	Serbia	0.92	0.62	1.36	0.69	Romania	0.3	0.04	2.28	0.22	Central Germany	1.14	0.52	2.46	0.75	Czech Republic	0.67	0.23	1.95	0.45	England	n/a	n/a	n/a	n/a	Gdansk	1.04	0.09	11.39	0.97	Italy	0.76	0.32	1.79	0.53	Lublin	0.83	0.4	1.69	0.6	Neth-Bel-France	0.49	0.23	1.04	0.06	North Germany	0.64	0.31	1.34
rs223498	Serbia	0.96	0.71	1.29	0.78	Romania	1.09	0.18	6.7	0.92	Central Germany	1.21	0.66	2.19	0.53	Czech Republic	1.09	0.47	2.54	0.84	England	1.26	0.32	4.95	0.73	Gdansk	0.27	0.03	2.56	0.24	Italy	0.87	0.4	1.89	0.72	Lublin	0.95	0.52	1.72	0.86	Neth-Bel-France	1.14	0.53	2.48	0.74	North Germany	0.6	0.31	1.17
rs2279015	Serbia	1.07	0.78	1.49	0.67	Romania	0.37	0.04	3.3	0.34	Central Germany	1.28	0.7	2.35	0.42	Czech Republic	1.08	0.47	2.47	0.86	England	1.3	0.43	3.89	0.62	Gdansk	2.94	0.31	28.06	0.34	Italy	0.93	0.43	2.02	0.86	Lublin	1.32	0.75	2.3	0.33	Neth-Bel-France	0.46	0.18	1.18	0.1	North Germany	1.01	0.52	1.95
rs2303542	Serbia	0.97	0.72	1.31	0.84	Romania	4.1	0.74	22.68	0.08	Central Germany	1.05	0.57	1.95	0.87	Czech Republic	0.82	0.39	1.72	0.58	England	0.55	0.14	2.24	0.38	Gdansk	1.81	0.23	13.97	0.56	Italy	1.54	0.65	3.64	0.32	Lublin	1.13	0.63	2.01	0.68	Neth-Bel-France	1.32	0.61	2.83	0.48	North Germany	0.99	0.55	1.76
rs2430561	Serbia	0.99	0.72	1.35	0.93	Romania	0.07	0	1.94	0.09	Central Germany	1.16	0.63	2.14	0.64	Czech Republic	0.9	0.39	2.1	0.81	England	0.13	0.02	0.91	0.03	Gdansk	0.17	0.01	2.07	0.15	Italy	0.79	0.35	1.75	0.55	Lublin	0.76	0.45	1.29	0.3	Neth-Bel-France	0.69	0.33	1.44	0.32	North Germany	1.3	0.71	2.37
rs2569190	Serbia	1.06	0.78	1.45	0.7	Romania	0.37	0.07	1.94	0.21	Central Germany	0.86	0.46	1.59	0.62	Czech Republic	1.33	0.58	3.03	0.49	England	0.84	0.21	3.34	0.79	Gdansk	3.6	0.35	36.7	0.27	Italy	0.78	0.35	1.75	0.54	Lublin	1	0.58	1.74	0.99	Neth-Bel-France	0.81	0.39	1.66	0.56	North Germany	0.93	0.5	1.73
rs2573346	Serbia	1.25	0.92	1.68	0.15	Romania	n/a	n/a	n/a	n/a	Central Germany	1.11	0.61	2.01	0.73	Czech Republic	0.47	0.17	1.32	0.14	England	1.11	0.31	3.98	0.87	Gdansk	0.23	0.02	2.68	0.23	Italy	0.87	0.35	2.13	0.76	Lublin	1.04	0.57	1.91	0.89	Neth-Bel-France	1.12	0.46	2.71	0.81	North Germany	1.26	0.65	2.44
rs2595613	Serbia	0.73	0.36	1.49	0.39	Romania	n/a	n/a	n/a	n/a	Central Germany	0.46	0.1	2.06	0.3	Czech Republic	n/a	n/a	n/a	n/a	England	n/a	n/a	n/a	n/a	Gdansk	n/a	n/a	n/a	n/a	Italy	n/a	n/a	n/a	n/a	Lublin	n/a	n/a	n/a	n/a	Neth-Bel-France	0.43	0.05	3.79	0.44	North Germany	n/a	n/a	n/a
rs2734225	Serbia	0.76	0.55	1.05	0.09	Romania	3.22	0.49	21.29	0.2	Central Germany	0.65	0.32	1.33	0.23	Czech Republic	1.38	0.53	3.56	0.5	England	1.4	0.5	3.86	0.5	Gdansk	0.25	0.03	2.49	0.23	Italy	0.83	0.38	1.79	0.63	Lublin	0.9	0.48	1.7	0.74	Neth-Bel-France	2.18	0.97	4.9	0.06	North Germany	0.57	0.28	1.14
rs2784773	Serbia	0.85	0.62	1.16	0.31	Romania	0.9	0.21	3.81	0.87	Central Germany	0.68	0.37	1.23	0.2	Czech Republic	1.43	0.58	3.52	0.42	England	0.95	0.32	2.86	0.93	Gdansk	0.16	0.01	2.17	0.16	Italy	1.61	0.68	3.78	0.27	Lublin	1.08	0.62	1.88	0.79	Neth-Bel-France	0.44	0.18	1.09	0.07	North Germany	0.87	0.45	1.7
rs2796813	Serbia	1.22	0.89	1.67	0.22	Romania	0.77	0.2	2.89	0.68	Central Germany	1.3	0.67	2.52	0.43	Czech Republic	0.85	0.36	1.99	0.7	England	0.33	0.08	1.43	0.12	Gdansk	4.25	0.42	43.23	0.21	Italy	1.94	0.87	4.33	0.1	Lublin	0.81	0.45	1.43	0.46	Neth-Bel-France	0.68	0.32	1.45	0.32	North Germany	0.97	0.53	1.78
rs2891	Serbia	1	0.74	1.35	1	Romania	1.63	0.31	8.43	0.54	Central Germany	0.95	0.5	1.77	0.86	Czech Republic	0.69	0.31	1.54	0.35	England	0.92	0.32	2.6	0.86	Gdansk	2.88	0.24	35.1	0.4	Italy	0.92	0.45	1.88	0.81	Lublin	1.66	0.92	2.99	0.09	Neth-Bel-France	1.95	0.89	4.26	0.09	North Germany	0.92	0.48	1.75
rs3024505	Serbia	0.75	0.47	1.21	0.24	Romania	n/a	n/a	n/a	n/a	Central Germany	0.88	0.37	2.07	0.77	Czech Republic	0.61	0.19	1.95	0.4	England	3.55	0.52	24.26	0.17	Gdansk	n/a	n/a	n/a	n/a	Italy	0.5	0.12	2.01	0.32	Lublin	5.53	1.81	16.96	0.00245	Neth-Bel-France	1.01	0.4	2.58	0.98	North Germany	1.81	0.73	4.48
rs3025000	Serbia	0.95	0.68	1.32	0.75	Romania	1.55	0.23	10.38	0.63	Central Germany	0.94	0.5	1.76	0.85	Czech Republic	0.7	0.29	1.7	0.42	England	0.2	0.03	1.2	0.06	Gdansk	2.56	0.28	23.31	0.39	Italy	0.86	0.42	1.78	0.68	Lublin	2.04	1.05	3.98	0.03	Neth-Bel-France	0.79	0.36	1.73	0.55	North Germany	0.86	0.45	1.66
rs3087456	Serbia	n/a	n/a	n/a	n/a	Romania	0.83	0.16	4.37	0.82	Central Germany	n/a	n/a	n/a	n/a	Czech Republic	n/a	n/a	n/a	n/a	England	0.69	0.19	2.55	0.56	Gdansk	n/a	n/a	n/a	n/a	Italy	n/a	n/a	n/a	n/a	Lublin	n/a	n/a	n/a	n/a	Neth-Bel-France	n/a	n/a	n/a	n/a	North Germany	n/a	n/a	n/a
rs3093024	Serbia	0.84	0.61	1.14	0.26	Romania	0.11	0.01	1.71	0.09	Central Germany	1.14	0.65	2.02	0.64	Czech Republic	0.65	0.31	1.37	0.24	England	0.86	0.26	2.89	0.8	Gdansk	1.59	0.21	11.9	0.64	Italy	1.32	0.62	2.81	0.47	Lublin	1.57	0.84	2.94	0.15	Neth-Bel-France	0.59	0.26	1.36	0.21	North Germany	0.77	0.42	1.42
rs3138053	Serbia	1.14	0.8	1.62	0.48	Romania	3.2	0.48	21.28	0.2	Central Germany	1.08	0.53	2.19	0.84	Czech Republic	1.13	0.39	3.31	0.81	England	n/a	n/a	n/a	n/a	Gdansk	0.8	0.1	6.57	0.83	Italy	1.19	0.53	2.7	0.67	Lublin	0.91	0.46	1.8	0.78	Neth-Bel-France	1.83	0.87	3.84	0.11	North Germany	1.25	0.62	2.51
rs315952	Serbia	0.85	0.62	1.18	0.34	Romania	0.17	0.02	1.57	0.1	Central Germany	1.11	0.58	2.12	0.75	Czech Republic	0.81	0.34	1.96	0.63	England	0.39	0.07	2.13	0.25	Gdansk	2.16	0.31	15.11	0.43	Italy	1.17	0.49	2.79	0.72	Lublin	0.72	0.36	1.45	0.35	Neth-Bel-France	1.56	0.73	3.32	0.24	North Germany	0.8	0.41	1.55
rs3775291	Serbia	1.24	0.9	1.71	0.19	Romania	1.37	0.29	6.45	0.67	Central Germany	0.71	0.37	1.36	0.3	Czech Republic	0.76	0.35	1.67	0.49	England	0.37	0.03	4.39	0.4	Gdansk	1.78	0.25	12.53	0.55	Italy	1.1	0.46	2.62	0.83	Lublin	0.53	0.27	1.02	0.05	Neth-Bel-France	1.87	0.9	3.89	0.09	North Germany	0.71	0.33	1.49
rs3800018	Serbia	0.87	0.56	1.35	0.53	Romania	n/a	n/a	n/a	n/a	Central Germany	1.57	0.7	3.53	0.27	Czech Republic	n/a	n/a	n/a	n/a	England	0.15	0.01	1.57	0.1	Gdansk	0.75	0.09	6.11	0.78	Italy	1.79	0.78	4.1	0.17	Lublin	0.92	0.36	2.34	0.86	Neth-Bel-France	0.58	0.19	1.8	0.34	North Germany	0.7	0.26	1.9
rs3917165	Serbia	1.13	0.58	2.21	0.72	Romania	n/a	n/a	n/a	n/a	Central Germany	n/a	n/a	n/a	n/a	Czech Republic	n/a	n/a	n/a	n/a	England	n/a	n/a	n/a	n/a	Gdansk	n/a	n/a	n/a	n/a	Italy	n/a	n/a	n/a	n/a	Lublin	3.98	1.08	14.62	0.04	Neth-Bel-France	0.72	0.19	2.75	0.63	North Germany	1.62	0.36	7.42
rs3917200	Serbia	0.74	0.35	1.55	0.42	Romania	n/a	n/a	n/a	n/a	Central Germany	n/a	n/a	n/a	n/a	Czech Republic	n/a	n/a	n/a	n/a	England	n/a	n/a	n/a	n/a	Gdansk	n/a	n/a	n/a	n/a	Italy	0.57	0.15	2.15	0.4	Lublin	0.41	0.14	1.16	0.09	Neth-Bel-France	0.81	0.22	2.97	0.75	North Germany	1.71	0.68	4.3
rs3918241	Serbia	0.86	0.57	1.3	0.47	Romania	n/a	n/a	n/a	n/a	Central Germany	0.57	0.24	1.35	0.2	Czech Republic	2.3	0.61	8.64	0.21	England	0.87	0.18	4.15	0.85	Gdansk	n/a	n/a	n/a	n/a	Italy	2.6	0.53	12.71	0.23	Lublin	0.8	0.34	1.88	0.61	Neth-Bel-France	0.87	0.28	2.7	0.81	North Germany	1.12	0.4	3.16
rs4143332	Serbia	0.45	0.26	0.79	0.01	Romania	n/a	n/a	n/a	n/a	Central Germany	1.93	0.79	4.72	0.14	Czech Republic	n/a	n/a	n/a	n/a	England	9.57	0.66	n/a	0.08	Gdansk	0.73	0.07	7.79	0.79	Italy	0.96	0.3	3.12	0.95	Lublin	0.91	0.37	2.23	0.83	Neth-Bel-France	0.32	0.04	2.73	0.29	North Germany	1.71	0.74	3.96
rs4341	Serbia	0.86	0.63	1.18	0.36	Romania	0.48	0.12	2.02	0.29	Central Germany	0.75	0.42	1.35	0.34	Czech Republic	1.1	0.49	2.45	0.82	England	0.27	0.06	1.31	0.09	Gdansk	n/a	n/a	n/a	n/a	Italy	1.39	0.58	3.33	0.46	Lublin	1.89	1	3.57	0.05	Neth-Bel-France	1.21	0.52	2.84	0.65	North Germany	0.98	0.52	1.87
rs4342	Serbia	0.87	0.63	1.18	0.36	Romania	0.48	0.12	2.02	0.29	Central Germany	0.65	0.35	1.18	0.15	Czech Republic	1.05	0.46	2.39	0.91	England	0.27	0.06	1.31	0.09	Gdansk	n/a	n/a	n/a	n/a	Italy	1.34	0.56	3.23	0.5	Lublin	2.15	1.11	4.19	0.02	Neth-Bel-France	1.14	0.49	2.67	0.76	North Germany	1.1	0.57	2.11
rs4343	Serbia	1.16	0.85	1.59	0.35	Romania	3.26	0.59	18.05	0.15	Central Germany	1.36	0.77	2.4	0.28	Czech Republic	0.91	0.41	2.04	0.82	England	3.7	0.76	18.01	0.09	Gdansk	0.09	0.01	1.23	0.07	Italy	0.55	0.23	1.35	0.19	Lublin	0.58	0.31	1.09	0.09	Neth-Bel-France	0.87	0.38	1.99	0.73	North Germany	1.09	0.58	2.05
rs4363	Serbia	0.84	0.62	1.15	0.27	Romania	0.46	0.11	1.86	0.25	Central Germany	0.61	0.34	1.1	0.1	Czech Republic	0.99	0.45	2.18	0.97	England	0.15	0.02	0.9	0.03	Gdansk	n/a	n/a	n/a	n/a	Italy	1.15	0.48	2.72	0.75	Lublin	1.75	0.92	3.34	0.08	Neth-Bel-France	1.12	0.48	2.62	0.79	North Germany	0.98	0.52	1.86
rs439154	Serbia	0.87	0.63	1.21	0.41	Romania	0.63	0.11	3.76	0.59	Central Germany	1	0.53	1.89	0.99	Czech Republic	0.66	0.25	1.79	0.41	England	1.71	0.4	7.2	0.44	Gdansk	0.91	0.12	6.64	0.92	Italy	2.43	1.11	5.31	0.03	Lublin	1.19	0.66	2.16	0.55	Neth-Bel-France	0.73	0.32	1.67	0.45	North Germany	0.93	0.49	1.77
rs454078	Serbia	1.04	0.73	1.49	0.82	Romania	n/a	n/a	n/a	n/a	Central Germany	1.06	0.53	2.12	0.87	Czech Republic	0.85	0.28	2.6	0.77	England	4.09	0.66	25.32	0.11	Gdansk	0.24	0.02	3.21	0.27	Italy	1.68	0.74	3.82	0.21	Lublin	1.39	0.73	2.63	0.31	Neth-Bel-France	0.49	0.17	1.39	0.17	North Germany	1.33	0.63	2.8
rs4754	Serbia	1.44	1.04	1.99	0.03	Romania	0.81	0.12	5.25	0.81	Central Germany	0.92	0.47	1.8	0.8	Czech Republic	0.92	0.38	2.24	0.86	England	0.78	0.2	3.03	0.71	Gdansk	n/a	n/a	n/a	n/a	Italy	1.01	0.46	2.23	0.98	Lublin	1.07	0.56	2.04	0.83	Neth-Bel-France	0.49	0.19	1.25	0.13	North Germany	0.98	0.46	2.1
rs479777	Serbia	0.91	0.64	1.29	0.59	Romania	1.24	0.26	6.03	0.78	Central Germany	0.59	0.32	1.08	0.08	Czech Republic	1.34	0.52	3.48	0.53	England	1.52	0.35	6.66	0.56	Gdansk	0.6	0.09	4.17	0.6	Italy	0.81	0.36	1.79	0.6	Lublin	0.72	0.38	1.39	0.32	Neth-Bel-France	0.88	0.38	2.03	0.76	North Germany	1.5	0.72	3.13
rs4845624	Serbia	0.97	0.72	1.31	0.86	Romania	0.94	0.16	5.37	0.94	Central Germany	1.32	0.71	2.45	0.38	Czech Republic	1.41	0.64	3.12	0.38	England	1.81	0.5	6.55	0.34	Gdansk	n/a	n/a	n/a	n/a	Italy	0.41	0.18	0.91	0.03	Lublin	1.67	0.88	3.16	0.11	Neth-Bel-France	1.39	0.57	3.36	0.47	North Germany	1.3	0.68	2.5
rs4921492	Serbia	0.94	0.68	1.29	0.69	Romania	1.59	0.26	9.59	0.59	Central Germany	0.65	0.33	1.25	0.19	Czech Republic	2.56	0.94	7.03	0.06	England	0.29	0.06	1.44	0.11	Gdansk	4.61	0.46	45.96	0.18	Italy	1.27	0.59	2.73	0.53	Lublin	0.65	0.33	1.26	0.2	Neth-Bel-France	1.06	0.5	2.25	0.87	North Germany	1.12	0.61	2.09
rs4986790	Serbia	1.11	0.62	1.98	0.73	Romania	n/a	n/a	n/a	n/a	Central Germany	n/a	n/a	n/a	n/a	Czech Republic	n/a	n/a	n/a	n/a	England	n/a	n/a	n/a	n/a	Gdansk	n/a	n/a	n/a	n/a	Italy	n/a	n/a	n/a	n/a	Lublin	n/a	n/a	n/a	n/a	Neth-Bel-France	0.7	0.15	3.27	0.64	North Germany	n/a	n/a	n/a
rs4986791	Serbia	0.97	0.54	1.75	0.92	Romania	n/a	n/a	n/a	n/a	Central Germany	n/a	n/a	n/a	n/a	Czech Republic	n/a	n/a	n/a	n/a	England	n/a	n/a	n/a	n/a	Gdansk	n/a	n/a	n/a	n/a	Italy	n/a	n/a	n/a	n/a	Lublin	n/a	n/a	n/a	n/a	Neth-Bel-France	0.7	0.15	3.27	0.64	North Germany	n/a	n/a	n/a
rs5007259	Serbia	0.82	0.59	1.14	0.24	Romania	0.81	0.19	3.56	0.77	Central Germany	0.65	0.32	1.29	0.21	Czech Republic	1.36	0.51	3.6	0.53	England	3.39	0.88	13.02	0.06	Gdansk	n/a	n/a	n/a	n/a	Italy	1.34	0.58	3.08	0.49	Lublin	1.58	0.84	2.97	0.15	Neth-Bel-France	1.08	0.47	2.47	0.86	North Germany	0.74	0.37	1.49
rs5186	Serbia	0.78	0.56	1.09	0.14	Romania	1.68	0.28	9.93	0.54	Central Germany	1.55	0.79	3.04	0.19	Czech Republic	1.45	0.64	3.28	0.36	England	n/a	n/a	n/a	n/a	Gdansk	0.26	0.03	2.01	0.19	Italy	3.27	0.9	11.95	0.07	Lublin	0.47	0.22	0.98	0.04	Neth-Bel-France	0.46	0.2	1.08	0.07	North Germany	0.46	0.23	0.94
rs5275	Serbia	0.81	0.59	1.12	0.21	Romania	0.2	0.03	1.59	0.1	Central Germany	0.67	0.36	1.25	0.21	Czech Republic	1.58	0.67	3.73	0.29	England	0.54	0.1	3.05	0.46	Gdansk	2.57	0.22	30.47	0.44	Italy	1.57	0.64	3.85	0.32	Lublin	0.77	0.38	1.58	0.48	Neth-Bel-France	0.66	0.29	1.54	0.33	North Germany	0.66	0.34	1.3
rs5277	Serbia	1.65	1.04	2.63	0.03	Romania	n/a	n/a	n/a	n/a	Central Germany	1.01	0.4	2.58	0.98	Czech Republic	1.27	0.41	4	0.67	England	n/a	n/a	n/a	n/a	Gdansk	0.52	0.08	3.4	0.49	Italy	1.44	0.47	4.35	0.52	Lublin	2.03	0.89	4.64	0.09	Neth-Bel-France	0.84	0.29	2.48	0.76	North Germany	1.62	0.63	4.19
rs6091737	Serbia	1.08	0.77	1.51	0.67	Romania	2.41	0.31	18.89	0.37	Central Germany	0.57	0.28	1.17	0.12	Czech Republic	2.08	0.86	5.03	0.1	England	0.91	0.25	3.3	0.88	Gdansk	0.83	0.09	7.7	0.87	Italy	0.94	0.46	1.91	0.86	Lublin	0.87	0.46	1.64	0.66	Neth-Bel-France	0.91	0.4	2.08	0.83	North Germany	1.22	0.6	2.46
rs653178	Serbia	1.12	0.82	1.52	0.48	Romania	0.68	0.16	2.96	0.58	Central Germany	1.09	0.59	2.03	0.77	Czech Republic	1.41	0.58	3.43	0.43	England	1.03	0.3	3.56	0.96	Gdansk	2.46	0.34	17.57	0.36	Italy	1.23	0.57	2.67	0.59	Lublin	0.72	0.39	1.34	0.3	Neth-Bel-France	1.27	0.59	2.73	0.54	North Germany	0.47	0.22	0.99
rs6585989	Serbia	1.24	0.9	1.73	0.19	Romania	2.9	0.54	15.47	0.18	Central Germany	1.4	0.77	2.56	0.26	Czech Republic	1.34	0.63	2.81	0.44	England	1.03	0.22	4.95	0.97	Gdansk	n/a	n/a	n/a	n/a	Italy	0.8	0.33	1.93	0.62	Lublin	0.84	0.45	1.57	0.57	Neth-Bel-France	1.22	0.5	2.93	0.66	North Germany	1.31	0.72	2.37
rs671976	Serbia	1.38	1.02	1.88	0.04	Romania	3.25	0.64	16.55	0.13	Central Germany	1.13	0.63	2.01	0.68	Czech Republic	0.85	0.36	2.02	0.71	England	2.09	0.47	9.33	0.31	Gdansk	1.17	0.16	8.38	0.87	Italy	0.9	0.44	1.85	0.77	Lublin	1.39	0.77	2.5	0.27	Neth-Bel-France	1.62	0.69	3.84	0.26	North Germany	1.35	0.72	2.53
rs6748088	Serbia	1.13	0.82	1.55	0.46	Romania	3.8	0.78	18.49	0.08	Central Germany	1.12	0.58	2.15	0.74	Czech Republic	1.65	0.71	3.81	0.23	England	0.94	0.26	3.44	0.92	Gdansk	0.5	0.09	2.63	0.4	Italy	0.56	0.26	1.22	0.14	Lublin	0.81	0.38	1.71	0.57	Neth-Bel-France	1.29	0.61	2.75	0.5	North Germany	0.66	0.32	1.33
rs6800271	Serbia	1.08	0.79	1.48	0.63	Romania	0.41	0.09	1.87	0.22	Central Germany	1.04	0.54	2.01	0.91	Czech Republic	n/a	n/a	n/a	n/a	England	0.57	0.13	2.58	0.45	Gdansk	2.82	0.4	19.94	0.29	Italy	1.39	0.61	3.15	0.43	Lublin	0.43	0.21	0.88	0.02	Neth-Bel-France	1.09	0.46	2.6	0.85	North Germany	0.98	0.5	1.89
rs6822371	Serbia	0.98	0.72	1.34	0.9	Romania	0.65	0.1	4.41	0.64	Central Germany	0.98	0.52	1.86	0.96	Czech Republic	0.97	0.43	2.17	0.94	England	1.51	0.43	5.28	0.5	Gdansk	n/a	n/a	n/a	n/a	Italy	2.12	0.91	4.94	0.08	Lublin	0.88	0.46	1.69	0.7	Neth-Bel-France	0.75	0.34	1.67	0.48	North Germany	1.28	0.7	2.36
rs6969927	Serbia	0.92	0.64	1.32	0.64	Romania	0.34	0.05	2.45	0.25	Central Germany	0.92	0.45	1.87	0.81	Czech Republic	0.99	0.4	2.46	0.98	England	0.22	0.03	1.69	0.13	Gdansk	0.99	0.12	8.42	1	Italy	1.23	0.47	3.19	0.67	Lublin	1.75	0.92	3.35	0.08	Neth-Bel-France	0.77	0.3	1.97	0.58	North Germany	0.91	0.4	2.06
rs7071579	Serbia	0.87	0.65	1.17	0.35	Romania	1.64	0.27	10.03	0.56	Central Germany	0.83	0.47	1.45	0.5	Czech Republic	2.43	0.97	6.11	0.05	England	0.88	0.31	2.53	0.8	Gdansk	2.15	0.29	15.95	0.44	Italy	1.12	0.52	2.41	0.76	Lublin	0.95	0.55	1.65	0.86	Neth-Bel-France	0.91	0.42	1.97	0.81	North Germany	0.92	0.48	1.78
rs712044	Serbia	1.08	0.78	1.49	0.65	Romania	1.2	0.23	6.27	0.82	Central Germany	0.6	0.29	1.22	0.15	Czech Republic	0.84	0.38	1.82	0.64	England	1.75	0.42	7.33	0.42	Gdansk	0.71	0.1	4.85	0.72	Italy	1.26	0.51	3.11	0.61	Lublin	1.24	0.68	2.27	0.48	Neth-Bel-France	0.99	0.44	2.26	0.99	North Germany	0.72	0.35	1.51
rs7194886	Serbia	1.18	0.86	1.61	0.3	Romania	3.02	0.6	15.33	0.15	Central Germany	0.9	0.5	1.61	0.71	Czech Republic	1.86	0.85	4.09	0.11	England	0.27	0.07	1.09	0.05	Gdansk	2.64	0.42	16.39	0.29	Italy	1.32	0.63	2.78	0.45	Lublin	1.1	0.61	2	0.75	Neth-Bel-France	3.37	1.37	8.29	0.01	North Germany	0.87	0.45	1.66
rs7517847	Serbia	1.23	0.88	1.71	0.22	Romania	0.2	0.03	1.33	0.08	Central Germany	1.18	0.63	2.23	0.6	Czech Republic	0.53	0.22	1.25	0.14	England	0.39	0.1	1.53	0.15	Gdansk	1.04	0.17	6.5	0.97	Italy	1.23	0.52	2.86	0.64	Lublin	1.18	0.66	2.1	0.57	Neth-Bel-France	0.9	0.42	1.95	0.79	North Germany	1.46	0.72	2.98
rs7573065	Serbia	n/a	n/a	n/a	n/a	Romania	n/a	n/a	n/a	n/a	Central Germany	0.73	0.25	2.14	0.56	Czech Republic	0.4	0.1	1.63	0.19	England	n/a	n/a	n/a	n/a	Gdansk	n/a	n/a	n/a	n/a	Italy	1.13	0.25	5.06	0.87	Lublin	n/a	n/a	n/a	n/a	Neth-Bel-France	n/a	n/a	n/a	n/a	North Germany	n/a	n/a	n/a
rs7667298	Serbia	1.09	0.81	1.48	0.55	Romania	6.5	0.79	53.6	0.06	Central Germany	0.99	0.53	1.88	0.98	Czech Republic	1.36	0.55	3.37	0.5	England	0.24	0.05	1.08	0.05	Gdansk	0.23	0.02	2.07	0.18	Italy	1.41	0.58	3.44	0.44	Lublin	1.24	0.7	2.22	0.46	Neth-Bel-France	0.39	0.15	0.97	0.04	North Germany	1.17	0.64	2.14
rs767455	Serbia	1.02	0.75	1.38	0.91	Romania	0.3	0.07	1.31	0.09	Central Germany	0.95	0.53	1.69	0.86	Czech Republic	5.53	1.82	16.81	0.002	England	1.08	0.33	3.55	0.89	Gdansk	7.52	0.6	93.93	0.11	Italy	0.63	0.29	1.38	0.24	Lublin	0.72	0.41	1.26	0.24	Neth-Bel-France	0.89	0.39	2.05	0.78	North Germany	1.21	0.63	2.3
rs7691507	Serbia	1.06	0.71	1.57	0.79	Romania	2.11	0.33	13.62	0.4	Central Germany	0.88	0.44	1.76	0.72	Czech Republic	0.76	0.29	1.98	0.56	England	5.11	0.63	41.71	0.11	Gdansk	1.56	0.13	18.5	0.72	Italy	0.49	0.21	1.14	0.09	Lublin	0.73	0.37	1.47	0.38	Neth-Bel-France	0.83	0.33	2.09	0.69	North Germany	2.82	0.95	8.39
rs7756421	Serbia	0.9	0.59	1.39	0.65	Romania	n/a	n/a	n/a	n/a	Central Germany	1.67	0.75	3.72	0.21	Czech Republic	n/a	n/a	n/a	n/a	England	0.18	0.02	1.86	0.13	Gdansk	0.8	0.1	6.39	0.83	Italy	1.95	0.83	4.59	0.12	Lublin	0.97	0.38	2.5	0.95	Neth-Bel-France	0.57	0.18	1.78	0.33	North Germany	0.53	0.18	1.57
rs7817	Serbia	0.95	0.7	1.28	0.73	Romania	1.81	0.38	8.63	0.42	Central Germany	0.95	0.54	1.65	0.85	Czech Republic	0.81	0.37	1.76	0.58	England	0.91	0.25	3.31	0.88	Gdansk	0.25	0.03	1.95	0.18	Italy	1.16	0.56	2.4	0.69	Lublin	1.14	0.66	1.95	0.64	Neth-Bel-France	1.36	0.59	3.13	0.47	North Germany	0.89	0.48	1.65
rs833068	Serbia	1.03	0.74	1.42	0.86	Romania	2.03	0.31	13.5	0.43	Central Germany	0.93	0.5	1.72	0.82	Czech Republic	0.81	0.34	1.89	0.61	England	0.12	0.02	0.82	0.02	Gdansk	2.58	0.3	22.32	0.38	Italy	0.88	0.44	1.74	0.7	Lublin	2.13	1.1	4.11	0.02	Neth-Bel-France	0.88	0.4	1.94	0.74	North Germany	0.87	0.44	1.71
rs916977	Serbia	1.33	0.96	1.83	0.08	Romania	2.07	0.36	12.03	0.39	Central Germany	0.57	0.2	1.63	0.29	Czech Republic	0.89	0.28	2.78	0.84	England	0.75	0.18	3.05	0.67	Gdansk	n/a	n/a	n/a	n/a	Italy	1.63	0.74	3.62	0.22	Lublin	1.04	0.45	2.39	0.93	Neth-Bel-France	0.91	0.28	2.95	0.87	North Germany	1.35	0.64	2.87
rs9271366	Serbia	1.22	0.7	2.11	0.48	Romania	n/a	n/a	n/a	n/a	Central Germany	2.02	0.82	4.96	0.12	Czech Republic	1.04	0.36	3.02	0.94	England	n/a	n/a	n/a	n/a	Gdansk	n/a	n/a	n/a	n/a	Italy	0.49	0.15	1.55	0.22	Lublin	0.72	0.31	1.67	0.44	Neth-Bel-France	1.04	0.39	2.74	0.94	North Germany	1.79	0.68	4.74
rs9277542	Serbia	1.54	1.06	2.24	0.02	Romania	1.03	0.2	5.27	0.97	Central Germany	1.95	0.99	3.85	0.05	Czech Republic	0.76	0.33	1.72	0.49	England	0.84	0.19	3.65	0.81	Gdansk	0.31	0.03	3.35	0.33	Italy	0.76	0.36	1.62	0.48	Lublin	1.13	0.59	2.17	0.7	Neth-Bel-France	0.93	0.4	2.19	0.88	North Germany	0.95	0.46	1.94
rs9302752	Serbia	1.36	0.96	1.92	0.08	Romania	3.52	0.55	22.4	0.15	Central Germany	0.35	0.12	1.04	0.06	Czech Republic	0.8	0.3	2.14	0.66	England	2.18	0.55	8.64	0.24	Gdansk	7.7	0.71	83.49	0.09	Italy	1.12	0.44	2.88	0.81	Lublin	0.84	0.44	1.58	0.58	Neth-Bel-France	0.52	0.19	1.41	0.2	North Germany	1.13	0.52	2.45
rs9378264	Serbia	0.85	0.57	1.29	0.46	Romania	68.5	0.42	n/a	0.08	Central Germany	2.2	1.22	3.97	0.01	Czech Republic	n/a	n/a	n/a	n/a	England	1.25	0.24	6.53	0.78	Gdansk	n/a	n/a	n/a	n/a	Italy	0.87	0.34	2.24	0.77	Lublin	0.99	0.55	1.79	0.97	Neth-Bel-France	0.7	0.25	1.99	0.5	North Germany	1.54	0.8	2.98
[truncated: 20 more columns]

## Sheet: Dyspnea
SNP	region	OR	95% CI		p	region	OR	95% CI		p	region	OR	95% CI		p	region	OR	95% CI		p	region	OR	95% CI		p	region	OR	95% CI		p	region	OR	95% CI		p	region	OR	95% CI		p	region	OR	95% CI		p	region	OR	95% CI
rs1044670	Serbia	0.87	0.66	1.15	0.32	Romania	n/a	n/a	n/a	n/a	Central Germany	1	0.47	2.15	0.99	Czech Republic	n/a	n/a	n/a	n/a	England	n/a	n/a	n/a	n/a	Gdansk	0.51	0.16	1.65	0.25	Italy	0.92	0.36	2.34	0.85	Lublin	0.85	0.35	2.04	0.71	Neth-Bel-France	0.73	0.32	1.67	0.45	North Germany	0.45	0.16	1.29
rs1049550	Serbia	1.36	1.09	1.7	0.01	Romania	3.11	0.53	18.26	0.18	Central Germany	0.74	0.41	1.33	0.3	Czech Republic	1.37	0.41	4.62	0.59	England	n/a	n/a	n/a	n/a	Gdansk	1.57	0.65	3.79	0.3	Italy	0.57	0.21	1.52	0.25	Lublin	1.45	0.75	2.78	0.26	Neth-Bel-France	0.77	0.39	1.51	0.44	North Germany	1.11	0.54	2.28
rs11013389	Serbia	1.14	0.89	1.45	0.29	Romania	n/a	n/a	n/a	n/a	Central Germany	1.48	0.73	2.99	0.27	Czech Republic	3.48	0.61	19.97	0.15	England	n/a	n/a	n/a	n/a	Gdansk	0.52	0.17	1.58	0.24	Italy	0.28	0.09	0.9	0.03	Lublin	0.87	0.38	1.97	0.73	Neth-Bel-France	1.43	0.52	3.91	0.48	North Germany	2.42	1	5.85
rs11074932	Serbia	1.02	0.83	1.26	0.85	Romania	0.87	0.16	4.82	0.86	Central Germany	0.66	0.34	1.29	0.22	Czech Republic	2.15	0.78	5.95	0.13	England	n/a	n/a	n/a	n/a	Gdansk	0.82	0.31	2.19	0.68	Italy	1.85	0.78	4.39	0.15	Lublin	0.68	0.34	1.39	0.29	Neth-Bel-France	0.5	0.23	1.07	0.07	North Germany	0.88	0.48	1.6
rs11209026	Serbia	1.18	0.75	1.86	0.48	Romania	n/a	n/a	n/a	n/a	Central Germany	n/a	n/a	n/a	n/a	Czech Republic	n/a	n/a	n/a	n/a	England	n/a	n/a	n/a	n/a	Gdansk	n/a	n/a	n/a	n/a	Italy	n/a	n/a	n/a	n/a	Lublin	0.84	0.26	2.65	0.76	Neth-Bel-France	n/a	n/a	n/a	n/a	North Germany	n/a	n/a	n/a
rs11362	Serbia	1	0.82	1.22	1	Romania	0.8	0.13	4.88	0.79	Central Germany	1.07	0.63	1.83	0.8	Czech Republic	0.89	0.34	2.33	0.81	England	n/a	n/a	n/a	n/a	Gdansk	1.56	0.58	4.19	0.36	Italy	0.91	0.37	2.21	0.82	Lublin	1.17	0.6	2.31	0.64	Neth-Bel-France	1.68	0.87	3.24	0.12	North Germany	0.63	0.33	1.21
rs11465804	Serbia	0.87	0.54	1.4	0.57	Romania	n/a	n/a	n/a	n/a	Central Germany	n/a	n/a	n/a	n/a	Czech Republic	n/a	n/a	n/a	n/a	England	n/a	n/a	n/a	n/a	Gdansk	n/a	n/a	n/a	n/a	Italy	n/a	n/a	n/a	n/a	Lublin	1.29	0.4	4.17	0.66	Neth-Bel-France	n/a	n/a	n/a	n/a	North Germany	n/a	n/a	n/a
rs1148459	Serbia	0.93	0.76	1.14	0.48	Romania	0.32	0.05	1.96	0.19	Central Germany	0.78	0.45	1.37	0.39	Czech Republic	1.61	0.48	5.39	0.43	England	n/a	n/a	n/a	n/a	Gdansk	1.03	0.45	2.35	0.95	Italy	0.92	0.37	2.27	0.85	Lublin	1.04	0.55	1.94	0.91	Neth-Bel-France	1.02	0.52	2	0.95	North Germany	1.26	0.67	2.37
rs11569393	Serbia	1.04	0.86	1.27	0.68	Romania	0.29	0.04	1.87	0.16	Central Germany	1.14	0.66	1.95	0.64	Czech Republic	0.82	0.32	2.1	0.66	England	n/a	n/a	n/a	n/a	Gdansk	1.09	0.47	2.53	0.84	Italy	1.13	0.48	2.67	0.77	Lublin	1.09	0.58	2.04	0.78	Neth-Bel-France	0.84	0.45	1.57	0.58	North Germany	2.4	1.19	4.86
rs11728697	Serbia	1.02	0.83	1.25	0.85	Romania	0.34	0.06	1.86	0.19	Central Germany	0.77	0.43	1.38	0.38	Czech Republic	1	0.3	3.29	1	England	n/a	n/a	n/a	n/a	Gdansk	1.76	0.75	4.12	0.19	Italy	1.03	0.47	2.28	0.93	Lublin	1.86	0.88	3.94	0.1	Neth-Bel-France	1.82	0.98	3.38	0.06	North Germany	0.51	0.28	0.93
rs11730582	Serbia	1.04	0.85	1.27	0.69	Romania	2.17	0.52	9.09	0.26	Central Germany	0.79	0.44	1.4	0.41	Czech Republic	1.03	0.33	3.16	0.96	England	n/a	n/a	n/a	n/a	Gdansk	0.54	0.24	1.2	0.12	Italy	0.82	0.36	1.86	0.63	Lublin	0.53	0.27	1.06	0.07	Neth-Bel-France	0.52	0.28	0.96	0.04	North Germany	1.56	0.83	2.92
rs12035082	Serbia	0.82	0.67	1.01	0.07	Romania	2.26	0.45	11.24	0.29	Central Germany	2.28	1.21	4.28	0.01	Czech Republic	0.97	0.34	2.71	0.95	England	n/a	n/a	n/a	n/a	Gdansk	1.07	0.44	2.6	0.88	Italy	0.57	0.25	1.29	0.17	Lublin	1.59	0.79	3.2	0.19	Neth-Bel-France	0.98	0.53	1.81	0.94	North Germany	0.85	0.45	1.6
rs12069782	Serbia	1.07	0.83	1.37	0.6	Romania	n/a	n/a	n/a	n/a	Central Germany	1.03	0.55	1.94	0.93	Czech Republic	0.98	0.31	3.09	0.97	England	n/a	n/a	n/a	n/a	Gdansk	1.23	0.48	3.16	0.66	Italy	1.8	0.58	5.63	0.3	Lublin	0.62	0.23	1.64	0.33	Neth-Bel-France	1.33	0.58	3.06	0.5	North Germany	0.37	0.16	0.85
rs12636851	Serbia	1.23	1	1.5	0.05	Romania	1.89	0.48	7.44	0.33	Central Germany	0.79	0.42	1.52	0.48	Czech Republic	2.66	0.91	7.76	0.06	England	n/a	n/a	n/a	n/a	Gdansk	1.02	0.43	2.43	0.96	Italy	1.06	0.46	2.43	0.88	Lublin	0.75	0.38	1.49	0.41	Neth-Bel-France	0.91	0.46	1.78	0.77	North Germany	1.2	0.64	2.25
rs12793173	Serbia	0.97	0.78	1.2	0.75	Romania	7.46	0.44	n/a	0.14	Central Germany	0.74	0.36	1.52	0.41	Czech Republic	n/a	n/a	n/a	n/a	England	n/a	n/a	n/a	n/a	Gdansk	1.31	0.5	3.47	0.58	Italy	0.6	0.26	1.39	0.23	Lublin	0.91	0.46	1.79	0.77	Neth-Bel-France	0.79	0.39	1.58	0.5	North Germany	1.67	0.89	3.13
rs12858139	Serbia	1.11	0.91	1.35	0.29	Romania	5.54	0.51	60.86	0.13	Central Germany	1.15	0.64	2.07	0.65	Czech Republic	0.86	0.33	2.28	0.76	England	n/a	n/a	n/a	n/a	Gdansk	0.54	0.21	1.37	0.18	Italy	1.25	0.51	3.06	0.62	Lublin	0.76	0.39	1.51	0.43	Neth-Bel-France	1.93	0.97	3.86	0.06	North Germany	0.59	0.31	1.13
rs1544410	Serbia	0.95	0.78	1.17	0.65	Romania	0.19	0.02	2.29	0.16	Central Germany	1.26	0.73	2.18	0.41	Czech Republic	1.72	0.48	6.16	0.39	England	n/a	n/a	n/a	n/a	Gdansk	0.63	0.27	1.48	0.28	Italy	0.94	0.4	2.2	0.88	Lublin	1.03	0.5	2.12	0.93	Neth-Bel-France	1.85	0.87	3.92	0.11	North Germany	1.04	0.57	1.89
rs16957413	Serbia	1.04	0.7	1.54	0.84	Romania	n/a	n/a	n/a	n/a	Central Germany	1.55	0.57	4.21	0.38	Czech Republic	0.1	0.01	1.01	0.04	England	n/a	n/a	n/a	n/a	Gdansk	n/a	n/a	n/a	n/a	Italy	1.39	0.38	5.16	0.61	Lublin	n/a	n/a	n/a	n/a	Neth-Bel-France	0.81	0.34	1.94	0.63	North Germany	1.03	0.4	2.64
rs16997340	Serbia	0.87	0.6	1.27	0.48	Romania	n/a	n/a	n/a	n/a	Central Germany	2.74	0.77	9.75	0.11	Czech Republic	1.41	0.32	6.17	0.64	England	n/a	n/a	n/a	n/a	Gdansk	1.95	0.5	7.6	0.33	Italy	n/a	n/a	n/a	n/a	Lublin	n/a	n/a	n/a	n/a	Neth-Bel-France	0.83	0.32	2.17	0.7	North Germany	n/a	n/a	n/a
rs17221417	Serbia	0.98	0.77	1.24	0.87	Romania	0.49	0.07	3.38	0.44	Central Germany	1.1	0.6	2.01	0.76	Czech Republic	0.54	0.17	1.71	0.28	England	n/a	n/a	n/a	n/a	Gdansk	0.95	0.36	2.49	0.92	Italy	0.93	0.37	2.35	0.88	Lublin	1.06	0.51	2.19	0.88	Neth-Bel-France	1.02	0.47	2.22	0.95	North Germany	0.92	0.46	1.87
rs1799724	Serbia	0.88	0.69	1.13	0.33	Romania	2.12	0.31	14.65	0.41	Central Germany	0.9	0.37	2.22	0.83	Czech Republic	n/a	n/a	n/a	n/a	England	n/a	n/a	n/a	n/a	Gdansk	1.6	0.44	5.79	0.47	Italy	1.71	0.56	5.24	0.33	Lublin	0.43	0.09	2.08	0.29	Neth-Bel-France	0.46	0.17	1.25	0.12	North Germany	0.64	0.27	1.53
rs1799864	Serbia	1.22	0.91	1.63	0.19	Romania	0.76	0.11	5.1	0.77	Central Germany	2.59	0.85	7.85	0.09	Czech Republic	0.54	0.15	1.96	0.34	England	n/a	n/a	n/a	n/a	Gdansk	2.27	0.6	8.61	0.22	Italy	0.45	0.14	1.42	0.16	Lublin	0.64	0.11	3.63	0.61	Neth-Bel-France	0.65	0.2	2.14	0.47	North Germany	0.71	0.24	2.1
rs1799865	Serbia	0.91	0.75	1.12	0.37	Romania	0.09	0	2.31	0.12	Central Germany	1.03	0.58	1.84	0.92	Czech Republic	1.34	0.43	4.16	0.6	England	n/a	n/a	n/a	n/a	Gdansk	0.52	0.19	1.45	0.2	Italy	1.02	0.46	2.3	0.95	Lublin	1.28	0.62	2.63	0.5	Neth-Bel-France	1.12	0.56	2.24	0.74	North Germany	1.45	0.75	2.79
rs1799964	Serbia	1.03	0.79	1.34	0.84	Romania	n/a	n/a	n/a	n/a	Central Germany	0.67	0.31	1.44	0.3	Czech Republic	1.47	0.41	5.34	0.54	England	n/a	n/a	n/a	n/a	Gdansk	1.61	0.45	5.75	0.46	Italy	1.26	0.37	4.34	0.7	Lublin	1.47	0.66	3.25	0.34	Neth-Bel-France	0.71	0.33	1.54	0.38	North Germany	1.26	0.58	2.76
rs1799988	Serbia	1.05	0.86	1.28	0.62	Romania	2.17	0.42	11.18	0.32	Central Germany	1.05	0.6	1.83	0.88	Czech Republic	0.95	0.32	2.79	0.93	England	n/a	n/a	n/a	n/a	Gdansk	1.68	0.69	4.12	0.24	Italy	0.92	0.44	1.91	0.81	Lublin	0.66	0.33	1.3	0.22	Neth-Bel-France	1.12	0.6	2.06	0.72	North Germany	0.67	0.35	1.26
rs1800024	Serbia	0.91	0.67	1.22	0.52	Romania	n/a	n/a	n/a	n/a	Central Germany	0.48	0.17	1.41	0.18	Czech Republic	1.84	0.51	6.64	0.34	England	n/a	n/a	n/a	n/a	Gdansk	0.83	0.26	2.63	0.74	Italy	1.21	0.34	4.35	0.76	Lublin	1.51	0.27	8.43	0.64	Neth-Bel-France	1.05	0.36	3.08	0.93	North Germany	0.69	0.25	1.93
rs1800471	Serbia	n/a	n/a	n/a	n/a	Romania	n/a	n/a	n/a	n/a	Central Germany	2.05	0.69	6.07	0.19	Czech Republic	0.59	0.09	3.99	0.57	England	n/a	n/a	n/a	n/a	Gdansk	2.13	0.39	11.52	0.37	Italy	1.16	0.18	7.57	0.88	Lublin	n/a	n/a	n/a	n/a	Neth-Bel-France	n/a	n/a	n/a	n/a	North Germany	0.5	0.12	2.08
rs1800587	Serbia	1.19	0.94	1.5	0.14	Romania	n/a	n/a	n/a	n/a	Central Germany	1.51	0.83	2.77	0.18	Czech Republic	0.9	0.31	2.59	0.84	England	n/a	n/a	n/a	n/a	Gdansk	1.34	0.58	3.11	0.49	Italy	0.82	0.33	2.06	0.67	Lublin	1.41	0.69	2.89	0.34	Neth-Bel-France	1	0.52	1.91	1	North Germany	0.9	0.46	1.76
rs1800629	Serbia	0.94	0.73	1.21	0.63	Romania	n/a	n/a	n/a	n/a	Central Germany	0.8	0.4	1.59	0.51	Czech Republic	0.31	0.09	1.13	0.07	England	n/a	n/a	n/a	n/a	Gdansk	0.37	0.12	1.09	0.07	Italy	0.34	0.08	1.39	0.12	Lublin	2.86	1.06	7.72	0.04	Neth-Bel-France	0.83	0.34	2.02	0.68	North Germany	0.77	0.36	1.63
rs1800630	Serbia	1.01	0.76	1.35	0.95	Romania	n/a	n/a	n/a	n/a	Central Germany	1.39	0.61	3.16	0.42	Czech Republic	0.26	0.05	1.47	0.11	England	n/a	n/a	n/a	n/a	Gdansk	0.88	0.17	4.63	0.87	Italy	0.69	0.14	3.38	0.63	Lublin	0.99	0.38	2.6	0.99	Neth-Bel-France	1.23	0.53	2.85	0.63	North Germany	0.54	0.23	1.3
rs1800795	Serbia	1.11	0.91	1.37	0.3	Romania	0.89	0.11	7.13	0.9	Central Germany	1.19	0.68	2.09	0.54	Czech Republic	0.55	0.18	1.69	0.28	England	n/a	n/a	n/a	n/a	Gdansk	0.91	0.4	2.11	0.83	Italy	1.33	0.59	3.01	0.48	Lublin	1.18	0.6	2.31	0.63	Neth-Bel-France	0.9	0.47	1.72	0.74	North Germany	1.67	0.87	3.21
rs1800797	Serbia	0.9	0.73	1.1	0.3	Romania	1.48	0.18	12.25	0.7	Central Germany	0.76	0.42	1.37	0.35	Czech Republic	1.83	0.59	5.63	0.28	England	n/a	n/a	n/a	n/a	Gdansk	0.75	0.3	1.86	0.53	Italy	2.23	0.94	5.3	0.06	Lublin	0.95	0.48	1.88	0.88	Neth-Bel-France	1.25	0.67	2.35	0.48	North Germany	0.55	0.29	1.04
rs1800871	Serbia	1.04	0.83	1.31	0.71	Romania	0.95	0.17	5.38	0.95	Central Germany	1.12	0.59	2.14	0.73	Czech Republic	0.4	0.1	1.54	0.17	England	n/a	n/a	n/a	n/a	Gdansk	0.91	0.34	2.46	0.86	Italy	1.23	0.52	2.93	0.63	Lublin	0.64	0.26	1.57	0.33	Neth-Bel-France	0.61	0.28	1.32	0.2	North Germany	1.31	0.65	2.64
rs1800872	Serbia	0.96	0.77	1.2	0.72	Romania	1.05	0.19	5.92	0.95	Central Germany	0.89	0.47	1.7	0.73	Czech Republic	2.49	0.65	9.58	0.17	England	n/a	n/a	n/a	n/a	Gdansk	0.97	0.36	2.63	0.95	Italy	0.93	0.4	2.18	0.87	Lublin	1.55	0.64	3.78	0.33	Neth-Bel-France	1.71	0.79	3.73	0.17	North Germany	0.76	0.38	1.53
rs1861759	Serbia	0.98	0.8	1.2	0.85	Romania	0.74	0.16	3.49	0.69	Central Germany	0.93	0.53	1.63	0.8	Czech Republic	1.11	0.47	2.63	0.8	England	n/a	n/a	n/a	n/a	Gdansk	1.24	0.55	2.8	0.59	Italy	0.89	0.39	2.06	0.79	Lublin	0.83	0.42	1.64	0.59	Neth-Bel-France	0.9	0.48	1.71	0.75	North Germany	1.1	0.59	2.06
rs1869133	Serbia	0.84	0.66	1.08	0.18	Romania	n/a	n/a	n/a	n/a	Central Germany	1.5	0.79	2.84	0.21	Czech Republic	n/a	n/a	n/a	n/a	England	n/a	n/a	n/a	n/a	Gdansk	1.61	0.6	4.37	0.34	Italy	1.42	0.52	3.87	0.49	Lublin	1.59	0.67	3.75	0.28	Neth-Bel-France	1.03	0.46	2.33	0.94	North Germany	1.04	0.43	2.53
rs1869135	Serbia	0.83	0.65	1.06	0.13	Romania	n/a	n/a	n/a	n/a	Central Germany	1.55	0.81	2.95	0.18	Czech Republic	n/a	n/a	n/a	n/a	England	n/a	n/a	n/a	n/a	Gdansk	1.42	0.53	3.78	0.47	Italy	1.42	0.52	3.87	0.49	Lublin	1.75	0.75	4.13	0.19	Neth-Bel-France	0.94	0.42	2.13	0.88	North Germany	1.09	0.46	2.61
rs187238	Serbia	0.98	0.79	1.22	0.87	Romania	1.12	0.24	5.32	0.88	Central Germany	0.57	0.28	1.13	0.1	Czech Republic	0.46	0.14	1.47	0.17	England	n/a	n/a	n/a	n/a	Gdansk	0.91	0.31	2.63	0.86	Italy	1.82	0.75	4.42	0.18	Lublin	0.8	0.37	1.72	0.56	Neth-Bel-France	0.54	0.23	1.23	0.14	North Germany	0.7	0.34	1.44
rs1891467	Serbia	1.07	0.85	1.33	0.57	Romania	0.83	0.13	5.28	0.83	Central Germany	0.82	0.42	1.59	0.55	Czech Republic	3.25	0.87	12.11	0.07	England	n/a	n/a	n/a	n/a	Gdansk	1.65	0.64	4.28	0.29	Italy	1.11	0.43	2.91	0.82	Lublin	1.92	0.7	5.31	0.2	Neth-Bel-France	0.52	0.24	1.13	0.09	North Germany	1.3	0.57	2.96
rs189667	Serbia	0.96	0.78	1.2	0.74	Romania	1.45	0.33	6.36	0.6	Central Germany	0.53	0.26	1.05	0.06	Czech Republic	0.47	0.14	1.54	0.2	England	n/a	n/a	n/a	n/a	Gdansk	0.64	0.22	1.83	0.39	Italy	2.1	0.86	5.13	0.09	Lublin	0.87	0.41	1.87	0.72	Neth-Bel-France	0.55	0.24	1.24	0.15	North Germany	0.6	0.28	1.24
rs1919364	Serbia	1.02	0.84	1.25	0.81	Romania	0.56	0.07	4.46	0.56	Central Germany	1.33	0.77	2.31	0.31	Czech Republic	0.81	0.32	2.04	0.64	England	n/a	n/a	n/a	n/a	Gdansk	3.37	1.08	10.49	0.03	Italy	1.46	0.6	3.56	0.39	Lublin	0.96	0.48	1.89	0.9	Neth-Bel-France	1.38	0.75	2.55	0.29	North Germany	0.96	0.52	1.77
rs1946518	Serbia	1.03	0.85	1.24	0.78	Romania	0.47	0.09	2.36	0.33	Central Germany	1.84	1.01	3.34	0.04	Czech Republic	1.46	0.46	4.6	0.51	England	n/a	n/a	n/a	n/a	Gdansk	0.94	0.4	2.19	0.88	Italy	0.69	0.31	1.54	0.35	Lublin	1.06	0.53	2.14	0.86	Neth-Bel-France	1.47	0.77	2.83	0.24	North Germany	1.75	0.88	3.47
rs1953600	Serbia	1.03	0.84	1.25	0.78	Romania	n/a	n/a	n/a	n/a	Central Germany	0.76	0.43	1.34	0.34	Czech Republic	1.37	0.41	4.62	0.59	England	n/a	n/a	n/a	n/a	Gdansk	0.87	0.34	2.22	0.77	Italy	0.41	0.16	1.04	0.06	Lublin	1.37	0.72	2.6	0.33	Neth-Bel-France	0.77	0.36	1.66	0.5	North Germany	0.92	0.47	1.79
rs2015086	Serbia	1.02	0.77	1.36	0.87	Romania	3.83	0.3	49.01	0.27	Central Germany	1.52	0.58	4.01	0.39	Czech Republic	0.1	0.01	0.88	0.03	England	n/a	n/a	n/a	n/a	Gdansk	n/a	n/a	n/a	n/a	Italy	0.95	0.29	3.1	0.93	Lublin	0.69	0.29	1.63	0.39	Neth-Bel-France	n/a	n/a	n/a	n/a	North Germany	1.45	0.69	3.04
rs2040388	Serbia	0.95	0.77	1.17	0.63	Romania	4.11	0.48	35.12	0.17	Central Germany	0.91	0.49	1.66	0.75	Czech Republic	1.49	0.53	4.21	0.43	England	n/a	n/a	n/a	n/a	Gdansk	1.34	0.56	3.22	0.5	Italy	1.4	0.56	3.49	0.46	Lublin	0.76	0.37	1.56	0.45	Neth-Bel-France	1.34	0.71	2.54	0.36	North Germany	0.85	0.43	1.67
rs2071746	Serbia	0.98	0.8	1.19	0.81	Romania	1.84	0.28	12.02	0.5	Central Germany	0.83	0.47	1.45	0.5	Czech Republic	1.51	0.6	3.81	0.37	England	n/a	n/a	n/a	n/a	Gdansk	1.02	0.46	2.23	0.97	Italy	0.81	0.38	1.7	0.56	Lublin	1.52	0.76	3.07	0.23	Neth-Bel-France	0.76	0.36	1.59	0.46	North Germany	1.69	0.92	3.09
rs2075800	Serbia	0.94	0.77	1.16	0.58	Romania	6.57	0.63	68.98	0.09	Central Germany	1.06	0.58	1.94	0.84	Czech Republic	1.3	0.44	3.82	0.63	England	n/a	n/a	n/a	n/a	Gdansk	1.23	0.48	3.17	0.67	Italy	1.34	0.56	3.22	0.5	Lublin	1.21	0.58	2.52	0.61	Neth-Bel-France	1.15	0.58	2.31	0.68	North Germany	1.15	0.58	2.28
rs2076530	Serbia	1.03	0.83	1.28	0.8	Romania	1.59	0.32	7.86	0.54	Central Germany	1.08	0.54	2.14	0.83	Czech Republic	0.65	0.19	2.2	0.47	England	n/a	n/a	n/a	n/a	Gdansk	0.88	0.34	2.28	0.79	Italy	0.91	0.42	1.95	0.8	Lublin	1.14	0.54	2.38	0.73	Neth-Bel-France	1.17	0.57	2.38	0.66	North Germany	1.53	0.75	3.13
rs2125489	Serbia	1.14	0.8	1.63	0.47	Romania	n/a	n/a	n/a	n/a	Central Germany	1.14	0.44	2.97	0.78	Czech Republic	0.36	0.04	3.36	0.35	England	n/a	n/a	n/a	n/a	Gdansk	n/a	n/a	n/a	n/a	Italy	0.6	0.13	2.91	0.52	Lublin	0.73	0.32	1.68	0.46	Neth-Bel-France	1.94	0.64	5.88	0.24	North Germany	0.93	0.39	2.2
rs2206593	Serbia	1.09	0.71	1.65	0.7	Romania	n/a	n/a	n/a	n/a	Central Germany	n/a	n/a	n/a	n/a	Czech Republic	n/a	n/a	n/a	n/a	England	n/a	n/a	n/a	n/a	Gdansk	n/a	n/a	n/a	n/a	Italy	n/a	n/a	n/a	n/a	Lublin	n/a	n/a	n/a	n/a	Neth-Bel-France	0.54	0.1	2.76	0.45	North Germany	1.13	0.36	3.57
rs2227956	Serbia	1.26	0.91	1.76	0.16	Romania	0.26	0.02	3.04	0.25	Central Germany	1.02	0.51	2.07	0.95	Czech Republic	2.65	0.58	12.14	0.19	England	n/a	n/a	n/a	n/a	Gdansk	n/a	n/a	n/a	n/a	Italy	0.27	0.03	2.52	0.24	Lublin	0.51	0.2	1.25	0.13	Neth-Bel-France	0.87	0.42	1.79	0.7	North Germany	1.79	0.72	4.43
rs2233406	Serbia	0.95	0.76	1.2	0.68	Romania	1.18	0.24	5.91	0.83	Central Germany	0.81	0.41	1.59	0.53	Czech Republic	1.35	0.32	5.73	0.67	England	n/a	n/a	n/a	n/a	Gdansk	1.41	0.55	3.58	0.46	Italy	1.17	0.42	3.25	0.76	Lublin	1.05	0.5	2.23	0.89	Neth-Bel-France	0.93	0.49	1.78	0.83	North Germany	1.08	0.52	2.23
rs2233409	Serbia	1.1	0.86	1.42	0.45	Romania	1.49	0.24	9.31	0.65	Central Germany	1.23	0.6	2.52	0.57	Czech Republic	0.69	0.15	3.24	0.63	England	n/a	n/a	n/a	n/a	Gdansk	0.62	0.2	1.9	0.4	Italy	1.02	0.37	2.83	0.98	Lublin	0.8	0.34	1.89	0.61	Neth-Bel-France	1	0.51	1.96	0.99	North Germany	0.77	0.33	1.8
rs223498	Serbia	0.98	0.8	1.19	0.81	Romania	5.79	0.48	69.14	0.14	Central Germany	0.75	0.43	1.3	0.3	Czech Republic	0.38	0.12	1.18	0.08	England	n/a	n/a	n/a	n/a	Gdansk	0.48	0.21	1.14	0.09	Italy	0.51	0.22	1.19	0.11	Lublin	0.78	0.4	1.53	0.46	Neth-Bel-France	0.95	0.49	1.84	0.87	North Germany	1.14	0.6	2.17
rs2279015	Serbia	0.84	0.68	1.04	0.11	Romania	0.72	0.11	4.56	0.71	Central Germany	0.89	0.49	1.64	0.71	Czech Republic	0.81	0.25	2.61	0.72	England	n/a	n/a	n/a	n/a	Gdansk	0.62	0.25	1.56	0.3	Italy	0.69	0.31	1.54	0.36	Lublin	0.97	0.52	1.81	0.92	Neth-Bel-France	0.47	0.24	0.93	0.03	North Germany	0.4	0.2	0.81
rs2303542	Serbia	0.88	0.72	1.07	0.19	Romania	1.02	0.25	4.21	0.98	Central Germany	0.84	0.47	1.49	0.54	Czech Republic	0.55	0.21	1.41	0.2	England	n/a	n/a	n/a	n/a	Gdansk	1.23	0.53	2.83	0.63	Italy	0.9	0.4	2.03	0.79	Lublin	0.95	0.49	1.84	0.87	Neth-Bel-France	0.97	0.53	1.78	0.92	North Germany	1.41	0.8	2.48
rs2430561	Serbia	0.97	0.8	1.19	0.79	Romania	0.69	0.15	3.21	0.62	Central Germany	0.71	0.4	1.25	0.23	Czech Republic	2.54	0.84	7.68	0.09	England	n/a	n/a	n/a	n/a	Gdansk	0.75	0.33	1.69	0.48	Italy	1.42	0.63	3.21	0.39	Lublin	1.42	0.79	2.56	0.24	Neth-Bel-France	0.76	0.42	1.37	0.35	North Germany	1.41	0.76	2.61
rs2569190	Serbia	1.01	0.83	1.23	0.93	Romania	1.3	0.31	5.43	0.7	Central Germany	1.1	0.63	1.95	0.73	Czech Republic	2.54	0.85	7.63	0.09	England	n/a	n/a	n/a	n/a	Gdansk	1.48	0.6	3.65	0.39	Italy	0.86	0.34	2.23	0.76	Lublin	1.62	0.86	3.04	0.13	Neth-Bel-France	1.02	0.56	1.83	0.95	North Germany	0.69	0.37	1.28
rs2573346	Serbia	1.01	0.83	1.23	0.94	Romania	n/a	n/a	n/a	n/a	Central Germany	1.27	0.71	2.26	0.42	Czech Republic	0.73	0.22	2.44	0.59	England	n/a	n/a	n/a	n/a	Gdansk	1.31	0.53	3.24	0.55	Italy	3.01	1.12	8.08	0.03	Lublin	0.79	0.42	1.52	0.48	Neth-Bel-France	1.23	0.56	2.67	0.6	North Germany	1.02	0.53	1.98
rs2595613	Serbia	0.89	0.58	1.37	0.6	Romania	n/a	n/a	n/a	n/a	Central Germany	1.96	0.62	6.16	0.25	Czech Republic	n/a	n/a	n/a	n/a	England	n/a	n/a	n/a	n/a	Gdansk	n/a	n/a	n/a	n/a	Italy	n/a	n/a	n/a	n/a	Lublin	n/a	n/a	n/a	n/a	Neth-Bel-France	1.89	0.33	10.69	0.47	North Germany	n/a	n/a	n/a
rs2734225	Serbia	1.05	0.86	1.28	0.65	Romania	1.36	0.21	8.65	0.73	Central Germany	1.51	0.81	2.81	0.19	Czech Republic	1.35	0.35	5.19	0.65	England	n/a	n/a	n/a	n/a	Gdansk	1.16	0.52	2.58	0.72	Italy	0.62	0.28	1.35	0.21	Lublin	0.98	0.48	2	0.96	Neth-Bel-France	0.84	0.44	1.6	0.59	North Germany	1.23	0.63	2.41
rs2784773	Serbia	1.25	1.02	1.53	0.03	Romania	1.35	0.32	5.74	0.66	Central Germany	0.7	0.41	1.21	0.2	Czech Republic	3.75	0.99	14.1	0.04	England	n/a	n/a	n/a	n/a	Gdansk	1.13	0.46	2.81	0.78	Italy	0.7	0.28	1.74	0.44	Lublin	1.02	0.54	1.91	0.96	Neth-Bel-France	0.69	0.35	1.34	0.27	North Germany	1.17	0.6	2.28
rs2796813	Serbia	0.91	0.74	1.11	0.35	Romania	0.71	0.18	2.73	0.6	Central Germany	2.25	1.15	4.38	0.02	Czech Republic	0.57	0.19	1.69	0.3	England	n/a	n/a	n/a	n/a	Gdansk	0.57	0.25	1.27	0.16	Italy	1.24	0.53	2.88	0.61	Lublin	1.06	0.55	2.04	0.87	Neth-Bel-France	1.35	0.75	2.42	0.31	North Germany	0.96	0.52	1.8
rs2891	Serbia	1.11	0.92	1.35	0.28	Romania	1.37	0.24	7.84	0.7	Central Germany	0.89	0.49	1.63	0.71	Czech Republic	0.69	0.27	1.77	0.43	England	n/a	n/a	n/a	n/a	Gdansk	1.37	0.51	3.72	0.52	Italy	1.16	0.53	2.55	0.7	Lublin	0.52	0.27	0.99	0.04	Neth-Bel-France	1.02	0.56	1.89	0.94	North Germany	1.54	0.82	2.89
rs3024505	Serbia	0.66	0.49	0.89	0.01	Romania	n/a	n/a	n/a	n/a	Central Germany	0.95	0.45	2	0.89	Czech Republic	0.73	0.17	3.1	0.65	England	n/a	n/a	n/a	n/a	Gdansk	n/a	n/a	n/a	n/a	Italy	0.46	0.1	2.08	0.3	Lublin	1.74	0.48	6.3	0.39	Neth-Bel-France	0.61	0.29	1.3	0.2	North Germany	1.05	0.36	3.04
rs3025000	Serbia	0.88	0.71	1.09	0.23	Romania	2.68	0.45	16.01	0.25	Central Germany	0.72	0.39	1.32	0.28	Czech Republic	2.27	0.75	6.9	0.13	England	n/a	n/a	n/a	n/a	Gdansk	1.59	0.66	3.86	0.29	Italy	0.44	0.19	1.05	0.06	Lublin	1.27	0.65	2.44	0.48	Neth-Bel-France	1.71	0.87	3.38	0.12	North Germany	0.85	0.41	1.76
rs3087456	Serbia	n/a	n/a	n/a	n/a	Romania	0.97	0.17	5.57	0.97	Central Germany	n/a	n/a	n/a	n/a	Czech Republic	n/a	n/a	n/a	n/a	England	n/a	n/a	n/a	n/a	Gdansk	n/a	n/a	n/a	n/a	Italy	n/a	n/a	n/a	n/a	Lublin	n/a	n/a	n/a	n/a	Neth-Bel-France	n/a	n/a	n/a	n/a	North Germany	n/a	n/a	n/a
rs3093024	Serbia	0.99	0.81	1.21	0.95	Romania	n/a	n/a	n/a	n/a	Central Germany	0.75	0.45	1.25	0.26	Czech Republic	1.04	0.42	2.57	0.94	England	n/a	n/a	n/a	n/a	Gdansk	3.21	1.06	9.69	0.03	Italy	1.47	0.65	3.34	0.35	Lublin	1.6	0.79	3.21	0.18	Neth-Bel-France	2.09	1.04	4.21	0.04	North Germany	1.08	0.57	2.06
rs3138053	Serbia	1.01	0.8	1.26	0.96	Romania	1.17	0.23	5.88	0.83	Central Germany	0.88	0.45	1.73	0.71	Czech Republic	2.66	0.53	13.4	0.22	England	n/a	n/a	n/a	n/a	Gdansk	1.41	0.55	3.58	0.46	Italy	1.17	0.42	3.25	0.76	Lublin	0.92	0.43	1.97	0.84	Neth-Bel-France	0.85	0.44	1.63	0.62	North Germany	1.13	0.54	2.34
rs315952	Serbia	0.9	0.73	1.11	0.33	Romania	0.6	0.11	3.25	0.53	Central Germany	0.94	0.51	1.73	0.85	Czech Republic	0.71	0.26	1.96	0.49	England	n/a	n/a	n/a	n/a	Gdansk	0.87	0.39	1.97	0.74	Italy	1.57	0.58	4.27	0.36	Lublin	0.98	0.47	2.03	0.96	Neth-Bel-France	0.91	0.47	1.76	0.78	North Germany	0.63	0.32	1.26
rs3775291	Serbia	1.14	0.92	1.4	0.24	Romania	0.71	0.15	3.42	0.65	Central Germany	2	1.06	3.77	0.03	Czech Republic	1.23	0.46	3.25	0.67	England	n/a	n/a	n/a	n/a	Gdansk	1.65	0.67	4.04	0.26	Italy	1.04	0.44	2.46	0.93	Lublin	1.42	0.71	2.85	0.31	Neth-Bel-France	1.5	0.79	2.85	0.21	North Germany	0.58	0.29	1.16
rs3800018	Serbia	0.88	0.67	1.16	0.37	Romania	n/a	n/a	n/a	n/a	Central Germany	1.08	0.48	2.42	0.86	Czech Republic	n/a	n/a	n/a	n/a	England	n/a	n/a	n/a	n/a	Gdansk	1.38	0.51	3.72	0.52	Italy	0.96	0.36	2.56	0.94	Lublin	0.77	0.27	2.16	0.62	Neth-Bel-France	1.13	0.49	2.61	0.77	North Germany	2.02	0.72	5.68
rs3917165	Serbia	0.79	0.53	1.19	0.26	Romania	n/a	n/a	n/a	n/a	Central Germany	n/a	n/a	n/a	n/a	Czech Republic	n/a	n/a	n/a	n/a	England	n/a	n/a	n/a	n/a	Gdansk	n/a	n/a	n/a	n/a	Italy	1.45	0.21	10.09	0.7	Lublin	1.51	0.52	4.34	0.44	Neth-Bel-France	1.21	0.38	3.89	0.74	North Germany	0.49	0.12	1.92
rs3917200	Serbia	1.04	0.68	1.59	0.87	Romania	n/a	n/a	n/a	n/a	Central Germany	n/a	n/a	n/a	n/a	Czech Republic	n/a	n/a	n/a	n/a	England	n/a	n/a	n/a	n/a	Gdansk	n/a	n/a	n/a	n/a	Italy	0.68	0.15	3.18	0.62	Lublin	0.58	0.24	1.41	0.22	Neth-Bel-France	0.76	0.26	2.22	0.62	North Germany	1.49	0.55	4.04
rs3918241	Serbia	1.04	0.79	1.38	0.77	Romania	n/a	n/a	n/a	n/a	Central Germany	0.53	0.21	1.34	0.18	Czech Republic	0.38	0.07	2.03	0.24	England	n/a	n/a	n/a	n/a	Gdansk	n/a	n/a	n/a	n/a	Italy	0.47	0.16	1.39	0.16	Lublin	1.38	0.53	3.56	0.5	Neth-Bel-France	0.52	0.19	1.39	0.19	North Germany	1.12	0.49	2.54
rs4143332	Serbia	0.92	0.7	1.22	0.57	Romania	n/a	n/a	n/a	n/a	Central Germany	1.23	0.49	3.06	0.66	Czech Republic	n/a	n/a	n/a	n/a	England	n/a	n/a	n/a	n/a	Gdansk	0.35	0.1	1.26	0.1	Italy	0.21	0.02	1.87	0.15	Lublin	1.32	0.43	4.01	0.62	Neth-Bel-France	1.12	0.36	3.51	0.84	North Germany	0.73	0.31	1.71
rs4341	Serbia	0.99	0.8	1.21	0.91	Romania	0.82	0.2	3.4	0.77	Central Germany	0.46	0.25	0.84	0.01	Czech Republic	0.85	0.31	2.35	0.74	England	n/a	n/a	n/a	n/a	Gdansk	0.58	0.24	1.39	0.21	Italy	0.5	0.19	1.29	0.14	Lublin	1.26	0.65	2.44	0.49	Neth-Bel-France	0.84	0.44	1.61	0.59	North Germany	1.07	0.57	2.02
rs4342	Serbia	0.99	0.8	1.21	0.9	Romania	0.82	0.2	3.4	0.77	Central Germany	0.43	0.23	0.8	0.01	Czech Republic	0.74	0.25	2.14	0.56	England	n/a	n/a	n/a	n/a	Gdansk	0.61	0.25	1.48	0.26	Italy	0.52	0.2	1.37	0.18	Lublin	1.14	0.59	2.23	0.69	Neth-Bel-France	0.88	0.46	1.7	0.71	North Germany	1.07	0.57	2.02
rs4343	Serbia	0.99	0.81	1.22	0.95	Romania	1.41	0.31	6.47	0.64	Central Germany	1.96	1.1	3.49	0.02	Czech Republic	1.18	0.43	3.28	0.74	England	n/a	n/a	n/a	n/a	Gdansk	1.73	0.72	4.19	0.21	Italy	1.72	0.71	4.2	0.22	Lublin	0.87	0.46	1.66	0.66	Neth-Bel-France	1.14	0.6	2.16	0.68	North Germany	0.96	0.51	1.79
rs4363	Serbia	0.99	0.81	1.22	0.93	Romania	0.86	0.21	3.48	0.82	Central Germany	0.45	0.25	0.83	0.01	Czech Republic	0.69	0.25	1.93	0.46	England	n/a	n/a	n/a	n/a	Gdansk	0.56	0.23	1.41	0.21	Italy	0.61	0.23	1.59	0.3	Lublin	1.18	0.6	2.33	0.63	Neth-Bel-France	0.97	0.5	1.86	0.92	North Germany	1.01	0.54	1.89
rs439154	Serbia	0.99	0.81	1.22	0.95	Romania	0.48	0.06	3.56	0.44	Central Germany	0.68	0.37	1.27	0.22	Czech Republic	1.3	0.39	4.42	0.66	England	n/a	n/a	n/a	n/a	Gdansk	0.39	0.16	0.98	0.04	Italy	1.58	0.73	3.41	0.23	Lublin	1.16	0.59	2.28	0.67	Neth-Bel-France	0.36	0.17	0.77	0.01	North Germany	0.83	0.45	1.52
rs454078	Serbia	0.97	0.76	1.22	0.78	Romania	n/a	n/a	n/a	n/a	Central Germany	0.75	0.39	1.45	0.39	Czech Republic	1.18	0.27	5.12	0.82	England	n/a	n/a	n/a	n/a	Gdansk	0.48	0.19	1.18	0.1	Italy	1.5	0.57	4	0.4	Lublin	1.54	0.69	3.41	0.28	Neth-Bel-France	0.58	0.26	1.3	0.18	North Germany	1.04	0.5	2.17
rs4754	Serbia	0.97	0.78	1.21	0.81	Romania	0.58	0.1	3.41	0.52	Central Germany	0.9	0.47	1.72	0.75	Czech Republic	0.52	0.16	1.71	0.26	England	n/a	n/a	n/a	n/a	Gdansk	1.22	0.41	3.67	0.71	Italy	0.86	0.35	2.09	0.73	Lublin	0.95	0.45	2	0.89	Neth-Bel-France	0.79	0.41	1.54	0.48	North Germany	1.08	0.49	2.39
rs479777	Serbia	0.87	0.69	1.09	0.23	Romania	1.64	0.34	7.84	0.51	Central Germany	1.79	1.01	3.19	0.04	Czech Republic	3.02	0.69	13.31	0.13	England	n/a	n/a	n/a	n/a	Gdansk	0.98	0.37	2.59	0.97	Italy	2.15	0.84	5.51	0.1	Lublin	0.81	0.37	1.76	0.59	Neth-Bel-France	0.71	0.35	1.43	0.33	North Germany	1.29	0.67	2.5
rs4845624	Serbia	0.96	0.79	1.17	0.72	Romania	0.18	0.02	1.59	0.1	Central Germany	1.07	0.6	1.93	0.81	Czech Republic	0.97	0.36	2.65	0.95	England	n/a	n/a	n/a	n/a	Gdansk	1.83	0.76	4.44	0.17	Italy	0.91	0.41	2.04	0.82	Lublin	0.63	0.31	1.26	0.19	Neth-Bel-France	1.51	0.73	3.16	0.26	North Germany	0.75	0.38	1.45
rs4921492	Serbia	1.01	0.82	1.24	0.91	Romania	1.44	0.26	7.89	0.65	Central Germany	1.28	0.68	2.4	0.44	Czech Republic	1.01	0.33	3.11	0.99	England	n/a	n/a	n/a	n/a	Gdansk	1.95	0.83	4.55	0.12	Italy	1.96	0.8	4.79	0.13	Lublin	0.92	0.45	1.87	0.81	Neth-Bel-France	0.81	0.44	1.48	0.49	North Germany	2.15	1.13	4.11
rs4986790	Serbia	0.69	0.45	1.04	0.08	Romania	n/a	n/a	n/a	n/a	Central Germany	n/a	n/a	n/a	n/a	Czech Republic	n/a	n/a	n/a	n/a	England	n/a	n/a	n/a	n/a	Gdansk	n/a	n/a	n/a	n/a	Italy	n/a	n/a	n/a	n/a	Lublin	n/a	n/a	n/a	n/a	Neth-Bel-France	0.77	0.24	2.47	0.66	North Germany	n/a	n/a	n/a
rs4986791	Serbia	0.71	0.47	1.07	0.1	Romania	n/a	n/a	n/a	n/a	Central Germany	n/a	n/a	n/a	n/a	Czech Republic	n/a	n/a	n/a	n/a	England	n/a	n/a	n/a	n/a	Gdansk	n/a	n/a	n/a	n/a	Italy	n/a	n/a	n/a	n/a	Lublin	n/a	n/a	n/a	n/a	Neth-Bel-France	0.77	0.24	2.47	0.66	North Germany	n/a	n/a	n/a
rs5007259	Serbia	1.05	0.84	1.3	0.69	Romania	1.77	0.34	9.22	0.47	Central Germany	0.98	0.51	1.88	0.96	Czech Republic	0.87	0.28	2.71	0.8	England	n/a	n/a	n/a	n/a	Gdansk	1.24	0.46	3.37	0.66	Italy	3.21	1.19	8.64	0.02	Lublin	1.17	0.58	2.36	0.66	Neth-Bel-France	0.96	0.5	1.86	0.91	North Germany	0.75	0.38	1.48
rs5186	Serbia	1.07	0.85	1.33	0.57	Romania	2.48	0.4	15.38	0.3	Central Germany	2.1	1.17	3.78	0.01	Czech Republic	0.46	0.17	1.25	0.12	England	n/a	n/a	n/a	n/a	Gdansk	0.97	0.39	2.39	0.94	Italy	0.82	0.28	2.36	0.71	Lublin	1.73	0.77	3.91	0.18	Neth-Bel-France	1.45	0.71	2.94	0.3	North Germany	1.23	0.58	2.63
rs5275	Serbia	1.14	0.91	1.42	0.25	Romania	2.3	0.37	14.26	0.34	Central Germany	1.07	0.59	1.94	0.81	Czech Republic	1.05	0.36	3.11	0.92	England	n/a	n/a	n/a	n/a	Gdansk	1.11	0.43	2.87	0.83	Italy	2.6	0.91	7.43	0.07	Lublin	1.94	0.85	4.43	0.11	Neth-Bel-France	1.44	0.71	2.9	0.3	North Germany	0.8	0.42	1.54
rs5277	Serbia	0.91	0.7	1.18	0.49	Romania	n/a	n/a	n/a	n/a	Central Germany	0.41	0.16	1.08	0.07	Czech Republic	0.42	0.11	1.57	0.18	England	n/a	n/a	n/a	n/a	Gdansk	0.64	0.24	1.71	0.36	Italy	1.42	0.43	4.74	0.56	Lublin	1.36	0.59	3.11	0.46	Neth-Bel-France	0.63	0.24	1.62	0.33	North Germany	0.81	0.33	1.97
rs6091737	Serbia	0.79	0.64	0.98	0.03	Romania	0.64	0.11	3.67	0.59	Central Germany	1.27	0.65	2.46	0.48	Czech Republic	0.85	0.31	2.32	0.74	England	n/a	n/a	n/a	n/a	Gdansk	0.22	0.07	0.72	0.01	Italy	0.89	0.42	1.9	0.76	Lublin	0.85	0.42	1.74	0.66	Neth-Bel-France	0.93	0.43	2.02	0.86	North Germany	2.37	1.15	4.86
rs653178	Serbia	1.08	0.89	1.32	0.42	Romania	3.96	0.68	23.2	0.1	Central Germany	0.73	0.42	1.27	0.26	Czech Republic	0.66	0.24	1.81	0.41	England	n/a	n/a	n/a	n/a	Gdansk	1.19	0.5	2.83	0.68	Italy	1.16	0.52	2.57	0.72	Lublin	0.72	0.36	1.44	0.35	Neth-Bel-France	0.69	0.37	1.28	0.23	North Germany	0.74	0.37	1.45
rs6585989	Serbia	0.93	0.75	1.16	0.52	Romania	0.96	0.21	4.44	0.95	Central Germany	1.26	0.7	2.27	0.44	Czech Republic	0.76	0.3	1.91	0.55	England	n/a	n/a	n/a	n/a	Gdansk	0.81	0.32	2.07	0.66	Italy	1.24	0.56	2.7	0.59	Lublin	1.63	0.76	3.49	0.2	Neth-Bel-France	0.89	0.44	1.77	0.73	North Germany	0.83	0.46	1.5
rs671976	Serbia	1.16	0.95	1.41	0.15	Romania	1.03	0.28	3.83	0.96	Central Germany	0.56	0.32	0.98	0.04	Czech Republic	0.55	0.18	1.75	0.3	England	n/a	n/a	n/a	n/a	Gdansk	1.29	0.55	3.02	0.55	Italy	0.75	0.33	1.71	0.49	Lublin	0.78	0.4	1.49	0.44	Neth-Bel-France	2.31	1.06	5.04	0.03	North Germany	0.78	0.41	1.46
rs6748088	Serbia	1.16	0.94	1.43	0.16	Romania	2.12	0.57	7.92	0.23	Central Germany	0.96	0.52	1.75	0.88	Czech Republic	0.87	0.3	2.49	0.79	England	n/a	n/a	n/a	n/a	Gdansk	0.9	0.4	2.05	0.8	Italy	1.34	0.58	3.1	0.49	Lublin	1.61	0.71	3.67	0.25	Neth-Bel-France	1.01	0.54	1.91	0.97	North Germany	0.71	0.35	1.45
rs6800271	Serbia	1.17	0.96	1.44	0.12	Romania	1.89	0.48	7.44	0.33	Central Germany	0.83	0.42	1.62	0.57	Czech Republic	n/a	n/a	n/a	n/a	England	n/a	n/a	n/a	n/a	Gdansk	1.19	0.48	2.97	0.7	Italy	1.15	0.49	2.71	0.73	Lublin	0.6	0.29	1.25	0.16	Neth-Bel-France	0.93	0.47	1.83	0.83	North Germany	1.15	0.61	2.19
rs6822371	Serbia	1.02	0.83	1.25	0.85	Romania	3.06	0.3	30.84	0.31	Central Germany	0.95	0.53	1.71	0.87	Czech Republic	0.76	0.28	2.07	0.58	England	n/a	n/a	n/a	n/a	Gdansk	0.64	0.27	1.56	0.32	Italy	0.57	0.2	1.57	0.26	Lublin	1.03	0.5	2.12	0.93	Neth-Bel-France	0.85	0.45	1.63	0.62	North Germany	0.94	0.5	1.76
rs6969927	Serbia	1.04	0.82	1.3	0.76	Romania	4.55	0.54	38.67	0.14	Central Germany	0.57	0.29	1.1	0.09	Czech Republic	1.09	0.34	3.48	0.88	England	n/a	n/a	n/a	n/a	Gdansk	1.4	0.49	4	0.52	Italy	1.1	0.41	2.97	0.85	Lublin	0.67	0.32	1.39	0.28	Neth-Bel-France	0.79	0.39	1.61	0.51	North Germany	0.86	0.42	1.79
rs7071579	Serbia	0.93	0.77	1.12	0.45	Romania	1.05	0.19	5.96	0.95	Central Germany	0.65	0.38	1.12	0.12	Czech Republic	0.79	0.25	2.48	0.68	England	n/a	n/a	n/a	n/a	Gdansk	1.02	0.42	2.46	0.97	Italy	0.68	0.32	1.46	0.31	Lublin	1.9	1.02	3.55	0.04	Neth-Bel-France	1.05	0.55	2	0.88	North Germany	1.15	0.62	2.15
rs712044	Serbia	1.3	1.05	1.6	0.01	Romania	0.8	0.14	4.78	0.8	Central Germany	1.03	0.53	1.99	0.93	Czech Republic	2.08	0.8	5.43	0.12	England	n/a	n/a	n/a	n/a	Gdansk	0.41	0.16	1.05	0.06	Italy	1.29	0.47	3.55	0.61	Lublin	1.13	0.55	2.3	0.74	Neth-Bel-France	1.29	0.64	2.59	0.46	North Germany	1.01	0.51	2.03
rs7194886	Serbia	1.16	0.95	1.42	0.13	Romania	0.45	0.08	2.55	0.33	Central Germany	1.04	0.6	1.8	0.9	Czech Republic	1.64	0.67	4.04	0.27	England	n/a	n/a	n/a	n/a	Gdansk	1.39	0.63	3.04	0.4	Italy	1.32	0.54	3.18	0.53	Lublin	0.78	0.4	1.52	0.46	Neth-Bel-France	0.89	0.45	1.75	0.72	North Germany	1.3	0.7	2.39
rs7517847	Serbia	0.88	0.72	1.09	0.24	Romania	1.16	0.27	4.96	0.83	Central Germany	1.05	0.6	1.82	0.86	Czech Republic	0.57	0.17	1.9	0.34	England	n/a	n/a	n/a	n/a	Gdansk	0.94	0.38	2.36	0.9	Italy	2.1	0.83	5.34	0.11	Lublin	1.29	0.69	2.41	0.42	Neth-Bel-France	0.75	0.4	1.4	0.35	North Germany	3.32	1.51	7.31
rs7573065	Serbia	n/a	n/a	n/a	n/a	Romania	n/a	n/a	n/a	n/a	Central Germany	0.46	0.13	1.57	0.21	Czech Republic	0.35	0.03	3.47	0.35	England	n/a	n/a	n/a	n/a	Gdansk	n/a	n/a	n/a	n/a	Italy	1.78	0.15	20.6	0.64	Lublin	n/a	n/a	n/a	n/a	Neth-Bel-France	n/a	n/a	n/a	n/a	North Germany	n/a	n/a	n/a
rs7667298	Serbia	0.95	0.78	1.16	0.64	Romania	0.89	0.2	3.86	0.86	Central Germany	1.58	0.85	2.95	0.15	Czech Republic	0.27	0.06	1.22	0.08	England	n/a	n/a	n/a	n/a	Gdansk	1.34	0.6	3	0.47	Italy	0.45	0.19	1.08	0.07	Lublin	0.94	0.49	1.79	0.84	Neth-Bel-France	0.85	0.43	1.7	0.65	North Germany	0.66	0.37	1.17
rs767455	Serbia	1.05	0.86	1.28	0.65	Romania	0.2	0.03	1.26	0.07	Central Germany	1	0.59	1.7	1	Czech Republic	0.39	0.12	1.21	0.09	England	n/a	n/a	n/a	n/a	Gdansk	0.96	0.43	2.15	0.91	Italy	1.11	0.49	2.51	0.8	Lublin	1.04	0.56	1.93	0.9	Neth-Bel-France	0.97	0.47	1.99	0.93	North Germany	0.76	0.39	1.51
rs7691507	Serbia	0.92	0.72	1.19	0.54	Romania	0.17	0.02	1.78	0.11	Central Germany	2.02	1.03	3.97	0.04	Czech Republic	1.22	0.35	4.29	0.74	England	n/a	n/a	n/a	n/a	Gdansk	0.42	0.15	1.18	0.09	Italy	2.05	0.81	5.2	0.12	Lublin	1.57	0.71	3.45	0.26	Neth-Bel-France	0.99	0.47	2.06	0.97	North Germany	1.57	0.75	3.29
rs7756421	Serbia	0.99	0.75	1.3	0.92	Romania	n/a	n/a	n/a	n/a	Central Germany	1.4	0.59	3.3	0.44	Czech Republic	n/a	n/a	n/a	n/a	England	n/a	n/a	n/a	n/a	Gdansk	1.29	0.47	3.56	0.61	Italy	0.86	0.33	2.25	0.76	Lublin	1.23	0.41	3.74	0.71	Neth-Bel-France	1.09	0.46	2.59	0.85	North Germany	2.41	0.79	7.33
rs7817	Serbia	1.09	0.89	1.33	0.41	Romania	0.83	0.22	3.13	0.77	Central Germany	1.34	0.78	2.3	0.28	Czech Republic	1.34	0.51	3.52	0.53	England	n/a	n/a	n/a	n/a	Gdansk	0.93	0.4	2.15	0.86	Italy	1.23	0.55	2.74	0.6	Lublin	1.08	0.58	1.99	0.81	Neth-Bel-France	0.8	0.41	1.56	0.51	North Germany	0.96	0.52	1.76
rs833068	Serbia	0.88	0.71	1.08	0.22	Romania	3.17	0.53	18.83	0.18	Central Germany	0.7	0.38	1.28	0.24	Czech Republic	2.23	0.77	6.43	0.13	England	n/a	n/a	n/a	n/a	Gdansk	1.79	0.75	4.25	0.18	Italy	0.5	0.23	1.12	0.08	Lublin	1.24	0.64	2.38	0.52	Neth-Bel-France	1.63	0.83	3.2	0.15	North Germany	0.76	0.35	1.63
rs916977	Serbia	1.07	0.87	1.33	0.51	Romania	0.85	0.16	4.53	0.84	Central Germany	0.67	0.3	1.46	0.3	Czech Republic	0.52	0.14	2.01	0.33	England	n/a	n/a	n/a	n/a	Gdansk	n/a	n/a	n/a	n/a	Italy	1.26	0.52	3.02	0.6	Lublin	0.8	0.34	1.91	0.62	Neth-Bel-France	0.78	0.32	1.93	0.58	North Germany	0.96	0.43	2.18
rs9271366	Serbia	0.85	0.62	1.16	0.31	Romania	n/a	n/a	n/a	n/a	Central Germany	0.92	0.44	1.94	0.83	Czech Republic	1.15	0.32	4.2	0.83	England	n/a	n/a	n/a	n/a	Gdansk	n/a	n/a	n/a	n/a	Italy	0.82	0.22	3.03	0.76	Lublin	1.13	0.43	2.95	0.8	Neth-Bel-France	0.75	0.34	1.66	0.48	North Germany	0.76	0.33	1.74
rs9277542	Serbia	1.17	0.93	1.46	0.17	Romania	2.94	0.49	17.58	0.21	Central Germany	0.92	0.52	1.62	0.76	Czech Republic	0.71	0.23	2.15	0.53	England	n/a	n/a	n/a	n/a	Gdansk	0.9	0.34	2.39	0.83	Italy	0.69	0.31	1.5	0.34	Lublin	0.94	0.46	1.93	0.87	Neth-Bel-France	1.27	0.63	2.56	0.5	North Germany	1.47	0.67	3.22
rs9302752	Serbia	1.09	0.86	1.37	0.49	Romania	0.37	0.05	2.72	0.3	Central Germany	0.64	0.31	1.33	0.23	Czech Republic	1.5	0.39	5.68	0.54	England	n/a	n/a	n/a	n/a	Gdansk	1.43	0.53	3.89	0.47	Italy	0.8	0.3	2.15	0.65	Lublin	0.78	0.4	1.53	0.46	Neth-Bel-France	0.87	0.44	1.72	0.68	North Germany	0.87	0.38	1.98
rs9378264	Serbia	0.99	0.77	1.29	0.96	Romania	0.2	0.02	2.46	0.18	Central Germany	1.73	0.82	3.61	0.14	Czech Republic	n/a	n/a	n/a	n/a	England	n/a	n/a	n/a	n/a	Gdansk	1.21	0.41	3.63	0.72	Italy	0.29	0.09	0.97	0.04	Lublin	1.02	0.52	2	0.95	Neth-Bel-France	0.68	0.35	1.33	0.25	North Germany	0.86	0.4	1.84
[truncated: 20 more columns]

## Sheet: Night Sweat
SNP	region	OR	95% CI		p	region	OR	95% CI		p	region	OR	95% CI		p	region	OR	95% CI		p	region	OR	95% CI		p	region	OR	95% CI		p	region	OR	95% CI		p	region	OR	95% CI		p	region	OR	95% CI		p	region	OR	95% CI
rs1044670	Serbia	0.95	0.62	1.48	0.83	Romania	n/a	n/a	n/a	n/a	Central Germany	5.23	1.06	25.69	0.04	Czech Republic	n/a	n/a	n/a	n/a	England	n/a	n/a	n/a	n/a	Gdansk	1.38	0.26	7.37	0.7	Italy	n/a	n/a	n/a	n/a	Lublin	0.8	0.28	2.3	0.67	Neth-Bel-France	n/a	n/a	n/a	n/a	North Germany	n/a	n/a	n/a
rs1049550	Serbia	1.03	0.73	1.45	0.86	Romania	0.27	0.05	1.44	0.1	Central Germany	0.77	0.36	1.63	0.48	Czech Republic	4.46	0.4	50.03	0.21	England	n/a	n/a	n/a	n/a	Gdansk	1.71	0.61	4.8	0.3	Italy	n/a	n/a	n/a	n/a	Lublin	1.35	0.56	3.23	0.5	Neth-Bel-France	0.7	0.1	4.96	0.72	North Germany	3.05	0.33	28.56
rs11013389	Serbia	1.15	0.79	1.68	0.45	Romania	n/a	n/a	n/a	n/a	Central Germany	1.16	0.46	2.93	0.75	Czech Republic	n/a	n/a	n/a	n/a	England	n/a	n/a	n/a	n/a	Gdansk	1.27	0.38	4.17	0.69	Italy	n/a	n/a	n/a	n/a	Lublin	1.11	0.41	2.96	0.84	Neth-Bel-France	n/a	n/a	n/a	n/a	North Germany	3.43	0.72	16.34
rs11074932	Serbia	0.92	0.66	1.27	0.59	Romania	0.49	0.08	3.02	0.41	Central Germany	0.9	0.4	2.01	0.79	Czech Republic	1.51	0.27	8.4	0.62	England	n/a	n/a	n/a	n/a	Gdansk	1.62	0.5	5.26	0.41	Italy	n/a	n/a	n/a	n/a	Lublin	1.02	0.46	2.28	0.95	Neth-Bel-France	1.03	0.1	10.29	0.98	North Germany	0.54	0.14	2.11
rs11209026	Serbia	1.52	0.81	2.87	0.19	Romania	n/a	n/a	n/a	n/a	Central Germany	n/a	n/a	n/a	n/a	Czech Republic	n/a	n/a	n/a	n/a	England	n/a	n/a	n/a	n/a	Gdansk	n/a	n/a	n/a	n/a	Italy	n/a	n/a	n/a	n/a	Lublin	0.7	0.15	3.29	0.64	Neth-Bel-France	n/a	n/a	n/a	n/a	North Germany	n/a	n/a	n/a
rs11362	Serbia	1.07	0.78	1.47	0.69	Romania	2.22	0.38	13.03	0.35	Central Germany	1.82	0.83	3.99	0.13	Czech Republic	1.13	0.25	5.12	0.87	England	n/a	n/a	n/a	n/a	Gdansk	0.41	0.12	1.45	0.16	Italy	n/a	n/a	n/a	n/a	Lublin	0.83	0.36	1.89	0.64	Neth-Bel-France	2.31	0.17	31.82	0.52	North Germany	0.93	0.2	4.44
rs11465804	Serbia	0.81	0.4	1.63	0.55	Romania	n/a	n/a	n/a	n/a	Central Germany	n/a	n/a	n/a	n/a	Czech Republic	n/a	n/a	n/a	n/a	England	n/a	n/a	n/a	n/a	Gdansk	n/a	n/a	n/a	n/a	Italy	n/a	n/a	n/a	n/a	Lublin	1.44	0.3	6.8	0.64	Neth-Bel-France	n/a	n/a	n/a	n/a	North Germany	n/a	n/a	n/a
rs1148459	Serbia	1.29	0.94	1.77	0.11	Romania	1.55	0.36	6.72	0.53	Central Germany	1.41	0.68	2.94	0.35	Czech Republic	0.88	0.15	5.28	0.89	England	n/a	n/a	n/a	n/a	Gdansk	0.54	0.2	1.51	0.23	Italy	n/a	n/a	n/a	n/a	Lublin	1.48	0.66	3.31	0.34	Neth-Bel-France	4.4	0.34	57.06	0.25	North Germany	1.01	0.24	4.38
rs11569393	Serbia	1.08	0.79	1.47	0.64	Romania	0.29	0.06	1.49	0.11	Central Germany	1.15	0.57	2.3	0.69	Czech Republic	0.74	0.16	3.41	0.69	England	n/a	n/a	n/a	n/a	Gdansk	1.75	0.61	4.96	0.29	Italy	n/a	n/a	n/a	n/a	Lublin	1	0.45	2.18	0.99	Neth-Bel-France	0.26	0.02	3.21	0.29	North Germany	0.23	0.03	1.66
rs11728697	Serbia	1.09	0.79	1.5	0.62	Romania	0.18	0.02	1.78	0.12	Central Germany	0.7	0.32	1.51	0.36	Czech Republic	1.73	0.17	17.4	0.63	England	n/a	n/a	n/a	n/a	Gdansk	1.31	0.48	3.57	0.6	Italy	n/a	n/a	n/a	n/a	Lublin	1.15	0.5	2.64	0.75	Neth-Bel-France	0.39	0.04	4.03	0.42	North Germany	2.16	0.48	9.67
rs11730582	Serbia	0.81	0.59	1.12	0.21	Romania	2.71	0.53	13.91	0.2	Central Germany	1.13	0.55	2.32	0.73	Czech Republic	1.26	0.19	8.56	0.8	England	n/a	n/a	n/a	n/a	Gdansk	0.7	0.25	1.9	0.47	Italy	n/a	n/a	n/a	n/a	Lublin	0.84	0.39	1.8	0.65	Neth-Bel-France	3.78	0.34	41.81	0.27	North Germany	0.33	0.06	1.88
rs12035082	Serbia	1.12	0.8	1.56	0.52	Romania	7.62	0.77	75.19	0.06	Central Germany	6.61	2.26	19.31	0.000475	Czech Republic	0.99	0.16	5.96	0.99	England	n/a	n/a	n/a	n/a	Gdansk	1.31	0.45	3.86	0.61	Italy	n/a	n/a	n/a	n/a	Lublin	0.66	0.28	1.56	0.34	Neth-Bel-France	1.99	0.18	22.33	0.57	North Germany	0.6	0.11	3.26
rs12069782	Serbia	1.31	0.87	1.99	0.2	Romania	n/a	n/a	n/a	n/a	Central Germany	0.93	0.41	2.1	0.86	Czech Republic	1.27	0.21	7.84	0.79	England	n/a	n/a	n/a	n/a	Gdansk	1.31	0.42	4.05	0.63	Italy	n/a	n/a	n/a	n/a	Lublin	0.55	0.18	1.67	0.28	Neth-Bel-France	0.51	0.04	7.08	0.61	North Germany	0.64	0.09	4.56
rs12636851	Serbia	1.13	0.83	1.55	0.44	Romania	0.48	0.11	2.15	0.3	Central Germany	0.38	0.15	0.98	0.04	Czech Republic	0.22	0.02	2.47	0.2	England	n/a	n/a	n/a	n/a	Gdansk	1.12	0.39	3.19	0.83	Italy	n/a	n/a	n/a	n/a	Lublin	1.03	0.45	2.37	0.94	Neth-Bel-France	1.18	0.08	17.8	0.9	North Germany	0.24	0.03	2.06
rs12793173	Serbia	0.94	0.67	1.32	0.72	Romania	3.75	0.31	45.76	0.27	Central Germany	1.17	0.47	2.91	0.73	Czech Republic	n/a	n/a	n/a	n/a	England	n/a	n/a	n/a	n/a	Gdansk	0.66	0.23	1.86	0.42	Italy	n/a	n/a	n/a	n/a	Lublin	1.33	0.54	3.28	0.53	Neth-Bel-France	1.15	0.08	16.59	0.92	North Germany	2.84	0.32	25.35
rs12858139	Serbia	1	0.73	1.36	0.99	Romania	5.36	0.64	45.04	0.1	Central Germany	1.13	0.54	2.37	0.74	Czech Republic	0.44	0.08	2.46	0.33	England	n/a	n/a	n/a	n/a	Gdansk	0.09	0.02	0.48	0.00412	Italy	n/a	n/a	n/a	n/a	Lublin	0.5	0.2	1.27	0.14	Neth-Bel-France	2.18	0.19	25.39	0.53	North Germany	2.09	0.37	12
rs1544410	Serbia	1.1	0.8	1.52	0.55	Romania	0.39	0.04	3.7	0.38	Central Germany	1.28	0.62	2.64	0.49	Czech Republic	1.08	0.14	8.63	0.94	England	n/a	n/a	n/a	n/a	Gdansk	0.99	0.37	2.61	0.98	Italy	n/a	n/a	n/a	n/a	Lublin	0.83	0.33	2.1	0.69	Neth-Bel-France	2.51	0.15	42.48	0.52	North Germany	1.16	0.28	4.8
rs16957413	Serbia	0.49	0.22	1.08	0.08	Romania	n/a	n/a	n/a	n/a	Central Germany	0.72	0.19	2.63	0.61	Czech Republic	n/a	n/a	n/a	n/a	England	n/a	n/a	n/a	n/a	Gdansk	n/a	n/a	n/a	n/a	Italy	n/a	n/a	n/a	n/a	Lublin	n/a	n/a	n/a	n/a	Neth-Bel-France	n/a	n/a	n/a	n/a	North Germany	0.95	0.1	8.89
rs16997340	Serbia	0.89	0.49	1.61	0.69	Romania	n/a	n/a	n/a	n/a	Central Germany	1.2	0.32	4.43	0.78	Czech Republic	0.95	0.1	9.33	0.96	England	n/a	n/a	n/a	n/a	Gdansk	0.87	0.16	4.72	0.87	Italy	n/a	n/a	n/a	n/a	Lublin	n/a	n/a	n/a	n/a	Neth-Bel-France	n/a	n/a	n/a	n/a	North Germany	n/a	n/a	n/a
rs17221417	Serbia	1.06	0.73	1.53	0.77	Romania	n/a	n/a	n/a	n/a	Central Germany	0.82	0.38	1.78	0.62	Czech Republic	1.63	0.25	10.74	0.6	England	n/a	n/a	n/a	n/a	Gdansk	4.33	1.02	18.41	0.04	Italy	n/a	n/a	n/a	n/a	Lublin	1.23	0.46	3.29	0.68	Neth-Bel-France	1.9	0.1	36.18	0.66	North Germany	1.83	0.38	8.81
rs1799724	Serbia	0.8	0.55	1.16	0.23	Romania	1.23	0.2	7.43	0.81	Central Germany	0.93	0.28	3.03	0.9	Czech Republic	n/a	n/a	n/a	n/a	England	n/a	n/a	n/a	n/a	Gdansk	0.96	0.24	3.8	0.95	Italy	n/a	n/a	n/a	n/a	Lublin	5.28	0.47	59.79	0.17	Neth-Bel-France	n/a	n/a	n/a	n/a	North Germany	0.55	0.09	3.2
rs1799864	Serbia	1.22	0.76	1.96	0.42	Romania	0.24	0.03	1.96	0.15	Central Germany	0.69	0.18	2.65	0.58	Czech Republic	n/a	n/a	n/a	n/a	England	n/a	n/a	n/a	n/a	Gdansk	0.83	0.23	3.04	0.77	Italy	n/a	n/a	n/a	n/a	Lublin	0.54	0.09	3.09	0.48	Neth-Bel-France	n/a	n/a	n/a	n/a	North Germany	n/a	n/a	n/a
rs1799865	Serbia	0.75	0.55	1.02	0.07	Romania	2.04	0.44	9.5	0.33	Central Germany	1.64	0.71	3.79	0.24	Czech Republic	1.16	0.2	6.78	0.87	England	n/a	n/a	n/a	n/a	Gdansk	0.61	0.19	1.99	0.41	Italy	n/a	n/a	n/a	n/a	Lublin	1.37	0.52	3.64	0.52	Neth-Bel-France	1.5	0.17	13.69	0.71	North Germany	0.65	0.1	4.11
rs1799964	Serbia	1.02	0.67	1.56	0.91	Romania	n/a	n/a	n/a	n/a	Central Germany	0.61	0.26	1.45	0.26	Czech Republic	n/a	n/a	n/a	n/a	England	n/a	n/a	n/a	n/a	Gdansk	1.41	0.34	5.82	0.62	Italy	n/a	n/a	n/a	n/a	Lublin	1.07	0.41	2.83	0.89	Neth-Bel-France	n/a	n/a	n/a	n/a	North Germany	0.62	0.09	4.12
rs1799988	Serbia	1.19	0.87	1.63	0.27	Romania	0.28	0.05	1.54	0.12	Central Germany	0.69	0.32	1.46	0.33	Czech Republic	1.11	0.18	6.81	0.91	England	n/a	n/a	n/a	n/a	Gdansk	0.95	0.34	2.6	0.91	Italy	n/a	n/a	n/a	n/a	Lublin	0.7	0.31	1.57	0.38	Neth-Bel-France	1.52	0.17	13.19	0.7	North Germany	2.49	0.45	13.87
rs1800024	Serbia	1.16	0.74	1.81	0.51	Romania	n/a	n/a	n/a	n/a	Central Germany	1.37	0.36	5.18	0.64	Czech Republic	n/a	n/a	n/a	n/a	England	n/a	n/a	n/a	n/a	Gdansk	1.16	0.34	3.95	0.81	Italy	n/a	n/a	n/a	n/a	Lublin	2.5	0.48	13.07	0.27	Neth-Bel-France	n/a	n/a	n/a	n/a	North Germany	n/a	n/a	n/a
rs1800471	n/a	n/a	n/a	n/a	n/a	Romania	0.48	0.09	2.62	0.36	Central Germany	1.6	0.43	5.88	0.48	Czech Republic	0.18	0.01	2.53	0.18	England	n/a	n/a	n/a	n/a	Gdansk	1.08	0.2	5.86	0.93	Italy	n/a	n/a	n/a	n/a	Lublin	n/a	n/a	n/a	n/a	Neth-Bel-France	n/a	n/a	n/a	n/a	North Germany	n/a	n/a	n/a
rs1800587	Serbia	1.18	0.82	1.72	0.37	Romania	n/a	n/a	n/a	n/a	Central Germany	0.87	0.4	1.88	0.72	Czech Republic	0.57	0.09	3.48	0.53	England	n/a	n/a	n/a	n/a	Gdansk	0.98	0.36	2.72	0.97	Italy	n/a	n/a	n/a	n/a	Lublin	0.73	0.31	1.76	0.48	Neth-Bel-France	0.88	0.11	7.12	0.9	North Germany	1.93	0.32	11.73
rs1800629	Serbia	0.86	0.57	1.29	0.46	Romania	n/a	n/a	n/a	n/a	Central Germany	0.89	0.37	2.18	0.8	Czech Republic	0.9	0.16	5.07	0.9	England	n/a	n/a	n/a	n/a	Gdansk	0.89	0.29	2.75	0.84	Italy	n/a	n/a	n/a	n/a	Lublin	1.26	0.49	3.25	0.63	Neth-Bel-France	n/a	n/a	n/a	n/a	North Germany	0.48	0.05	4.63
rs1800630	Serbia	0.97	0.61	1.54	0.89	Romania	n/a	n/a	n/a	n/a	Central Germany	1.45	0.59	3.56	0.41	Czech Republic	n/a	n/a	n/a	n/a	England	n/a	n/a	n/a	n/a	Gdansk	0.49	0.05	4.5	0.52	Italy	n/a	n/a	n/a	n/a	Lublin	1	0.31	3.25	1	Neth-Bel-France	n/a	n/a	n/a	n/a	North Germany	3.2	0.35	28.98
rs1800795	Serbia	1.04	0.76	1.44	0.8	Romania	2.08	0.28	15.26	0.44	Central Germany	1.13	0.56	2.3	0.73	Czech Republic	0.46	0.08	2.8	0.38	England	n/a	n/a	n/a	n/a	Gdansk	1.03	0.38	2.78	0.96	Italy	n/a	n/a	n/a	n/a	Lublin	1.25	0.52	3.01	0.61	Neth-Bel-France	1.58	0.14	17.73	0.71	North Germany	0.59	0.11	3.15
rs1800797	Serbia	1.08	0.78	1.49	0.65	Romania	1.12	0.16	8.03	0.9	Central Germany	0.95	0.45	1.99	0.89	Czech Republic	2.15	0.36	12.94	0.38	England	n/a	n/a	n/a	n/a	Gdansk	0.93	0.33	2.6	0.89	Italy	n/a	n/a	n/a	n/a	Lublin	0.93	0.38	2.32	0.88	Neth-Bel-France	0.61	0.07	5.56	0.65	North Germany	0.7	0.14	3.59
rs1800871	Serbia	0.98	0.69	1.4	0.92	Romania	1.15	0.18	7.25	0.88	Central Germany	1.68	0.65	4.34	0.28	Czech Republic	0.19	0.02	1.6	0.11	England	n/a	n/a	n/a	n/a	Gdansk	0.7	0.2	2.41	0.56	Italy	n/a	n/a	n/a	n/a	Lublin	1.22	0.42	3.58	0.71	Neth-Bel-France	0.94	0.11	7.97	0.95	North Germany	2.85	0.29	27.89
rs1800872	Serbia	1.02	0.72	1.45	0.91	Romania	0.87	0.14	5.52	0.88	Central Germany	0.6	0.23	1.54	0.28	Czech Republic	5.27	0.62	44.39	0.11	England	n/a	n/a	n/a	n/a	Gdansk	1.89	0.54	6.64	0.31	Italy	n/a	n/a	n/a	n/a	Lublin	0.82	0.28	2.39	0.71	Neth-Bel-France	1.07	0.13	9.08	0.95	North Germany	0.35	0.04	3.43
rs1861759	Serbia	1.03	0.75	1.42	0.84	Romania	0.4	0.07	2.23	0.27	Central Germany	0.79	0.4	1.59	0.51	Czech Republic	0.75	0.17	3.31	0.7	England	n/a	n/a	n/a	n/a	Gdansk	2.16	0.75	6.23	0.14	Italy	n/a	n/a	n/a	n/a	Lublin	0.71	0.3	1.67	0.43	Neth-Bel-France	2.3	0.25	21.64	0.46	North Germany	0.78	0.18	3.37
rs1869133	Serbia	0.71	0.49	1.03	0.07	Romania	n/a	n/a	n/a	n/a	Central Germany	1.92	0.7	5.23	0.2	Czech Republic	n/a	n/a	n/a	n/a	England	n/a	n/a	n/a	n/a	Gdansk	1.53	0.5	4.68	0.44	Italy	n/a	n/a	n/a	n/a	Lublin	1.13	0.39	3.3	0.82	Neth-Bel-France	n/a	n/a	n/a	n/a	North Germany	1.32	0.1	17.05
rs1869135	Serbia	0.72	0.5	1.04	0.08	Romania	n/a	n/a	n/a	n/a	Central Germany	2.42	0.8	7.34	0.11	Czech Republic	n/a	n/a	n/a	n/a	England	n/a	n/a	n/a	n/a	Gdansk	1.36	0.45	4.1	0.58	Italy	n/a	n/a	n/a	n/a	Lublin	1.17	0.4	3.42	0.77	Neth-Bel-France	n/a	n/a	n/a	n/a	North Germany	1.48	0.12	18.21
rs187238	Serbia	1.14	0.8	1.64	0.46	Romania	1.1	0.24	5.12	0.89	Central Germany	0.54	0.24	1.23	0.14	Czech Republic	0.39	0.07	2.05	0.25	England	n/a	n/a	n/a	n/a	Gdansk	1.3	0.33	5.15	0.7	Italy	n/a	n/a	n/a	n/a	Lublin	1.27	0.47	3.46	0.63	Neth-Bel-France	0.88	0.06	11.89	0.92	North Germany	n/a	n/a	n/a
rs1891467	Serbia	0.83	0.58	1.21	0.33	Romania	0.41	0.06	2.83	0.33	Central Germany	1.11	0.47	2.61	0.81	Czech Republic	n/a	n/a	n/a	n/a	England	n/a	n/a	n/a	n/a	Gdansk	1.36	0.43	4.31	0.6	Italy	n/a	n/a	n/a	n/a	Lublin	1.62	0.53	4.94	0.38	Neth-Bel-France	n/a	n/a	n/a	n/a	North Germany	2.77	0.48	15.99
rs189667	Serbia	1.1	0.78	1.57	0.58	Romania	1.6	0.34	7.57	0.53	Central Germany	0.61	0.27	1.39	0.23	Czech Republic	0.4	0.07	2.15	0.27	England	n/a	n/a	n/a	n/a	Gdansk	1.52	0.38	6.02	0.54	Italy	n/a	n/a	n/a	n/a	Lublin	1.26	0.47	3.42	0.64	Neth-Bel-France	n/a	n/a	n/a	n/a	North Germany	n/a	n/a	n/a
rs1919364	Serbia	0.95	0.69	1.29	0.74	Romania	1.54	0.18	13.27	0.67	Central Germany	0.82	0.4	1.71	0.6	Czech Republic	0.37	0.06	2.36	0.28	England	n/a	n/a	n/a	n/a	Gdansk	0.42	0.12	1.51	0.17	Italy	n/a	n/a	n/a	n/a	Lublin	1.43	0.58	3.57	0.43	Neth-Bel-France	0.98	0.11	8.37	0.98	North Germany	1.25	0.3	5.14
rs1946518	Serbia	1.04	0.77	1.4	0.81	Romania	1.97	0.44	8.75	0.34	Central Germany	1.31	0.64	2.69	0.45	Czech Republic	2.32	0.36	15	0.36	England	n/a	n/a	n/a	n/a	Gdansk	0.9	0.3	2.65	0.84	Italy	n/a	n/a	n/a	n/a	Lublin	1.03	0.42	2.5	0.95	Neth-Bel-France	1.69	0.21	13.31	0.61	North Germany	1.25	0.24	6.4
rs1953600	Serbia	1.05	0.77	1.44	0.74	Romania	n/a	n/a	n/a	n/a	Central Germany	0.9	0.45	1.81	0.78	Czech Republic	4.46	0.4	50.03	0.21	England	n/a	n/a	n/a	n/a	Gdansk	0.87	0.28	2.68	0.8	Italy	n/a	n/a	n/a	n/a	Lublin	1.64	0.69	3.92	0.26	Neth-Bel-France	0.36	0.03	4.85	0.43	North Germany	1.3	0.26	6.41
rs2015086	Serbia	0.78	0.48	1.25	0.3	Romania	7.78	0.52	n/a	0.11	Central Germany	0.89	0.29	2.7	0.84	Czech Republic	n/a	n/a	n/a	n/a	England	n/a	n/a	n/a	n/a	Gdansk	n/a	n/a	n/a	n/a	Italy	n/a	n/a	n/a	n/a	Lublin	0.51	0.14	1.87	0.3	Neth-Bel-France	n/a	n/a	n/a	n/a	North Germany	0.63	0.08	4.91
rs2040388	Serbia	1.19	0.85	1.66	0.3	Romania	0.74	0.11	4.9	0.74	Central Germany	0.87	0.4	1.9	0.72	Czech Republic	0.45	0.07	2.91	0.39	England	n/a	n/a	n/a	n/a	Gdansk	1.16	0.44	3.1	0.76	Italy	n/a	n/a	n/a	n/a	Lublin	0.76	0.33	1.74	0.5	Neth-Bel-France	0.85	0.1	7.23	0.88	North Germany	1.71	0.27	10.84
rs2071746	Serbia	0.8	0.58	1.09	0.15	Romania	0.83	0.14	4.86	0.82	Central Germany	0.78	0.38	1.61	0.49	Czech Republic	2.29	0.45	11.65	0.3	England	n/a	n/a	n/a	n/a	Gdansk	0.72	0.26	1.99	0.52	Italy	n/a	n/a	n/a	n/a	Lublin	1.12	0.46	2.69	0.8	Neth-Bel-France	0.45	0.03	6.96	0.56	North Germany	2.73	0.51	14.6
rs2075800	Serbia	0.92	0.67	1.27	0.62	Romania	n/a	n/a	n/a	n/a	Central Germany	1.57	0.76	3.27	0.22	Czech Republic	1.3	0.22	7.51	0.76	England	n/a	n/a	n/a	n/a	Gdansk	2.97	0.88	9.97	0.07	Italy	n/a	n/a	n/a	n/a	Lublin	0.32	0.09	1.08	0.06	Neth-Bel-France	16.91	0.25	n/a	0.18	North Germany	5.29	0.82	34.15
rs2076530	Serbia	1.28	0.92	1.8	0.15	Romania	0.4	0.07	2.32	0.27	Central Germany	1.41	0.6	3.28	0.42	Czech Republic	0.45	0.04	4.73	0.49	England	n/a	n/a	n/a	n/a	Gdansk	0.7	0.23	2.16	0.53	Italy	n/a	n/a	n/a	n/a	Lublin	1.21	0.46	3.23	0.7	Neth-Bel-France	0.69	0.07	6.79	0.74	North Germany	0.62	0.1	3.75
rs2125489	Serbia	0.86	0.47	1.56	0.62	Romania	n/a	n/a	n/a	n/a	Central Germany	1.47	0.4	5.41	0.56	Czech Republic	n/a	n/a	n/a	n/a	England	n/a	n/a	n/a	n/a	Gdansk	n/a	n/a	n/a	n/a	Italy	n/a	n/a	n/a	n/a	Lublin	1.1	0.39	3.09	0.85	Neth-Bel-France	n/a	n/a	n/a	n/a	North Germany	n/a	n/a	n/a
rs2206593	Serbia	1.19	0.63	2.24	0.59	Romania	n/a	n/a	n/a	n/a	Central Germany	n/a	n/a	n/a	n/a	Czech Republic	n/a	n/a	n/a	n/a	England	n/a	n/a	n/a	n/a	Gdansk	n/a	n/a	n/a	n/a	Italy	n/a	n/a	n/a	n/a	Lublin	n/a	n/a	n/a	n/a	Neth-Bel-France	n/a	n/a	n/a	n/a	North Germany	2.03	0.25	16.26
rs2227956	Serbia	0.95	0.56	1.64	0.87	Romania	1.62	0.16	16.78	0.67	Central Germany	0.32	0.1	1.04	0.05	Czech Republic	n/a	n/a	n/a	n/a	England	n/a	n/a	n/a	n/a	Gdansk	n/a	n/a	n/a	n/a	Italy	n/a	n/a	n/a	n/a	Lublin	0.78	0.26	2.33	0.65	Neth-Bel-France	n/a	n/a	n/a	n/a	North Germany	1.92	0.24	15.62
rs2233406	Serbia	0.94	0.66	1.36	0.76	Romania	4.05	0.59	27.74	0.13	Central Germany	0.9	0.39	2.04	0.79	Czech Republic	0.42	0.03	5.44	0.49	England	n/a	n/a	n/a	n/a	Gdansk	0.7	0.23	2.16	0.52	Italy	n/a	n/a	n/a	n/a	Lublin	0.46	0.14	1.54	0.2	Neth-Bel-France	n/a	n/a	n/a	n/a	North Germany	2.81	0.58	13.65
rs2233409	Serbia	1.37	0.89	2.11	0.15	Romania	0.49	0.08	3.14	0.42	Central Germany	0.91	0.37	2.23	0.84	Czech Republic	1.99	0.14	27.32	0.59	England	n/a	n/a	n/a	n/a	Gdansk	1.42	0.35	5.86	0.62	Italy	n/a	n/a	n/a	n/a	Lublin	1.35	0.38	4.84	0.64	Neth-Bel-France	0.19	0.01	2.65	0.21	North Germany	0.17	0.03	1.05
rs223498	Serbia	0.93	0.68	1.27	0.64	Romania	0.51	0.09	2.96	0.43	Central Germany	0.78	0.38	1.62	0.5	Czech Republic	n/a	n/a	n/a	n/a	England	n/a	n/a	n/a	n/a	Gdansk	1.46	0.54	3.98	0.44	Italy	n/a	n/a	n/a	n/a	Lublin	1.22	0.54	2.78	0.63	Neth-Bel-France	3.36	0.24	47.38	0.36	North Germany	0.12	0.01	1.29
rs2279015	Serbia	1.06	0.76	1.49	0.71	Romania	4.09	0.52	32.41	0.15	Central Germany	1.12	0.53	2.37	0.77	Czech Republic	5.26	0.72	38.22	0.09	England	n/a	n/a	n/a	n/a	Gdansk	0.31	0.09	1.07	0.06	Italy	n/a	n/a	n/a	n/a	Lublin	1.32	0.61	2.83	0.47	Neth-Bel-France	0.67	0.06	7.91	0.75	North Germany	0.46	0.08	2.62
rs2303542	Serbia	0.92	0.68	1.26	0.62	Romania	1	0.25	3.96	1	Central Germany	0.59	0.28	1.23	0.15	Czech Republic	0.26	0.04	1.59	0.13	England	n/a	n/a	n/a	n/a	Gdansk	1.21	0.47	3.13	0.69	Italy	n/a	n/a	n/a	n/a	Lublin	0.79	0.37	1.69	0.54	Neth-Bel-France	3.2	0.23	44.23	0.38	North Germany	0.9	0.23	3.49
rs2430561	Serbia	0.92	0.67	1.27	0.61	Romania	0.77	0.17	3.38	0.71	Central Germany	0.86	0.42	1.75	0.67	Czech Republic	0.43	0.06	3.01	0.38	England	n/a	n/a	n/a	n/a	Gdansk	1.18	0.46	3	0.72	Italy	n/a	n/a	n/a	n/a	Lublin	0.63	0.29	1.34	0.22	Neth-Bel-France	1.23	0.19	8.08	0.83	North Germany	1.48	0.35	6.19
rs2569190	Serbia	0.92	0.68	1.26	0.62	Romania	0.52	0.1	2.62	0.39	Central Germany	0.81	0.38	1.7	0.57	Czech Republic	1.9	0.35	10.27	0.44	England	n/a	n/a	n/a	n/a	Gdansk	0.77	0.27	2.19	0.61	Italy	n/a	n/a	n/a	n/a	Lublin	1.11	0.51	2.41	0.79	Neth-Bel-France	0.52	0.07	4	0.52	North Germany	0.34	0.07	1.73
rs2573346	Serbia	0.95	0.69	1.3	0.74	Romania	n/a	n/a	n/a	n/a	Central Germany	1.21	0.59	2.49	0.59	Czech Republic	0.22	0.02	2.52	0.21	England	n/a	n/a	n/a	n/a	Gdansk	1.1	0.37	3.27	0.86	Italy	n/a	n/a	n/a	n/a	Lublin	0.6	0.25	1.43	0.24	Neth-Bel-France	0.5	0.03	8.78	0.63	North Germany	0.74	0.15	3.73
rs2595613	Serbia	0.64	0.29	1.4	0.26	Romania	n/a	n/a	n/a	n/a	Central Germany	0.53	0.12	2.43	0.41	Czech Republic	n/a	n/a	n/a	n/a	England	n/a	n/a	n/a	n/a	Gdansk	n/a	n/a	n/a	n/a	Italy	n/a	n/a	n/a	n/a	Lublin	n/a	n/a	n/a	n/a	Neth-Bel-France	n/a	n/a	n/a	n/a	North Germany	n/a	n/a	n/a
rs2734225	Serbia	0.85	0.62	1.17	0.32	Romania	0.8	0.15	4.19	0.78	Central Germany	1.3	0.58	2.91	0.51	Czech Republic	2.17	0.17	27.6	0.54	England	n/a	n/a	n/a	n/a	Gdansk	0.94	0.36	2.48	0.9	Italy	n/a	n/a	n/a	n/a	Lublin	0.63	0.25	1.55	0.3	Neth-Bel-France	1.75	0.25	12.23	0.56	North Germany	1.92	0.4	9.23
rs2784773	Serbia	0.97	0.7	1.34	0.84	Romania	0.22	0.03	1.69	0.12	Central Germany	0.95	0.47	1.92	0.89	Czech Republic	n/a	n/a	n/a	n/a	England	n/a	n/a	n/a	n/a	Gdansk	2.2	0.75	6.41	0.14	Italy	n/a	n/a	n/a	n/a	Lublin	2.11	0.94	4.7	0.06	Neth-Bel-France	n/a	n/a	n/a	n/a	North Germany	0.68	0.14	3.32
rs2796813	Serbia	1.36	0.98	1.89	0.07	Romania	0.91	0.26	3.21	0.88	Central Germany	1.05	0.5	2.21	0.89	Czech Republic	1.58	0.27	9.27	0.59	England	n/a	n/a	n/a	n/a	Gdansk	0.74	0.3	1.86	0.52	Italy	n/a	n/a	n/a	n/a	Lublin	1.41	0.55	3.64	0.47	Neth-Bel-France	1.88	0.21	16.97	0.57	North Germany	0.52	0.11	2.56
rs2891	Serbia	0.84	0.62	1.15	0.28	Romania	1.24	0.27	5.75	0.77	Central Germany	1	0.47	2.16	0.99	Czech Republic	1.94	0.4	9.56	0.39	England	n/a	n/a	n/a	n/a	Gdansk	0.43	0.12	1.46	0.16	Italy	n/a	n/a	n/a	n/a	Lublin	1.97	0.88	4.41	0.09	Neth-Bel-France	2.93	0.26	33.21	0.38	North Germany	1.61	0.32	8.02
rs3024505	Serbia	1.11	0.72	1.72	0.63	Romania	n/a	n/a	n/a	n/a	Central Germany	2.82	1.13	7.01	0.02	Czech Republic	0.46	0.03	6.31	0.55	England	n/a	n/a	n/a	n/a	Gdansk	n/a	n/a	n/a	n/a	Italy	n/a	n/a	n/a	n/a	Lublin	10.29	2.1	50.42	0.0034	Neth-Bel-France	n/a	n/a	n/a	n/a	North Germany	3.4	0.56	20.74
rs3025000	Serbia	1.15	0.82	1.63	0.42	Romania	3.13	0.35	27.66	0.27	Central Germany	0.81	0.39	1.71	0.58	Czech Republic	0.38	0.07	1.97	0.23	England	n/a	n/a	n/a	n/a	Gdansk	0.63	0.22	1.81	0.38	Italy	n/a	n/a	n/a	n/a	Lublin	0.91	0.4	2.05	0.81	Neth-Bel-France	1.49	0.13	17.4	0.75	North Germany	0.93	0.13	6.48
rs3087456	n/a	n/a	n/a	n/a	n/a	Romania	0.42	0.07	2.77	0.34	Central Germany	n/a	n/a	n/a	n/a	Czech Republic	n/a	n/a	n/a	n/a	England	n/a	n/a	n/a	n/a	Gdansk	n/a	n/a	n/a	n/a	Italy	n/a	n/a	n/a	n/a	Lublin	n/a	n/a	n/a	n/a	Neth-Bel-France	n/a	n/a	n/a	n/a	North Germany	n/a	n/a	n/a
rs3093024	Serbia	1.15	0.84	1.59	0.38	Romania	0.3	0.04	2.34	0.22	Central Germany	0.76	0.37	1.55	0.44	Czech Republic	0.81	0.19	3.58	0.78	England	n/a	n/a	n/a	n/a	Gdansk	3.37	0.88	12.96	0.07	Italy	n/a	n/a	n/a	n/a	Lublin	1.05	0.43	2.55	0.91	Neth-Bel-France	0.87	0.1	7.37	0.9	North Germany	0.51	0.09	2.88
rs3138053	Serbia	1.02	0.71	1.47	0.91	Romania	6.14	0.81	46.46	0.06	Central Germany	0.98	0.43	2.22	0.96	Czech Republic	0.75	0.06	10.08	0.82	England	n/a	n/a	n/a	n/a	Gdansk	0.7	0.23	2.16	0.52	Italy	n/a	n/a	n/a	n/a	Lublin	0.48	0.14	1.59	0.22	Neth-Bel-France	1.04	0.09	11.8	0.98	North Germany	2.89	0.63	13.22
rs315952	Serbia	1.05	0.76	1.46	0.76	Romania	0.69	0.12	3.86	0.65	Central Germany	1.61	0.74	3.49	0.22	Czech Republic	2.98	0.48	18.4	0.22	England	n/a	n/a	n/a	n/a	Gdansk	0.73	0.29	1.84	0.49	Italy	n/a	n/a	n/a	n/a	Lublin	0.76	0.28	2.06	0.58	Neth-Bel-France	2.03	0.25	16.27	0.5	North Germany	2.68	0.56	12.75
rs3775291	Serbia	1.12	0.8	1.57	0.49	Romania	2.32	0.48	11.15	0.26	Central Germany	1.52	0.71	3.25	0.27	Czech Republic	1.02	0.26	4.05	0.98	England	n/a	n/a	n/a	n/a	Gdansk	2.22	0.81	6.12	0.11	Italy	n/a	n/a	n/a	n/a	Lublin	1.01	0.4	2.54	0.99	Neth-Bel-France	0.79	0.07	9.26	0.85	North Germany	1.79	0.35	9.15
rs3800018	Serbia	1.08	0.71	1.65	0.71	Romania	n/a	n/a	n/a	n/a	Central Germany	0.45	0.13	1.56	0.21	Czech Republic	n/a	n/a	n/a	n/a	England	n/a	n/a	n/a	n/a	Gdansk	0.41	0.08	2.22	0.29	Italy	n/a	n/a	n/a	n/a	Lublin	0.14	0.01	1.28	0.08	Neth-Bel-France	n/a	n/a	n/a	n/a	North Germany	n/a	n/a	n/a
rs3917165	Serbia	0.7	0.39	1.24	0.22	Romania	n/a	n/a	n/a	n/a	Central Germany	n/a	n/a	n/a	n/a	Czech Republic	n/a	n/a	n/a	n/a	England	n/a	n/a	n/a	n/a	Gdansk	n/a	n/a	n/a	n/a	Italy	n/a	n/a	n/a	n/a	Lublin	0.44	0.12	1.64	0.22	Neth-Bel-France	n/a	n/a	n/a	n/a	North Germany	n/a	n/a	n/a
rs3917200	Serbia	0.78	0.37	1.64	0.52	Romania	n/a	n/a	n/a	n/a	Central Germany	n/a	n/a	n/a	n/a	Czech Republic	n/a	n/a	n/a	n/a	England	n/a	n/a	n/a	n/a	Gdansk	n/a	n/a	n/a	n/a	Italy	n/a	n/a	n/a	n/a	Lublin	2.1	0.64	6.92	0.21	Neth-Bel-France	n/a	n/a	n/a	n/a	North Germany	n/a	n/a	n/a
rs3918241	Serbia	0.98	0.63	1.52	0.93	Romania	n/a	n/a	n/a	n/a	Central Germany	0.9	0.32	2.54	0.83	Czech Republic	n/a	n/a	n/a	n/a	England	n/a	n/a	n/a	n/a	Gdansk	n/a	n/a	n/a	n/a	Italy	n/a	n/a	n/a	n/a	Lublin	0.69	0.23	2.02	0.49	Neth-Bel-France	0.35	0.03	4.12	0.39	North Germany	1.28	0.13	12.3
rs4143332	Serbia	0.68	0.42	1.11	0.12	Romania	n/a	n/a	n/a	n/a	Central Germany	0.91	0.3	2.71	0.86	Czech Republic	n/a	n/a	n/a	n/a	England	n/a	n/a	n/a	n/a	Gdansk	0.31	0.06	1.62	0.15	Italy	n/a	n/a	n/a	n/a	Lublin	1.01	0.3	3.4	0.99	Neth-Bel-France	n/a	n/a	n/a	n/a	North Germany	n/a	n/a	n/a
rs4341	Serbia	1.51	1.08	2.12	0.02	Romania	0.44	0.11	1.81	0.22	Central Germany	0.94	0.45	1.95	0.86	Czech Republic	3.26	0.36	29.58	0.28	England	n/a	n/a	n/a	n/a	Gdansk	0.59	0.2	1.69	0.31	Italy	n/a	n/a	n/a	n/a	Lublin	1.42	0.61	3.31	0.4	Neth-Bel-France	0.16	0.01	2.5	0.18	North Germany	3.96	0.6	26.09
rs4342	Serbia	1.51	1.08	2.12	0.02	Romania	0.44	0.11	1.81	0.22	Central Germany	0.85	0.39	1.83	0.67	Czech Republic	3.19	0.31	32.33	0.31	England	n/a	n/a	n/a	n/a	Gdansk	0.65	0.22	1.9	0.42	Italy	n/a	n/a	n/a	n/a	Lublin	1.48	0.65	3.39	0.34	Neth-Bel-France	0.61	0.07	5.37	0.65	North Germany	3.96	0.6	26.09
rs4343	Serbia	0.64	0.46	0.9	0.01	Romania	2.65	0.55	12.92	0.2	Central Germany	0.99	0.48	2.06	0.99	Czech Republic	0.31	0.03	2.79	0.28	England	n/a	n/a	n/a	n/a	Gdansk	1.71	0.59	4.92	0.31	Italy	n/a	n/a	n/a	n/a	Lublin	0.65	0.29	1.47	0.29	Neth-Bel-France	6.32	0.4	99.63	0.18	North Germany	0.25	0.04	1.67
rs4363	Serbia	1.55	1.11	2.17	0.01	Romania	0.4	0.1	1.63	0.17	Central Germany	0.87	0.41	1.84	0.71	Czech Republic	3.19	0.31	32.33	0.31	England	n/a	n/a	n/a	n/a	Gdansk	0.63	0.21	1.85	0.39	Italy	n/a	n/a	n/a	n/a	Lublin	1.5	0.65	3.49	0.34	Neth-Bel-France	0.62	0.07	5.72	0.67	North Germany	3.66	0.58	23.23
rs439154	Serbia	0.93	0.67	1.29	0.65	Romania	0.39	0.05	2.77	0.31	Central Germany	1.23	0.58	2.6	0.59	Czech Republic	0.57	0.07	4.71	0.59	England	n/a	n/a	n/a	n/a	Gdansk	0.8	0.32	2	0.62	Italy	n/a	n/a	n/a	n/a	Lublin	0.83	0.34	2.04	0.68	Neth-Bel-France	1.33	0.11	15.53	0.82	North Germany	1.27	0.29	5.61
rs454078	Serbia	0.86	0.58	1.26	0.43	Romania	n/a	n/a	n/a	n/a	Central Germany	1.12	0.5	2.48	0.79	Czech Republic	n/a	n/a	n/a	n/a	England	n/a	n/a	n/a	n/a	Gdansk	0.83	0.33	2.12	0.69	Italy	n/a	n/a	n/a	n/a	Lublin	0.89	0.34	2.38	0.82	Neth-Bel-France	n/a	n/a	n/a	n/a	North Germany	1	0.15	6.49
rs4754	Serbia	1.18	0.84	1.65	0.34	Romania	1.07	0.18	6.2	0.94	Central Germany	0.89	0.4	1.98	0.78	Czech Republic	0.44	0.07	2.75	0.36	England	n/a	n/a	n/a	n/a	Gdansk	1.59	0.41	6.2	0.5	Italy	n/a	n/a	n/a	n/a	Lublin	2.49	1.02	6.08	0.04	Neth-Bel-France	3.16	0.38	26.61	0.28	North Germany	0.73	0.09	5.81
rs479777	Serbia	1.14	0.79	1.66	0.49	Romania	0.73	0.17	3.17	0.65	Central Germany	0.74	0.36	1.52	0.41	Czech Republic	1.31	0.18	9.74	0.78	England	n/a	n/a	n/a	n/a	Gdansk	2.39	0.63	9.05	0.19	Italy	n/a	n/a	n/a	n/a	Lublin	1.65	0.6	4.53	0.32	Neth-Bel-France	n/a	n/a	n/a	n/a	North Germany	3.03	0.33	27.86
rs4845624	Serbia	0.74	0.54	1.02	0.07	Romania	0.71	0.12	4.26	0.69	Central Germany	1.18	0.55	2.5	0.67	Czech Republic	0.68	0.12	3.88	0.65	England	n/a	n/a	n/a	n/a	Gdansk	0.58	0.19	1.78	0.33	Italy	n/a	n/a	n/a	n/a	Lublin	0.46	0.18	1.17	0.1	Neth-Bel-France	1.94	0.27	13.76	0.5	North Germany	1.08	0.19	6.34
rs4921492	Serbia	1.02	0.74	1.41	0.9	Romania	1.5	0.27	8.31	0.62	Central Germany	1.27	0.57	2.82	0.55	Czech Republic	3.49	0.51	23.69	0.18	England	n/a	n/a	n/a	n/a	Gdansk	1.47	0.57	3.84	0.42	Italy	n/a	n/a	n/a	n/a	Lublin	0.94	0.4	2.23	0.89	Neth-Bel-France	n/a	n/a	n/a	n/a	North Germany	n/a	n/a	n/a
rs4986790	Serbia	0.75	0.37	1.5	0.41	Romania	n/a	n/a	n/a	n/a	Central Germany	n/a	n/a	n/a	n/a	Czech Republic	n/a	n/a	n/a	n/a	England	n/a	n/a	n/a	n/a	Gdansk	n/a	n/a	n/a	n/a	Italy	n/a	n/a	n/a	n/a	Lublin	n/a	n/a	n/a	n/a	Neth-Bel-France	n/a	n/a	n/a	n/a	North Germany	n/a	n/a	n/a
rs4986791	Serbia	0.88	0.46	1.65	0.68	Romania	n/a	n/a	n/a	n/a	Central Germany	n/a	n/a	n/a	n/a	Czech Republic	n/a	n/a	n/a	n/a	England	n/a	n/a	n/a	n/a	Gdansk	n/a	n/a	n/a	n/a	Italy	n/a	n/a	n/a	n/a	Lublin	n/a	n/a	n/a	n/a	Neth-Bel-France	n/a	n/a	n/a	n/a	North Germany	n/a	n/a	n/a
rs5007259	Serbia	0.69	0.49	0.97	0.03	Romania	1.84	0.36	9.52	0.44	Central Germany	0.47	0.2	1.1	0.08	Czech Republic	4.61	0.33	64.99	0.24	England	n/a	n/a	n/a	n/a	Gdansk	3.14	0.84	11.77	0.08	Italy	n/a	n/a	n/a	n/a	Lublin	0.93	0.39	2.23	0.87	Neth-Bel-France	0.15	0.01	3.36	0.23	North Germany	2.53	0.39	16.29
rs5186	Serbia	1.04	0.73	1.48	0.82	Romania	1.15	0.21	6.26	0.87	Central Germany	1.82	0.82	4.05	0.14	Czech Republic	0.5	0.11	2.25	0.35	England	n/a	n/a	n/a	n/a	Gdansk	0.69	0.25	1.89	0.46	Italy	n/a	n/a	n/a	n/a	Lublin	0.74	0.27	2.06	0.56	Neth-Bel-France	0.47	0.07	3.21	0.43	North Germany	0.94	0.16	5.73
rs5275	Serbia	1.22	0.86	1.73	0.26	Romania	0.55	0.11	2.86	0.45	Central Germany	1.34	0.62	2.91	0.46	Czech Republic	0.49	0.07	3.3	0.44	England	n/a	n/a	n/a	n/a	Gdansk	1.99	0.62	6.34	0.24	Italy	n/a	n/a	n/a	n/a	Lublin	1.55	0.56	4.29	0.39	Neth-Bel-France	n/a	n/a	n/a	n/a	North Germany	2.1	0.37	11.96
rs5277	Serbia	0.74	0.5	1.1	0.13	Romania	n/a	n/a	n/a	n/a	Central Germany	1.42	0.41	4.97	0.58	Czech Republic	n/a	n/a	n/a	n/a	England	n/a	n/a	n/a	n/a	Gdansk	1.49	0.44	4.99	0.51	Italy	n/a	n/a	n/a	n/a	Lublin	1.2	0.42	3.41	0.73	Neth-Bel-France	n/a	n/a	n/a	n/a	North Germany	0.22	0.04	1.31
rs6091737	Serbia	0.99	0.7	1.38	0.94	Romania	0.6	0.12	2.94	0.5	Central Germany	2.65	0.97	7.23	0.05	Czech Republic	0.58	0.13	2.67	0.47	England	n/a	n/a	n/a	n/a	Gdansk	2.12	0.61	7.33	0.23	Italy	n/a	n/a	n/a	n/a	Lublin	0.75	0.32	1.75	0.5	Neth-Bel-France	1.87	0.08	41.99	0.69	North Germany	1.69	0.3	9.48
rs653178	Serbia	0.96	0.7	1.31	0.78	Romania	0.51	0.11	2.39	0.36	Central Germany	0.61	0.29	1.29	0.19	Czech Republic	1.91	0.33	11.12	0.45	England	n/a	n/a	n/a	n/a	Gdansk	0.73	0.25	2.15	0.56	Italy	n/a	n/a	n/a	n/a	Lublin	0.95	0.41	2.17	0.89	Neth-Bel-France	0.42	0.04	4.29	0.46	North Germany	3.58	0.67	19.22
rs6585989	Serbia	1.1	0.79	1.54	0.57	Romania	0.84	0.19	3.74	0.8	Central Germany	1.1	0.52	2.33	0.79	Czech Republic	0.29	0.03	2.73	0.26	England	n/a	n/a	n/a	n/a	Gdansk	0.31	0.09	1.12	0.07	Italy	n/a	n/a	n/a	n/a	Lublin	1.94	0.84	4.51	0.12	Neth-Bel-France	2.75	0.3	25.45	0.36	North Germany	3	0.59	15.23
rs671976	Serbia	0.98	0.72	1.34	0.9	Romania	n/a	n/a	n/a	n/a	Central Germany	0.86	0.44	1.68	0.66	Czech Republic	3.39	0.38	29.95	0.25	England	n/a	n/a	n/a	n/a	Gdansk	1.24	0.47	3.25	0.66	Italy	n/a	n/a	n/a	n/a	Lublin	0.57	0.25	1.32	0.18	Neth-Bel-France	0.24	0.02	3.29	0.27	North Germany	0.33	0.06	1.78
rs6748088	Serbia	1.23	0.88	1.72	0.22	Romania	n/a	n/a	n/a	n/a	Central Germany	0.93	0.42	2.06	0.85	Czech Republic	0.84	0.18	3.96	0.82	England	n/a	n/a	n/a	n/a	Gdansk	0.35	0.12	1.01	0.05	Italy	n/a	n/a	n/a	n/a	Lublin	0.68	0.26	1.81	0.43	Neth-Bel-France	0.47	0.05	4.83	0.52	North Germany	0.39	0.08	2
rs6800271	Serbia	1.17	0.85	1.6	0.34	Romania	0.48	0.11	2.15	0.3	Central Germany	0.39	0.15	1.02	0.05	Czech Republic	n/a	n/a	n/a	n/a	England	n/a	n/a	n/a	n/a	Gdansk	0.93	0.3	2.95	0.9	Italy	n/a	n/a	n/a	n/a	Lublin	1.16	0.48	2.83	0.73	Neth-Bel-France	1.25	0.09	17.47	0.87	North Germany	0.22	0.02	2.06
rs6822371	Serbia	0.92	0.67	1.27	0.63	Romania	0.51	0.07	3.96	0.5	Central Germany	1.19	0.58	2.44	0.63	Czech Republic	1.14	0.21	6.24	0.88	England	n/a	n/a	n/a	n/a	Gdansk	1.07	0.42	2.77	0.88	Italy	n/a	n/a	n/a	n/a	Lublin	0.48	0.18	1.29	0.14	Neth-Bel-France	0.55	0.05	6.08	0.62	North Germany	1.77	0.4	7.82
rs6969927	Serbia	0.76	0.51	1.11	0.16	Romania	0.44	0.07	2.79	0.35	Central Germany	0.45	0.17	1.2	0.11	Czech Republic	0.67	0.06	7.16	0.73	England	n/a	n/a	n/a	n/a	Gdansk	1.36	0.37	4.96	0.63	Italy	n/a	n/a	n/a	n/a	Lublin	0.68	0.24	1.93	0.46	Neth-Bel-France	1.02	0.08	12.45	0.99	North Germany	1.25	0.23	6.75
rs7071579	Serbia	1.15	0.85	1.56	0.36	Romania	0.95	0.18	4.93	0.95	Central Germany	0.69	0.35	1.37	0.29	Czech Republic	5.35	0.64	44.95	0.11	England	n/a	n/a	n/a	n/a	Gdansk	0.97	0.32	2.9	0.95	Italy	n/a	n/a	n/a	n/a	Lublin	0.94	0.42	2.11	0.89	Neth-Bel-France	1.26	0.12	13.29	0.85	North Germany	3.51	0.61	20.02
rs712044	Serbia	0.97	0.69	1.35	0.86	Romania	0.23	0.03	1.8	0.14	Central Germany	1.73	0.72	4.2	0.22	Czech Republic	n/a	n/a	n/a	n/a	England	n/a	n/a	n/a	n/a	Gdansk	0.52	0.18	1.52	0.22	Italy	n/a	n/a	n/a	n/a	Lublin	1.12	0.42	3	0.82	Neth-Bel-France	n/a	n/a	n/a	n/a	North Germany	0.31	0.03	3.19
rs7194886	Serbia	0.88	0.64	1.21	0.44	Romania	1.55	0.34	7.02	0.55	Central Germany	1.01	0.51	1.99	0.98	Czech Republic	2.04	0.41	10.04	0.36	England	n/a	n/a	n/a	n/a	Gdansk	0.9	0.35	2.33	0.82	Italy	n/a	n/a	n/a	n/a	Lublin	1.6	0.67	3.78	0.28	Neth-Bel-France	0.14	0.01	2.15	0.15	North Germany	0.78	0.18	3.4
rs7517847	Serbia	0.84	0.61	1.16	0.3	Romania	1.52	0.35	6.58	0.55	Central Germany	1.16	0.57	2.33	0.68	Czech Republic	0.61	0.1	3.81	0.58	England	n/a	n/a	n/a	n/a	Gdansk	0.95	0.32	2.77	0.92	Italy	n/a	n/a	n/a	n/a	Lublin	1.41	0.66	3.04	0.37	Neth-Bel-France	1.55	0.15	15.49	0.71	North Germany	0.66	0.13	3.39
rs7573065	n/a	n/a	n/a	n/a	n/a	Romania	n/a	n/a	n/a	n/a	Central Germany	1.99	0.43	9.19	0.37	Czech Republic	0.45	0.05	4.39	0.47	England	n/a	n/a	n/a	n/a	Gdansk	n/a	n/a	n/a	n/a	Italy	n/a	n/a	n/a	n/a	Lublin	n/a	n/a	n/a	n/a	Neth-Bel-France	n/a	n/a	n/a	n/a	North Germany	n/a	n/a	n/a
rs7667298	Serbia	0.83	0.61	1.14	0.24	Romania	8	0.98	65.42	0.04	Central Germany	3.39	1.47	7.81	0.00372	Czech Republic	0.2	0.01	2.93	0.22	England	n/a	n/a	n/a	n/a	Gdansk	3.59	1.16	11.1	0.02	Italy	n/a	n/a	n/a	n/a	Lublin	1.11	0.51	2.4	0.79	Neth-Bel-France	0.33	0.02	4.45	0.4	North Germany	0.47	0.1	2.28
rs767455	Serbia	1.02	0.74	1.39	0.92	Romania	0.61	0.16	2.28	0.43	Central Germany	0.82	0.42	1.63	0.57	Czech Republic	3.03	0.47	19.64	0.23	England	n/a	n/a	n/a	n/a	Gdansk	1.44	0.55	3.75	0.45	Italy	n/a	n/a	n/a	n/a	Lublin	1.27	0.61	2.66	0.51	Neth-Bel-France	0.36	0.02	6.29	0.48	North Germany	1.16	0.23	5.96
rs7691507	Serbia	1.03	0.69	1.53	0.9	Romania	0.77	0.17	3.48	0.72	Central Germany	1.45	0.56	3.74	0.44	Czech Republic	1.87	0.19	18.83	0.58	England	n/a	n/a	n/a	n/a	Gdansk	0.83	0.28	2.44	0.72	Italy	n/a	n/a	n/a	n/a	Lublin	0.92	0.37	2.32	0.86	Neth-Bel-France	0.83	0.09	7.44	0.87	North Germany	0.27	0.05	1.49
rs7756421	Serbia	1.04	0.68	1.59	0.85	Romania	n/a	n/a	n/a	n/a	Central Germany	0.55	0.16	1.89	0.34	Czech Republic	n/a	n/a	n/a	n/a	England	n/a	n/a	n/a	n/a	Gdansk	0.52	0.1	2.7	0.43	Italy	n/a	n/a	n/a	n/a	Lublin	0.41	0.08	2.16	0.29	Neth-Bel-France	n/a	n/a	n/a	n/a	North Germany	n/a	n/a	n/a
rs7817	Serbia	1.21	0.88	1.66	0.24	Romania	0.26	0.05	1.36	0.09	Central Germany	0.87	0.44	1.69	0.67	Czech Republic	0.63	0.12	3.16	0.56	England	n/a	n/a	n/a	n/a	Gdansk	1.54	0.54	4.37	0.41	Italy	n/a	n/a	n/a	n/a	Lublin	1.04	0.49	2.17	0.93	Neth-Bel-France	n/a	n/a	n/a	n/a	North Germany	0.31	0.06	1.63
rs833068	Serbia	1.18	0.84	1.65	0.35	Romania	3.66	0.41	32.58	0.21	Central Germany	0.74	0.35	1.56	0.43	Czech Republic	0.46	0.09	2.28	0.32	England	n/a	n/a	n/a	n/a	Gdansk	0.63	0.24	1.71	0.36	Italy	n/a	n/a	n/a	n/a	Lublin	0.91	0.4	2.05	0.81	Neth-Bel-France	0.51	0.05	5	0.56	North Germany	0.91	0.12	7.16
rs916977	Serbia	1.31	0.94	1.82	0.11	Romania	0.4	0.06	2.84	0.33	Central Germany	0.57	0.17	1.94	0.36	Czech Republic	n/a	n/a	n/a	n/a	England	n/a	n/a	n/a	n/a	Gdansk	n/a	n/a	n/a	n/a	Italy	n/a	n/a	n/a	n/a	Lublin	0.75	0.22	2.56	0.64	Neth-Bel-France	2.42	0.22	26.36	0.46	North Germany	n/a	n/a	n/a
rs9271366	Serbia	0.82	0.51	1.34	0.43	Romania	n/a	n/a	n/a	n/a	Central Germany	4.89	1.07	22.44	0.04	Czech Republic	1.4	0.14	13.85	0.77	England	n/a	n/a	n/a	n/a	Gdansk	n/a	n/a	n/a	n/a	Italy	n/a	n/a	n/a	n/a	Lublin	1.38	0.39	4.8	0.61	Neth-Bel-France	n/a	n/a	n/a	n/a	North Germany	0.12	0.01	1.41
rs9277542	Serbia	1.4	0.97	2.04	0.07	Romania	0.58	0.12	2.73	0.46	Central Germany	1.04	0.46	2.35	0.93	Czech Republic	0.96	0.2	4.61	0.96	England	n/a	n/a	n/a	n/a	Gdansk	0.93	0.3	2.87	0.9	Italy	n/a	n/a	n/a	n/a	Lublin	1.53	0.61	3.87	0.36	Neth-Bel-France	n/a	n/a	n/a	n/a	North Germany	1.77	0.21	14.7
rs9302752	Serbia	1.14	0.8	1.63	0.48	Romania	1.93	0.37	10.06	0.41	Central Germany	0.73	0.27	1.98	0.54	Czech Republic	n/a	n/a	n/a	n/a	England	n/a	n/a	n/a	n/a	Gdansk	1	0.31	3.26	1	Italy	n/a	n/a	n/a	n/a	Lublin	0.65	0.26	1.62	0.34	Neth-Bel-France	0.82	0.07	9.2	0.87	North Germany	0.5	0.05	5.26
rs9378264	Serbia	1.24	0.84	1.83	0.28	Romania	0.63	0.07	6.04	0.67	Central Germany	3.17	1.46	6.88	0.00305	Czech Republic	n/a	n/a	n/a	n/a	England	n/a	n/a	n/a	n/a	Gdansk	0.88	0.25	3.16	0.84	Italy	n/a	n/a	n/a	n/a	Lublin	1.03	0.41	2.54	0.95	Neth-Bel-France	2.84	0.39	20.49	0.29	North Germany	1.43	0.3	6.96
[truncated: 20 more columns]

## Sheet: Pulmonary Lymphonadal
SNP	region	OR	95% CI		p	region	OR	95% CI		p	region	OR	95% CI		p	region	OR	95% CI		p	region	OR	95% CI		p	region	OR	95% CI		p	region	OR	95% CI		p	region	OR	95% CI		p	region	OR	95% CI		p	region	OR	95% CI
rs1044670	Serbia	0.99	0.71	1.4	0.98	Romania	n/a	n/a	n/a	n/a	Central Germany	0.75	0.36	1.56	0.43	Czech Republic	n/a	n/a	n/a	n/a	England	1.03	0.14	7.45	0.97	Gdansk	1.39	0.43	4.46	0.57	Italy	1.1	0.58	2.07	0.78	Lublin	1	0.46	2.16	1	Neth-Bel-France	0.9	0.42	1.91	0.78	North Germany	1.18	0.57	2.43
rs1049550	Serbia	0.98	0.75	1.29	0.89	Romania	1.04	0.21	5.26	0.96	Central Germany	1.15	0.7	1.89	0.58	Czech Republic	1.11	0.42	2.94	0.82	England	1.5	0.37	6.07	0.55	Gdansk	0.73	0.31	1.69	0.45	Italy	0.81	0.44	1.48	0.48	Lublin	0.66	0.36	1.21	0.17	Neth-Bel-France	1.09	0.6	1.99	0.77	North Germany	0.68	0.38	1.24
rs11013389	Serbia	1.24	0.9	1.71	0.19	Romania	n/a	n/a	n/a	n/a	Central Germany	0.77	0.43	1.41	0.4	Czech Republic	0.79	0.23	2.73	0.7	England	2.69	0.51	14.31	0.22	Gdansk	3	0.91	9.88	0.06	Italy	0.95	0.52	1.74	0.86	Lublin	0.69	0.34	1.42	0.31	Neth-Bel-France	0.85	0.36	2	0.7	North Germany	0.85	0.45	1.63
rs11074932	Serbia	1.26	0.97	1.63	0.08	Romania	1.41	0.23	8.53	0.69	Central Germany	1.13	0.64	1.98	0.68	Czech Republic	1.79	0.81	3.96	0.14	England	0.66	0.18	2.38	0.5	Gdansk	1.43	0.53	3.84	0.47	Italy	0.98	0.57	1.68	0.94	Lublin	1.03	0.56	1.89	0.92	Neth-Bel-France	0.97	0.52	1.81	0.92	North Germany	0.58	0.33	1.02
rs11209026	Serbia	0.97	0.55	1.73	0.93	Romania	n/a	n/a	n/a	n/a	Central Germany	n/a	n/a	n/a	n/a	Czech Republic	n/a	n/a	n/a	n/a	England	n/a	n/a	n/a	n/a	Gdansk	n/a	n/a	n/a	n/a	Italy	n/a	n/a	n/a	n/a	Lublin	0.82	0.25	2.71	0.74	Neth-Bel-France	n/a	n/a	n/a	n/a	North Germany	n/a	n/a	n/a
rs11362	Serbia	0.98	0.76	1.25	0.86	Romania	0.01	0	1.14	0.04	Central Germany	1.02	0.63	1.66	0.92	Czech Republic	0.73	0.36	1.47	0.37	England	1.54	0.49	4.82	0.44	Gdansk	0.88	0.34	2.27	0.79	Italy	0.85	0.5	1.46	0.56	Lublin	1.64	0.87	3.08	0.12	Neth-Bel-France	1.49	0.85	2.62	0.16	North Germany	1.13	0.68	1.87
rs11465804	Serbia	0.92	0.5	1.7	0.8	Romania	n/a	n/a	n/a	n/a	Central Germany	n/a	n/a	n/a	n/a	Czech Republic	n/a	n/a	n/a	n/a	England	n/a	n/a	n/a	n/a	Gdansk	n/a	n/a	n/a	n/a	Italy	n/a	n/a	n/a	n/a	Lublin	1.63	0.44	6	0.46	Neth-Bel-France	n/a	n/a	n/a	n/a	North Germany	n/a	n/a	n/a
rs1148459	Serbia	0.83	0.65	1.06	0.13	Romania	0.57	0.11	2.9	0.47	Central Germany	0.76	0.47	1.23	0.27	Czech Republic	1.43	0.54	3.8	0.46	England	1.04	0.29	3.73	0.95	Gdansk	1.05	0.46	2.36	0.91	Italy	1.38	0.78	2.44	0.26	Lublin	1.41	0.81	2.45	0.21	Neth-Bel-France	1.07	0.59	1.95	0.81	North Germany	0.94	0.57	1.56
rs11569393	Serbia	1.04	0.82	1.33	0.74	Romania	3.98	0.57	27.66	0.14	Central Germany	1.09	0.68	1.75	0.73	Czech Republic	0.86	0.4	1.83	0.68	England	0.4	0.11	1.43	0.14	Gdansk	0.85	0.37	1.93	0.69	Italy	2.06	1.16	3.65	0.01	Lublin	0.73	0.42	1.29	0.27	Neth-Bel-France	1.47	0.83	2.6	0.18	North Germany	0.85	0.5	1.45
rs11728697	Serbia	1.27	0.98	1.64	0.07	Romania	1.23	0.19	8.16	0.82	Central Germany	1.04	0.63	1.73	0.87	Czech Republic	0.63	0.28	1.44	0.27	England	0.89	0.29	2.74	0.84	Gdansk	1.35	0.58	3.14	0.48	Italy	1.31	0.75	2.31	0.34	Lublin	0.84	0.45	1.57	0.57	Neth-Bel-France	1.66	0.93	2.95	0.08	North Germany	0.8	0.49	1.3
rs11730582	Serbia	0.84	0.65	1.07	0.16	Romania	0.83	0.17	3.96	0.8	Central Germany	0.87	0.53	1.44	0.6	Czech Republic	1.03	0.46	2.29	0.94	England	1.03	0.36	2.94	0.96	Gdansk	0.72	0.34	1.55	0.4	Italy	0.83	0.48	1.45	0.52	Lublin	0.76	0.42	1.38	0.37	Neth-Bel-France	0.82	0.48	1.4	0.46	North Germany	1.47	0.88	2.46
rs12035082	Serbia	1.09	0.84	1.41	0.5	Romania	1.18	0.21	6.44	0.84	Central Germany	0.91	0.55	1.52	0.72	Czech Republic	1.39	0.61	3.18	0.42	England	1.44	0.28	7.49	0.65	Gdansk	1.66	0.68	4.07	0.26	Italy	0.6	0.35	1.04	0.07	Lublin	0.52	0.27	0.98	0.04	Neth-Bel-France	1.26	0.73	2.18	0.39	North Germany	0.67	0.4	1.15
rs12069782	Serbia	1.12	0.83	1.52	0.46	Romania	n/a	n/a	n/a	n/a	Central Germany	0.87	0.51	1.51	0.63	Czech Republic	1.02	0.44	2.35	0.97	England	2.22	0.33	15.01	0.39	Gdansk	1.11	0.45	2.76	0.82	Italy	0.74	0.37	1.49	0.4	Lublin	1.58	0.69	3.6	0.27	Neth-Bel-France	0.9	0.42	1.93	0.79	North Germany	1.06	0.56	2.01
rs12636851	Serbia	1.1	0.85	1.42	0.46	Romania	1.98	0.41	9.59	0.36	Central Germany	1.26	0.74	2.15	0.39	Czech Republic	0.71	0.31	1.62	0.41	England	2.01	0.41	9.96	0.37	Gdansk	0.76	0.33	1.76	0.52	Italy	0.63	0.35	1.13	0.12	Lublin	1.03	0.56	1.89	0.93	Neth-Bel-France	0.69	0.37	1.28	0.23	North Germany	1.08	0.64	1.84
rs12793173	Serbia	1.3	1	1.69	0.05	Romania	0.8	0.16	4.12	0.77	Central Germany	0.84	0.46	1.55	0.58	Czech Republic	n/a	n/a	n/a	n/a	England	0.66	0.14	3.02	0.57	Gdansk	0.94	0.36	2.43	0.89	Italy	0.8	0.45	1.41	0.44	Lublin	1.09	0.59	2.01	0.77	Neth-Bel-France	0.69	0.35	1.35	0.27	North Germany	0.73	0.42	1.26
rs12858139	Serbia	0.9	0.7	1.15	0.4	Romania	1.08	0.2	5.89	0.93	Central Germany	0.72	0.43	1.19	0.19	Czech Republic	0.97	0.44	2.12	0.93	England	2.32	0.47	11.39	0.28	Gdansk	1.01	0.42	2.42	0.99	Italy	0.7	0.4	1.25	0.22	Lublin	0.79	0.43	1.46	0.44	Neth-Bel-France	0.84	0.47	1.48	0.53	North Germany	0.96	0.57	1.62
rs1544410	Serbia	1.04	0.81	1.33	0.76	Romania	0.58	0.06	5.68	0.62	Central Germany	1.45	0.88	2.4	0.14	Czech Republic	0.61	0.26	1.45	0.25	England	0.32	0.08	1.4	0.11	Gdansk	1.45	0.63	3.38	0.37	Italy	1.2	0.7	2.06	0.5	Lublin	0.7	0.37	1.32	0.26	Neth-Bel-France	0.93	0.5	1.76	0.83	North Germany	1.48	0.89	2.46
rs16957413	Serbia	1.11	0.67	1.83	0.68	Romania	n/a	n/a	n/a	n/a	Central Germany	1.7	0.76	3.79	0.19	Czech Republic	0.79	0.23	2.75	0.7	England	n/a	n/a	n/a	n/a	Gdansk	n/a	n/a	n/a	n/a	Italy	0.87	0.36	2.12	0.76	Lublin	n/a	n/a	n/a	n/a	Neth-Bel-France	0.41	0.19	0.88	0.02	North Germany	3.89	1.35	11.24
rs16997340	Serbia	0.76	0.49	1.19	0.23	Romania	n/a	n/a	n/a	n/a	Central Germany	0.69	0.28	1.72	0.42	Czech Republic	4.62	0.84	25.43	0.07	England	1.08	0.17	6.76	0.93	Gdansk	0.32	0.07	1.43	0.13	Italy	n/a	n/a	n/a	n/a	Lublin	n/a	n/a	n/a	n/a	Neth-Bel-France	0.55	0.23	1.36	0.19	North Germany	n/a	n/a	n/a
rs17221417	Serbia	0.95	0.71	1.28	0.75	Romania	5.17	0.43	62.2	0.17	Central Germany	0.96	0.57	1.61	0.88	Czech Republic	1.87	0.71	4.9	0.19	England	1.42	0.34	5.88	0.61	Gdansk	1.66	0.64	4.26	0.28	Italy	0.87	0.47	1.6	0.65	Lublin	0.75	0.39	1.44	0.39	Neth-Bel-France	0.68	0.37	1.27	0.22	North Germany	0.84	0.46	1.52
rs1799724	Serbia	1.19	0.88	1.62	0.25	Romania	1.25	0.19	8.09	0.81	Central Germany	0.96	0.44	2.07	0.91	Czech Republic	n/a	n/a	n/a	n/a	England	n/a	n/a	n/a	n/a	Gdansk	1.21	0.36	4.09	0.75	Italy	1.86	0.91	3.8	0.09	Lublin	1.73	0.49	6.11	0.39	Neth-Bel-France	1.09	0.51	2.31	0.83	North Germany	1.08	0.54	2.16
rs1799864	Serbia	0.88	0.61	1.27	0.49	Romania	1.5	0.23	9.91	0.65	Central Germany	0.72	0.3	1.73	0.47	Czech Republic	1.65	0.64	4.23	0.28	England	1.56	0.23	10.57	0.63	Gdansk	1.31	0.44	3.89	0.62	Italy	1.51	0.73	3.14	0.26	Lublin	2.13	0.57	7.94	0.26	Neth-Bel-France	1.05	0.4	2.77	0.92	North Germany	1.49	0.65	3.4
rs1799865	Serbia	0.9	0.7	1.16	0.4	Romania	1.47	0.26	8.16	0.64	Central Germany	0.78	0.46	1.33	0.35	Czech Republic	1.22	0.5	2.98	0.65	England	1.14	0.34	3.81	0.83	Gdansk	0.52	0.19	1.46	0.2	Italy	1.15	0.67	1.97	0.61	Lublin	1.22	0.64	2.33	0.55	Neth-Bel-France	1.79	0.95	3.38	0.07	North Germany	0.62	0.33	1.16
rs1799964	Serbia	1.11	0.8	1.54	0.54	Romania	n/a	n/a	n/a	n/a	Central Germany	0.77	0.41	1.47	0.43	Czech Republic	1.68	0.59	4.78	0.32	England	n/a	n/a	n/a	n/a	Gdansk	1.2	0.37	3.93	0.75	Italy	1.03	0.5	2.13	0.93	Lublin	1.56	0.72	3.38	0.26	Neth-Bel-France	1.09	0.54	2.19	0.81	North Germany	0.75	0.38	1.47
rs1799988	Serbia	1.14	0.89	1.46	0.3	Romania	1.19	0.26	5.5	0.81	Central Germany	1.09	0.66	1.79	0.74	Czech Republic	0.71	0.32	1.56	0.38	England	0.72	0.23	2.2	0.54	Gdansk	1.55	0.63	3.78	0.33	Italy	1.02	0.62	1.66	0.94	Lublin	1.26	0.7	2.29	0.44	Neth-Bel-France	0.67	0.38	1.18	0.16	North Germany	1.34	0.79	2.27
rs1800024	Serbia	0.77	0.54	1.09	0.14	Romania	n/a	n/a	n/a	n/a	Central Germany	1.38	0.58	3.29	0.47	Czech Republic	0.61	0.24	1.55	0.28	England	0.64	0.09	4.32	0.63	Gdansk	1.37	0.43	4.37	0.59	Italy	0.92	0.44	1.93	0.83	Lublin	0.79	0.24	2.64	0.7	Neth-Bel-France	1.03	0.4	2.66	0.96	North Germany	0.76	0.32	1.79
rs1800471	n/a	n/a	n/a	n/a	n/a	Romania	0.72	0.07	7.36	0.77	Central Germany	0.55	0.2	1.52	0.24	Czech Republic	0.39	0.09	1.64	0.19	England	n/a	n/a	n/a	n/a	Gdansk	0.47	0.1	2.33	0.35	Italy	0.96	0.37	2.54	0.94	Lublin	n/a	n/a	n/a	n/a	Neth-Bel-France	n/a	n/a	n/a	n/a	North Germany	0.8	0.36	1.81
rs1800587	Serbia	0.98	0.74	1.31	0.91	Romania	n/a	n/a	n/a	n/a	Central Germany	0.73	0.43	1.26	0.25	Czech Republic	0.51	0.22	1.18	0.11	England	3.9	0.57	26.49	0.14	Gdansk	1.25	0.56	2.78	0.57	Italy	1.52	0.82	2.82	0.18	Lublin	0.82	0.44	1.52	0.51	Neth-Bel-France	1.2	0.67	2.17	0.53	North Germany	0.78	0.46	1.34
rs1800629	Serbia	1.72	1.21	2.43	0.00231	Romania	n/a	n/a	n/a	n/a	Central Germany	1.21	0.64	2.3	0.55	Czech Republic	1.81	0.71	4.59	0.2	England	0.27	0.03	2.16	0.19	Gdansk	0.67	0.25	1.74	0.39	Italy	1.3	0.58	2.91	0.53	Lublin	1.01	0.48	2.13	0.98	Neth-Bel-France	0.73	0.33	1.59	0.42	North Germany	0.71	0.39	1.3
rs1800630	Serbia	0.82	0.58	1.16	0.26	Romania	n/a	n/a	n/a	n/a	Central Germany	1	0.5	2	1	Czech Republic	1.13	0.36	3.56	0.83	England	n/a	n/a	n/a	n/a	Gdansk	0.83	0.18	3.94	0.81	Italy	1.2	0.54	2.65	0.65	Lublin	0.46	0.18	1.18	0.1	Neth-Bel-France	0.79	0.37	1.67	0.53	North Germany	1.19	0.59	2.43
rs1800795	Serbia	0.93	0.72	1.21	0.6	Romania	3.65	0.36	36.43	0.24	Central Germany	0.69	0.43	1.11	0.13	Czech Republic	0.75	0.35	1.61	0.46	England	0.29	0.06	1.42	0.11	Gdansk	2.39	0.97	5.86	0.05	Italy	1.49	0.83	2.67	0.18	Lublin	2.01	1.08	3.72	0.03	Neth-Bel-France	0.99	0.55	1.76	0.97	North Germany	1.39	0.83	2.32
rs1800797	Serbia	0.9	0.7	1.17	0.44	Romania	0.69	0.08	6.19	0.72	Central Germany	1.43	0.87	2.35	0.15	Czech Republic	1.32	0.62	2.82	0.46	England	3.4	0.71	16.34	0.11	Gdansk	0.74	0.29	1.88	0.51	Italy	0.82	0.48	1.38	0.44	Lublin	0.56	0.3	1.03	0.06	Neth-Bel-France	1.04	0.59	1.84	0.89	North Germany	0.93	0.56	1.53
rs1800871	Serbia	0.81	0.61	1.08	0.15	Romania	3.24	0.41	25.46	0.23	Central Germany	1.07	0.6	1.9	0.81	Czech Republic	1.12	0.43	2.91	0.81	England	1.93	0.33	11.38	0.44	Gdansk	0.66	0.25	1.75	0.39	Italy	0.97	0.53	1.79	0.93	Lublin	0.67	0.35	1.31	0.24	Neth-Bel-France	0.83	0.42	1.62	0.58	North Germany	1.35	0.77	2.37
rs1800872	Serbia	1.21	0.9	1.61	0.2	Romania	0.31	0.04	2.43	0.23	Central Germany	0.97	0.55	1.72	0.92	Czech Republic	0.89	0.34	2.31	0.81	England	0.52	0.09	3.05	0.44	Gdansk	1.34	0.51	3.55	0.55	Italy	1.08	0.59	1.98	0.81	Lublin	1.48	0.76	2.89	0.24	Neth-Bel-France	1.12	0.58	2.18	0.72	North Germany	0.76	0.43	1.34
rs1861759	Serbia	1	0.78	1.29	0.98	Romania	2.83	0.51	15.56	0.2	Central Germany	2.22	1.31	3.76	0.00295	Czech Republic	1.83	0.86	3.93	0.11	England	1.05	0.31	3.63	0.93	Gdansk	1.67	0.74	3.79	0.21	Italy	0.87	0.49	1.54	0.63	Lublin	0.94	0.51	1.7	0.82	Neth-Bel-France	1.18	0.68	2.06	0.55	North Germany	1.04	0.63	1.73
rs1869133	Serbia	1.1	0.8	1.5	0.57	Romania	n/a	n/a	n/a	n/a	Central Germany	1.09	0.61	1.94	0.78	Czech Republic	n/a	n/a	n/a	n/a	England	n/a	n/a	n/a	n/a	Gdansk	0.87	0.35	2.21	0.77	Italy	1.72	0.86	3.44	0.12	Lublin	1.44	0.67	3.14	0.35	Neth-Bel-France	1.34	0.64	2.79	0.44	North Germany	0.72	0.36	1.45
rs1869135	Serbia	1.08	0.79	1.48	0.62	Romania	n/a	n/a	n/a	n/a	Central Germany	1.11	0.62	1.99	0.72	Czech Republic	n/a	n/a	n/a	n/a	England	n/a	n/a	n/a	n/a	Gdansk	0.84	0.33	2.12	0.71	Italy	1.72	0.86	3.44	0.12	Lublin	1.35	0.62	2.9	0.44	Neth-Bel-France	1.23	0.59	2.57	0.57	North Germany	0.68	0.34	1.35
rs187238	Serbia	1.11	0.85	1.46	0.44	Romania	0.31	0.05	1.91	0.18	Central Germany	1.01	0.57	1.77	0.98	Czech Republic	0.93	0.41	2.11	0.87	England	n/a	n/a	n/a	n/a	Gdansk	0.68	0.23	1.97	0.46	Italy	0.92	0.54	1.58	0.76	Lublin	1.63	0.81	3.31	0.17	Neth-Bel-France	0.8	0.41	1.57	0.51	North Germany	0.58	0.31	1.08
rs1891467	Serbia	0.99	0.75	1.32	0.97	Romania	0.27	0.03	2.5	0.22	Central Germany	0.86	0.48	1.54	0.61	Czech Republic	1.07	0.38	3.02	0.9	England	1.43	0.31	6.62	0.63	Gdansk	0.46	0.17	1.25	0.12	Italy	1.21	0.65	2.28	0.54	Lublin	0.56	0.26	1.19	0.13	Neth-Bel-France	1.06	0.52	2.14	0.88	North Germany	0.71	0.38	1.34
rs189667	Serbia	1.14	0.87	1.49	0.34	Romania	0.47	0.09	2.34	0.32	Central Germany	0.98	0.56	1.7	0.93	Czech Republic	1.03	0.45	2.34	0.94	England	n/a	n/a	n/a	n/a	Gdansk	0.71	0.25	2.03	0.52	Italy	0.92	0.55	1.56	0.76	Lublin	1.56	0.78	3.14	0.21	Neth-Bel-France	0.78	0.4	1.52	0.46	North Germany	0.54	0.29	1
rs1919364	Serbia	1.05	0.82	1.34	0.7	Romania	0.86	0.11	7.01	0.88	Central Germany	1.05	0.65	1.7	0.85	Czech Republic	1.17	0.56	2.45	0.67	England	1.38	0.32	5.97	0.65	Gdansk	1.19	0.44	3.26	0.73	Italy	1.23	0.71	2.13	0.45	Lublin	1.24	0.7	2.2	0.45	Neth-Bel-France	1.17	0.66	2.07	0.58	North Germany	1.57	0.92	2.69
rs1946518	Serbia	0.95	0.75	1.21	0.67	Romania	0.98	0.21	4.61	0.98	Central Germany	1.2	0.74	1.97	0.46	Czech Republic	0.99	0.43	2.32	0.99	England	0.42	0.1	1.83	0.23	Gdansk	2.89	1.1	7.58	0.03	Italy	0.81	0.48	1.36	0.42	Lublin	1.01	0.53	1.91	0.97	Neth-Bel-France	0.93	0.52	1.65	0.79	North Germany	1.5	0.9	2.49
rs1953600	Serbia	1.19	0.93	1.52	0.16	Romania	n/a	n/a	n/a	n/a	Central Germany	1.12	0.69	1.83	0.64	Czech Republic	1.11	0.42	2.94	0.82	England	1.29	0.35	4.82	0.69	Gdansk	1.32	0.52	3.31	0.55	Italy	0.54	0.28	1.04	0.06	Lublin	0.82	0.46	1.47	0.51	Neth-Bel-France	0.91	0.48	1.76	0.79	North Germany	0.76	0.44	1.31
rs2015086	Serbia	1.22	0.85	1.76	0.28	Romania	2.51	0.18	35.08	0.47	Central Germany	0.92	0.41	2.07	0.83	Czech Republic	0.95	0.32	2.83	0.93	England	n/a	n/a	n/a	n/a	Gdansk	n/a	n/a	n/a	n/a	Italy	0.74	0.34	1.62	0.45	Lublin	1.87	0.8	4.33	0.14	Neth-Bel-France	n/a	n/a	n/a	n/a	North Germany	0.77	0.43	1.37
rs2040388	Serbia	1.2	0.93	1.55	0.16	Romania	1.93	0.27	13.53	0.48	Central Germany	1.46	0.86	2.46	0.15	Czech Republic	0.42	0.19	0.94	0.03	England	0.62	0.19	2.02	0.41	Gdansk	1.4	0.59	3.34	0.44	Italy	0.71	0.39	1.28	0.25	Lublin	1.01	0.55	1.86	0.97	Neth-Bel-France	0.74	0.42	1.3	0.29	North Germany	1.18	0.69	2.02
rs2071746	Serbia	0.92	0.72	1.17	0.49	Romania	1	0.16	6.21	1	Central Germany	1.43	0.86	2.37	0.16	Czech Republic	1.52	0.74	3.1	0.24	England	0.98	0.27	3.59	0.98	Gdansk	1.19	0.56	2.54	0.65	Italy	1	0.59	1.69	1	Lublin	0.91	0.48	1.71	0.77	Neth-Bel-France	0.83	0.45	1.55	0.56	North Germany	1.06	0.64	1.75
rs2075800	Serbia	1.04	0.81	1.35	0.75	Romania	2.1	0.31	14.04	0.41	Central Germany	0.89	0.52	1.5	0.65	Czech Republic	1.16	0.49	2.74	0.73	England	4.35	0.89	21.19	0.06	Gdansk	2.14	0.78	5.84	0.13	Italy	0.68	0.38	1.22	0.19	Lublin	0.74	0.38	1.44	0.37	Neth-Bel-France	1.12	0.6	2.08	0.72	North Germany	0.69	0.41	1.16
rs2076530	Serbia	0.95	0.72	1.24	0.68	Romania	0.68	0.14	3.36	0.61	Central Germany	1	0.57	1.78	0.99	Czech Republic	0.46	0.17	1.26	0.12	England	3.13	0.72	13.6	0.11	Gdansk	0.73	0.28	1.92	0.52	Italy	0.74	0.43	1.26	0.26	Lublin	0.86	0.46	1.6	0.62	Neth-Bel-France	0.51	0.27	0.95	0.03	North Germany	1.05	0.6	1.84
rs2125489	Serbia	0.83	0.54	1.27	0.39	Romania	n/a	n/a	n/a	n/a	Central Germany	1.2	0.51	2.8	0.68	Czech Republic	3.03	0.6	15.35	0.17	England	n/a	n/a	n/a	n/a	Gdansk	n/a	n/a	n/a	n/a	Italy	0.68	0.27	1.72	0.41	Lublin	0.93	0.44	1.95	0.85	Neth-Bel-France	0.69	0.29	1.66	0.4	North Germany	1.12	0.54	2.34
rs2206593	Serbia	0.76	0.46	1.24	0.27	Romania	n/a	n/a	n/a	n/a	Central Germany	n/a	n/a	n/a	n/a	Czech Republic	n/a	n/a	n/a	n/a	England	n/a	n/a	n/a	n/a	Gdansk	n/a	n/a	n/a	n/a	Italy	n/a	n/a	n/a	n/a	Lublin	n/a	n/a	n/a	n/a	Neth-Bel-France	4.03	0.51	31.98	0.18	North Germany	0.9	0.4	2.03
rs2227956	Serbia	1.06	0.68	1.63	0.81	Romania	n/a	n/a	n/a	n/a	Central Germany	1.11	0.59	2.1	0.74	Czech Republic	0.45	0.16	1.28	0.13	England	n/a	n/a	n/a	n/a	Gdansk	n/a	n/a	n/a	n/a	Italy	1.06	0.41	2.77	0.9	Lublin	1.01	0.49	2.09	0.98	Neth-Bel-France	0.84	0.44	1.63	0.61	North Germany	0.98	0.49	1.94
rs2233406	Serbia	1.04	0.78	1.38	0.78	Romania	0.43	0.07	2.72	0.34	Central Germany	0.75	0.42	1.34	0.32	Czech Republic	1.04	0.38	2.85	0.94	England	n/a	n/a	n/a	n/a	Gdansk	0.62	0.25	1.58	0.31	Italy	1.19	0.65	2.16	0.56	Lublin	0.83	0.43	1.6	0.58	Neth-Bel-France	0.94	0.53	1.66	0.83	North Germany	0.94	0.52	1.7
rs2233409	Serbia	1.13	0.83	1.54	0.43	Romania	6.9	0.61	77.4	0.09	Central Germany	1.52	0.82	2.85	0.18	Czech Republic	1.09	0.38	3.1	0.87	England	n/a	n/a	n/a	n/a	Gdansk	1.72	0.57	5.26	0.33	Italy	0.75	0.4	1.42	0.37	Lublin	1.43	0.7	2.94	0.33	Neth-Bel-France	1.29	0.72	2.34	0.39	North Germany	1.76	0.94	3.3
rs223498	Serbia	1.08	0.85	1.39	0.53	Romania	1.08	0.16	7.36	0.94	Central Germany	0.79	0.49	1.27	0.33	Czech Republic	1.01	0.45	2.24	0.99	England	0.32	0.06	1.69	0.16	Gdansk	1.42	0.63	3.22	0.38	Italy	1.33	0.76	2.33	0.31	Lublin	0.81	0.45	1.45	0.47	Neth-Bel-France	1.52	0.85	2.71	0.16	North Germany	1.14	0.67	1.95
rs2279015	Serbia	0.91	0.7	1.18	0.49	Romania	1.22	0.16	9.14	0.84	Central Germany	1.48	0.88	2.48	0.14	Czech Republic	0.66	0.29	1.5	0.31	England	1.84	0.54	6.29	0.31	Gdansk	0.62	0.25	1.54	0.29	Italy	1.76	1	3.1	0.05	Lublin	0.51	0.29	0.92	0.02	Neth-Bel-France	1.24	0.68	2.25	0.48	North Germany	1.41	0.81	2.45
rs2303542	Serbia	0.98	0.76	1.25	0.85	Romania	0.14	0.02	1.1	0.05	Central Germany	1.14	0.69	1.89	0.6	Czech Republic	0.92	0.46	1.87	0.82	England	0.52	0.12	2.27	0.36	Gdansk	0.83	0.36	1.94	0.66	Italy	0.89	0.51	1.55	0.68	Lublin	1.02	0.58	1.81	0.94	Neth-Bel-France	1.28	0.74	2.2	0.38	North Germany	0.89	0.56	1.41
rs2430561	Serbia	1.05	0.82	1.35	0.69	Romania	n/a	n/a	n/a	n/a	Central Germany	0.78	0.47	1.28	0.32	Czech Republic	0.68	0.3	1.54	0.34	England	2.1	0.52	8.49	0.27	Gdansk	0.8	0.35	1.83	0.59	Italy	1.45	0.82	2.53	0.19	Lublin	1.34	0.8	2.24	0.26	Neth-Bel-France	0.85	0.5	1.43	0.52	North Germany	1.72	1.05	2.82
rs2569190	Serbia	0.97	0.76	1.24	0.79	Romania	1.83	0.39	8.49	0.41	Central Germany	1.03	0.63	1.71	0.89	Czech Republic	0.4	0.17	0.95	0.03	England	1.79	0.41	7.76	0.41	Gdansk	2.36	0.92	6.06	0.07	Italy	1.64	0.93	2.89	0.08	Lublin	0.8	0.47	1.38	0.43	Neth-Bel-France	1.23	0.73	2.08	0.43	North Germany	0.94	0.57	1.56
rs2573346	Serbia	0.84	0.66	1.07	0.15	Romania	n/a	n/a	n/a	n/a	Central Germany	1	0.61	1.64	0.99	Czech Republic	0.9	0.34	2.37	0.82	England	0.77	0.21	2.89	0.69	Gdansk	0.69	0.28	1.68	0.4	Italy	1.74	0.91	3.3	0.09	Lublin	1.32	0.73	2.39	0.35	Neth-Bel-France	1.24	0.63	2.43	0.53	North Germany	1.24	0.72	2.14
rs2595613	Serbia	1.02	0.59	1.75	0.94	Romania	n/a	n/a	n/a	n/a	Central Germany	2.13	0.75	6.06	0.15	Czech Republic	n/a	n/a	n/a	n/a	England	n/a	n/a	n/a	n/a	Gdansk	n/a	n/a	n/a	n/a	Italy	n/a	n/a	n/a	n/a	Lublin	n/a	n/a	n/a	n/a	Neth-Bel-France	1.19	0.32	4.43	0.79	North Germany	n/a	n/a	n/a
rs2734225	Serbia	1.12	0.87	1.44	0.37	Romania	0.37	0.05	2.52	0.28	Central Germany	1.36	0.78	2.37	0.27	Czech Republic	0.34	0.13	0.93	0.03	England	1.11	0.38	3.23	0.85	Gdansk	0.78	0.36	1.71	0.53	Italy	1.19	0.73	1.95	0.49	Lublin	1.27	0.67	2.39	0.46	Neth-Bel-France	0.69	0.38	1.23	0.2	North Germany	1.18	0.7	1.98
rs2784773	Serbia	1.04	0.8	1.33	0.79	Romania	0.52	0.12	2.38	0.37	Central Germany	1.26	0.78	2.01	0.34	Czech Republic	0.57	0.24	1.4	0.21	England	1.26	0.38	4.15	0.69	Gdansk	1.3	0.51	3.33	0.58	Italy	0.99	0.54	1.82	0.98	Lublin	0.75	0.44	1.3	0.31	Neth-Bel-France	0.69	0.38	1.24	0.21	North Germany	0.77	0.45	1.3
rs2796813	Serbia	0.94	0.73	1.2	0.61	Romania	1.24	0.28	5.44	0.76	Central Germany	1.85	1.06	3.23	0.03	Czech Republic	1.35	0.6	3.06	0.46	England	0.96	0.23	4.01	0.95	Gdansk	1.11	0.51	2.41	0.79	Italy	0.68	0.4	1.16	0.15	Lublin	1.6	0.9	2.86	0.11	Neth-Bel-France	0.95	0.55	1.64	0.86	North Germany	1.73	1.04	2.88
rs2891	Serbia	0.96	0.76	1.22	0.73	Romania	0.47	0.07	3.05	0.4	Central Germany	1.72	1.01	2.91	0.04	Czech Republic	2.46	1.09	5.59	0.03	England	1.18	0.38	3.69	0.76	Gdansk	0.34	0.11	1.03	0.05	Italy	1.2	0.72	2	0.49	Lublin	0.92	0.53	1.59	0.76	Neth-Bel-France	1.12	0.65	1.93	0.67	North Germany	0.99	0.59	1.66
rs3024505	Serbia	0.89	0.63	1.26	0.51	Romania	n/a	n/a	n/a	n/a	Central Germany	1.06	0.54	2.07	0.87	Czech Republic	1.94	0.65	5.85	0.23	England	1.11	0.2	6.25	0.9	Gdansk	n/a	n/a	n/a	n/a	Italy	1.53	0.64	3.63	0.33	Lublin	0.33	0.11	1.01	0.05	Neth-Bel-France	1.18	0.57	2.43	0.65	North Germany	0.93	0.4	2.15
rs3025000	Serbia	0.97	0.74	1.27	0.83	Romania	0.62	0.09	4.21	0.6	Central Germany	1.22	0.73	2.05	0.45	Czech Republic	1.7	0.73	3.99	0.21	England	2.83	0.4	19.88	0.27	Gdansk	1.39	0.61	3.18	0.43	Italy	0.72	0.43	1.22	0.22	Lublin	1.19	0.67	2.14	0.55	Neth-Bel-France	1.72	0.96	3.09	0.07	North Germany	0.92	0.54	1.59
rs3087456	n/a	n/a	n/a	n/a	n/a	Romania	1.49	0.25	9.01	0.64	Central Germany	n/a	n/a	n/a	n/a	Czech Republic	n/a	n/a	n/a	n/a	England	0.46	0.11	2.01	0.28	Gdansk	n/a	n/a	n/a	n/a	Italy	n/a	n/a	n/a	n/a	Lublin	n/a	n/a	n/a	n/a	Neth-Bel-France	n/a	n/a	n/a	n/a	North Germany	n/a	n/a	n/a
rs3093024	Serbia	1.1	0.85	1.41	0.47	Romania	1.91	0.28	13.06	0.48	Central Germany	1.08	0.69	1.71	0.73	Czech Republic	1.51	0.74	3.08	0.25	England	1.22	0.3	5.05	0.77	Gdansk	0.67	0.26	1.72	0.4	Italy	1.17	0.69	2	0.55	Lublin	1.16	0.64	2.1	0.62	Neth-Bel-France	1.42	0.79	2.56	0.24	North Germany	1.1	0.67	1.8
rs3138053	Serbia	1.02	0.77	1.35	0.9	Romania	0.38	0.06	2.43	0.28	Central Germany	0.77	0.43	1.37	0.37	Czech Republic	0.94	0.34	2.63	0.91	England	n/a	n/a	n/a	n/a	Gdansk	0.62	0.25	1.58	0.31	Italy	1.2	0.66	2.18	0.55	Lublin	0.87	0.45	1.71	0.69	Neth-Bel-France	1.06	0.59	1.9	0.83	North Germany	0.87	0.48	1.56
rs315952	Serbia	0.99	0.77	1.29	0.97	Romania	1.21	0.23	6.51	0.81	Central Germany	1.32	0.76	2.27	0.32	Czech Republic	4.67	1.66	13.13	0	England	0.77	0.15	4.04	0.74	Gdansk	1.61	0.69	3.77	0.26	Italy	1.17	0.62	2.21	0.62	Lublin	1.9	0.97	3.71	0.06	Neth-Bel-France	1.19	0.65	2.17	0.57	North Germany	1.11	0.66	1.88
rs3775291	Serbia	0.73	0.57	0.95	0.02	Romania	1	0.21	4.8	1	Central Germany	1.18	0.71	1.96	0.53	Czech Republic	1.47	0.7	3.08	0.3	England	0.52	0.04	6.47	0.59	Gdansk	1.77	0.68	4.57	0.23	Italy	1.49	0.8	2.77	0.21	Lublin	0.89	0.49	1.63	0.71	Neth-Bel-France	1.05	0.61	1.81	0.87	North Germany	1.08	0.61	1.94
rs3800018	Serbia	1.08	0.76	1.53	0.66	Romania	n/a	n/a	n/a	n/a	Central Germany	1	0.5	2.01	0.99	Czech Republic	n/a	n/a	n/a	n/a	England	1.74	0.3	10.21	0.52	Gdansk	0.8	0.3	2.16	0.65	Italy	0.95	0.5	1.79	0.88	Lublin	1.28	0.51	3.18	0.59	Neth-Bel-France	1.08	0.5	2.33	0.85	North Germany	0.67	0.34	1.35
rs3917165	Serbia	0.93	0.54	1.6	0.8	Romania	n/a	n/a	n/a	n/a	Central Germany	n/a	n/a	n/a	n/a	Czech Republic	n/a	n/a	n/a	n/a	England	n/a	n/a	n/a	n/a	Gdansk	n/a	n/a	n/a	n/a	Italy	n/a	n/a	n/a	n/a	Lublin	1.12	0.43	2.96	0.81	Neth-Bel-France	1.03	0.32	3.29	0.96	North Germany	0.57	0.18	1.85
rs3917200	Serbia	1.31	0.73	2.34	0.36	Romania	n/a	n/a	n/a	n/a	Central Germany	n/a	n/a	n/a	n/a	Czech Republic	n/a	n/a	n/a	n/a	England	n/a	n/a	n/a	n/a	Gdansk	n/a	n/a	n/a	n/a	Italy	1.06	0.48	2.35	0.89	Lublin	0.99	0.42	2.3	0.98	Neth-Bel-France	1.3	0.46	3.65	0.62	North Germany	1.81	0.63	5.17
rs3918241	Serbia	1.13	0.81	1.6	0.47	Romania	n/a	n/a	n/a	n/a	Central Germany	0.89	0.41	1.95	0.78	Czech Republic	1.42	0.44	4.54	0.55	England	1.19	0.23	6.23	0.83	Gdansk	n/a	n/a	n/a	n/a	Italy	1.18	0.51	2.74	0.7	Lublin	0.8	0.34	1.88	0.6	Neth-Bel-France	0.9	0.38	2.12	0.81	North Germany	0.59	0.25	1.4
rs4143332	Serbia	1.67	1.12	2.47	0.01	Romania	n/a	n/a	n/a	n/a	Central Germany	0.96	0.43	2.15	0.92	Czech Republic	n/a	n/a	n/a	n/a	England	n/a	n/a	n/a	n/a	Gdansk	0.39	0.13	1.18	0.09	Italy	0.82	0.3	2.22	0.69	Lublin	1.11	0.46	2.65	0.81	Neth-Bel-France	0.78	0.27	2.23	0.64	North Germany	0.7	0.34	1.45
rs4341	Serbia	0.76	0.58	0.99	0.04	Romania	0.65	0.14	2.92	0.55	Central Germany	1.33	0.82	2.16	0.24	Czech Republic	0.53	0.24	1.19	0.12	England	1.91	0.41	8.83	0.39	Gdansk	1.53	0.66	3.56	0.31	Italy	0.87	0.49	1.54	0.63	Lublin	0.54	0.29	0.98	0.04	Neth-Bel-France	1.6	0.84	3.04	0.15	North Germany	1.61	0.96	2.71
rs4342	Serbia	0.76	0.59	0.99	0.04	Romania	0.65	0.14	2.92	0.55	Central Germany	1.34	0.82	2.2	0.24	Czech Republic	0.56	0.24	1.27	0.16	England	1.91	0.41	8.83	0.39	Gdansk	1.5	0.64	3.51	0.34	Italy	0.79	0.44	1.42	0.43	Lublin	0.5	0.27	0.93	0.03	Neth-Bel-France	1.55	0.81	2.97	0.18	North Germany	1.63	0.96	2.77
rs4343	Serbia	1.37	1.05	1.78	0.02	Romania	1.05	0.22	5.01	0.95	Central Germany	0.69	0.43	1.1	0.11	Czech Republic	1.89	0.84	4.25	0.12	England	0.52	0.11	2.43	0.39	Gdansk	0.65	0.28	1.52	0.31	Italy	1.11	0.64	1.93	0.71	Lublin	2.12	1.14	3.93	0.02	Neth-Bel-France	0.61	0.33	1.16	0.13	North Germany	0.61	0.37	1.03
rs4363	Serbia	0.75	0.58	0.97	0.03	Romania	0.7	0.16	3.04	0.61	Central Germany	1.39	0.85	2.27	0.18	Czech Republic	0.6	0.27	1.31	0.19	England	1.76	0.37	8.43	0.46	Gdansk	1.36	0.57	3.24	0.48	Italy	0.68	0.37	1.25	0.21	Lublin	0.61	0.33	1.12	0.11	Neth-Bel-France	1.57	0.82	3	0.17	North Germany	1.5	0.9	2.52
rs439154	Serbia	0.97	0.75	1.27	0.84	Romania	2.25	0.28	17.81	0.41	Central Germany	1.1	0.65	1.87	0.72	Czech Republic	1.62	0.62	4.21	0.31	England	0.59	0.12	3	0.51	Gdansk	0.65	0.28	1.53	0.32	Italy	1.06	0.62	1.79	0.84	Lublin	1.03	0.58	1.8	0.93	Neth-Bel-France	1	0.56	1.79	0.99	North Germany	1.36	0.8	2.31
rs454078	Serbia	0.99	0.73	1.33	0.94	Romania	n/a	n/a	n/a	n/a	Central Germany	0.97	0.55	1.72	0.92	Czech Republic	0.86	0.29	2.54	0.79	England	1.14	0.19	6.81	0.88	Gdansk	0.55	0.23	1.32	0.17	Italy	1.04	0.55	1.94	0.91	Lublin	0.67	0.36	1.26	0.21	Neth-Bel-France	0.98	0.49	1.96	0.96	North Germany	0.86	0.47	1.57
rs4754	Serbia	0.9	0.69	1.18	0.45	Romania	1.69	0.26	10.89	0.55	Central Germany	1.3	0.74	2.27	0.36	Czech Republic	1.26	0.53	2.97	0.59	England	1.93	0.43	8.62	0.36	Gdansk	0.88	0.29	2.64	0.82	Italy	1.32	0.74	2.36	0.35	Lublin	0.7	0.36	1.35	0.28	Neth-Bel-France	0.81	0.43	1.51	0.5	North Germany	0.87	0.47	1.6
rs479777	Serbia	1.08	0.81	1.44	0.62	Romania	1.34	0.27	6.7	0.71	Central Germany	1.08	0.65	1.8	0.77	Czech Republic	0.72	0.29	1.81	0.47	England	3.27	0.5	21.49	0.19	Gdansk	0.74	0.28	1.95	0.54	Italy	1.21	0.67	2.19	0.52	Lublin	2.02	1.04	3.93	0.04	Neth-Bel-France	0.92	0.5	1.69	0.78	North Germany	0.95	0.55	1.64
rs4845624	Serbia	1.07	0.84	1.36	0.6	Romania	1.23	0.19	7.86	0.82	Central Germany	1.87	1.08	3.23	0.02	Czech Republic	1.1	0.52	2.32	0.8	England	1.19	0.34	4.24	0.77	Gdansk	0.82	0.34	1.96	0.65	Italy	0.93	0.55	1.58	0.78	Lublin	0.75	0.4	1.43	0.38	Neth-Bel-France	1.63	0.84	3.15	0.14	North Germany	1.02	0.59	1.75
rs4921492	Serbia	0.76	0.59	0.98	0.04	Romania	0.61	0.11	3.53	0.56	Central Germany	0.97	0.58	1.63	0.92	Czech Republic	0.6	0.24	1.51	0.27	England	1.48	0.3	7.19	0.61	Gdansk	0.82	0.37	1.84	0.63	Italy	1.45	0.83	2.53	0.19	Lublin	1.61	0.86	3.02	0.14	Neth-Bel-France	1.84	1.01	3.35	0.04	North Germany	1.14	0.69	1.9
rs4986790	Serbia	1.1	0.66	1.84	0.71	Romania	n/a	n/a	n/a	n/a	Central Germany	n/a	n/a	n/a	n/a	Czech Republic	n/a	n/a	n/a	n/a	England	n/a	n/a	n/a	n/a	Gdansk	n/a	n/a	n/a	n/a	Italy	n/a	n/a	n/a	n/a	Lublin	n/a	n/a	n/a	n/a	Neth-Bel-France	0.75	0.31	1.84	0.53	North Germany	n/a	n/a	n/a
rs4986791	Serbia	1	0.61	1.63	0.99	Romania	n/a	n/a	n/a	n/a	Central Germany	n/a	n/a	n/a	n/a	Czech Republic	n/a	n/a	n/a	n/a	England	n/a	n/a	n/a	n/a	Gdansk	n/a	n/a	n/a	n/a	Italy	n/a	n/a	n/a	n/a	Lublin	n/a	n/a	n/a	n/a	Neth-Bel-France	0.75	0.31	1.84	0.53	North Germany	n/a	n/a	n/a
rs5007259	Serbia	1.2	0.92	1.58	0.18	Romania	2.64	0.43	16.18	0.26	Central Germany	0.82	0.47	1.44	0.48	Czech Republic	2.49	0.92	6.74	0.07	England	0.47	0.14	1.6	0.2	Gdansk	2.01	0.7	5.76	0.18	Italy	1.38	0.79	2.41	0.25	Lublin	1.58	0.84	2.98	0.15	Neth-Bel-France	1.72	0.94	3.15	0.08	North Germany	0.84	0.48	1.47
rs5186	Serbia	1.16	0.89	1.52	0.27	Romania	1.87	0.32	10.92	0.46	Central Germany	1.04	0.63	1.73	0.87	Czech Republic	0.88	0.41	1.85	0.72	England	n/a	n/a	n/a	n/a	Gdansk	0.67	0.26	1.68	0.38	Italy	1.39	0.7	2.76	0.34	Lublin	2.53	1.19	5.4	0.01	Neth-Bel-France	1.04	0.56	1.92	0.9	North Germany	0.65	0.35	1.2
rs5275	Serbia	1.21	0.92	1.58	0.16	Romania	1.79	0.3	10.61	0.49	Central Germany	0.83	0.5	1.39	0.48	Czech Republic	0.89	0.4	2.02	0.78	England	0.49	0.07	3.37	0.45	Gdansk	0.98	0.38	2.54	0.96	Italy	1.3	0.68	2.49	0.42	Lublin	0.79	0.39	1.6	0.5	Neth-Bel-France	0.61	0.31	1.19	0.14	North Germany	0.95	0.55	1.63
rs5277	Serbia	0.93	0.66	1.31	0.7	Romania	n/a	n/a	n/a	n/a	Central Germany	1.29	0.61	2.73	0.5	Czech Republic	1.01	0.35	2.92	0.98	England	n/a	n/a	n/a	n/a	Gdansk	1.11	0.42	2.94	0.82	Italy	0.5	0.23	1.07	0.07	Lublin	0.84	0.4	1.77	0.65	Neth-Bel-France	1.73	0.78	3.87	0.18	North Germany	0.82	0.4	1.67
rs6091737	Serbia	0.92	0.7	1.2	0.53	Romania	1.77	0.32	9.74	0.49	Central Germany	1.42	0.79	2.58	0.24	Czech Republic	0.5	0.22	1.13	0.09	England	1.1	0.27	4.5	0.88	Gdansk	1.59	0.58	4.36	0.36	Italy	1.37	0.81	2.29	0.23	Lublin	1.03	0.55	1.94	0.92	Neth-Bel-France	0.98	0.53	1.84	0.96	North Germany	0.72	0.41	1.29
rs653178	Serbia	1.2	0.94	1.55	0.14	Romania	2.51	0.5	12.73	0.23	Central Germany	1	0.6	1.65	0.99	Czech Republic	0.57	0.24	1.36	0.2	England	1.22	0.32	4.64	0.75	Gdansk	1.94	0.8	4.74	0.14	Italy	1.03	0.62	1.72	0.91	Lublin	0.64	0.35	1.17	0.14	Neth-Bel-France	0.88	0.51	1.54	0.65	North Germany	1.17	0.66	2.09
rs6585989	Serbia	0.89	0.69	1.16	0.39	Romania	0.19	0.02	1.39	0.08	Central Germany	0.94	0.57	1.55	0.79	Czech Republic	1.65	0.8	3.43	0.17	England	3.33	0.49	22.44	0.19	Gdansk	0.72	0.29	1.82	0.48	Italy	1.01	0.57	1.76	0.98	Lublin	1.13	0.62	2.05	0.69	Neth-Bel-France	1.25	0.64	2.45	0.51	North Germany	0.94	0.59	1.52
rs671976	Serbia	0.89	0.69	1.14	0.37	Romania	0.72	0.18	2.88	0.62	Central Germany	0.66	0.4	1.07	0.09	Czech Republic	1.59	0.69	3.66	0.26	England	0.26	0.05	1.49	0.11	Gdansk	0.99	0.42	2.32	0.98	Italy	0.83	0.49	1.39	0.47	Lublin	0.69	0.39	1.22	0.2	Neth-Bel-France	1.13	0.62	2.05	0.68	North Germany	1.13	0.68	1.86
rs6748088	Serbia	1.1	0.85	1.42	0.47	Romania	0.37	0.08	1.71	0.17	Central Germany	0.62	0.36	1.07	0.08	Czech Republic	0.5	0.22	1.12	0.08	England	0.45	0.1	1.95	0.26	Gdansk	0.61	0.27	1.4	0.23	Italy	0.87	0.51	1.48	0.61	Lublin	0.67	0.32	1.41	0.29	Neth-Bel-France	0.91	0.52	1.6	0.75	North Germany	0.73	0.41	1.31
rs6800271	Serbia	1.11	0.86	1.44	0.41	Romania	1.98	0.41	9.59	0.36	Central Germany	1.18	0.68	2.05	0.55	Czech Republic	n/a	n/a	n/a	n/a	England	2.01	0.41	9.96	0.37	Gdansk	0.74	0.31	1.78	0.49	Italy	0.62	0.34	1.13	0.12	Lublin	0.98	0.51	1.86	0.94	Neth-Bel-France	0.58	0.31	1.08	0.08	North Germany	1.19	0.69	2.05
rs6822371	Serbia	1.08	0.84	1.38	0.56	Romania	1.17	0.14	9.83	0.88	Central Germany	0.9	0.54	1.51	0.69	Czech Republic	1.53	0.69	3.41	0.28	England	0.1	0.01	0.88	0.03	Gdansk	0.42	0.16	1.06	0.06	Italy	0.95	0.53	1.69	0.86	Lublin	0.96	0.51	1.79	0.9	Neth-Bel-France	1.71	0.93	3.16	0.08	North Germany	1.13	0.68	1.87
rs6969927	Serbia	1.01	0.76	1.36	0.93	Romania	2.3	0.31	16.86	0.38	Central Germany	1.76	0.96	3.23	0.07	Czech Republic	1.03	0.43	2.47	0.94	England	1.74	0.32	9.39	0.5	Gdansk	1.06	0.37	2.98	0.92	Italy	1.09	0.56	2.13	0.79	Lublin	0.48	0.24	0.95	0.03	Neth-Bel-France	0.67	0.36	1.25	0.2	North Germany	1.02	0.52	2
rs7071579	Serbia	1.13	0.89	1.44	0.3	Romania	0.42	0.05	3.29	0.38	Central Germany	0.83	0.52	1.32	0.43	Czech Republic	0.68	0.29	1.59	0.37	England	1.07	0.35	3.26	0.91	Gdansk	1.41	0.59	3.39	0.43	Italy	0.71	0.41	1.23	0.22	Lublin	0.88	0.52	1.49	0.63	Neth-Bel-France	1.1	0.61	1.97	0.75	North Germany	0.68	0.41	1.15
rs712044	Serbia	0.98	0.76	1.28	0.9	Romania	0.27	0.03	2.22	0.19	Central Germany	1.42	0.81	2.47	0.21	Czech Republic	1.38	0.64	2.95	0.4	England	0.25	0.03	1.83	0.15	Gdansk	0.95	0.42	2.15	0.89	Italy	2.06	1.02	4.19	0.04	Lublin	0.95	0.53	1.68	0.85	Neth-Bel-France	1.09	0.58	2.06	0.79	North Germany	0.95	0.54	1.67
rs7194886	Serbia	1.12	0.87	1.44	0.37	Romania	0.12	0.01	1.36	0.07	Central Germany	0.64	0.39	1.05	0.08	Czech Republic	0.38	0.17	0.86	0.02	England	1.18	0.35	3.93	0.78	Gdansk	0.42	0.18	0.97	0.04	Italy	0.68	0.4	1.16	0.15	Lublin	0.94	0.52	1.7	0.84	Neth-Bel-France	1.52	0.83	2.78	0.17	North Germany	0.77	0.46	1.3
rs7517847	Serbia	0.91	0.7	1.18	0.48	Romania	2.03	0.46	9.03	0.32	Central Germany	1.15	0.7	1.9	0.57	Czech Republic	1.12	0.5	2.51	0.78	England	1.33	0.33	5.41	0.67	Gdansk	1.05	0.42	2.62	0.91	Italy	0.99	0.57	1.7	0.96	Lublin	0.9	0.51	1.59	0.72	Neth-Bel-France	1.13	0.66	1.96	0.65	North Germany	1.52	0.85	2.71
rs7573065	n/a	n/a	n/a	n/a	n/a	Romania	n/a	n/a	n/a	n/a	Central Germany	0.63	0.23	1.73	0.37	Czech Republic	1.94	0.5	7.52	0.33	England	n/a	n/a	n/a	n/a	Gdansk	n/a	n/a	n/a	n/a	Italy	0.2	0.04	0.96	0.04	Lublin	n/a	n/a	n/a	n/a	Neth-Bel-France	n/a	n/a	n/a	n/a	North Germany	n/a	n/a	n/a
rs7667298	Serbia	1.04	0.81	1.32	0.77	Romania	0.12	0.01	2.01	0.12	Central Germany	0.62	0.37	1.05	0.08	Czech Republic	1.07	0.45	2.54	0.87	England	1.86	0.51	6.72	0.32	Gdansk	1.27	0.57	2.81	0.55	Italy	0.98	0.54	1.76	0.93	Lublin	1.05	0.59	1.86	0.86	Neth-Bel-France	1.27	0.68	2.38	0.44	North Germany	0.67	0.41	1.08
rs767455	Serbia	0.7	0.54	0.91	0.01	Romania	1.13	0.31	4.12	0.84	Central Germany	0.94	0.59	1.5	0.79	Czech Republic	0.33	0.13	0.85	0.02	England	0.94	0.26	3.36	0.92	Gdansk	0.9	0.41	2.01	0.8	Italy	1.42	0.85	2.38	0.18	Lublin	1.27	0.73	2.19	0.39	Neth-Bel-France	0.89	0.47	1.67	0.71	North Germany	0.8	0.48	1.36
rs7691507	Serbia	1.03	0.76	1.41	0.84	Romania	0.86	0.15	5.04	0.86	Central Germany	0.92	0.52	1.66	0.79	Czech Republic	0.8	0.31	2.09	0.64	England	0.34	0.06	1.87	0.19	Gdansk	3.68	1.21	11.17	0.02	Italy	0.89	0.49	1.62	0.7	Lublin	0.9	0.45	1.78	0.75	Neth-Bel-France	1.36	0.69	2.66	0.37	North Germany	0.61	0.3	1.22
rs7756421	Serbia	1.01	0.72	1.41	0.97	Romania	n/a	n/a	n/a	n/a	Central Germany	0.98	0.49	1.97	0.96	Czech Republic	n/a	n/a	n/a	n/a	England	1.09	0.16	7.55	0.92	Gdansk	0.82	0.3	2.27	0.7	Italy	1.04	0.55	1.99	0.89	Lublin	1.33	0.53	3.34	0.54	Neth-Bel-France	1.07	0.48	2.39	0.86	North Germany	0.69	0.34	1.37
rs7817	Serbia	0.89	0.69	1.14	0.35	Romania	0.46	0.09	2.25	0.3	Central Germany	0.76	0.48	1.2	0.23	Czech Republic	1.05	0.5	2.24	0.89	England	1.5	0.34	6.58	0.57	Gdansk	0.81	0.35	1.85	0.61	Italy	1.47	0.87	2.5	0.15	Lublin	1.22	0.72	2.07	0.46	Neth-Bel-France	0.63	0.34	1.16	0.13	North Germany	1.17	0.7	1.95
rs833068	Serbia	0.98	0.75	1.27	0.86	Romania	0.82	0.13	5.08	0.82	Central Germany	1.16	0.69	1.94	0.57	Czech Republic	1.64	0.72	3.73	0.23	England	3.1	0.45	21.22	0.22	Gdansk	1.38	0.63	3.05	0.41	Italy	0.77	0.47	1.26	0.29	Lublin	1.17	0.66	2.08	0.59	Neth-Bel-France	1.58	0.87	2.84	0.13	North Germany	0.98	0.56	1.7
rs916977	Serbia	1.17	0.89	1.55	0.26	Romania	0.54	0.1	3.06	0.46	Central Germany	0.91	0.44	1.86	0.79	Czech Republic	1.01	0.35	2.91	0.98	England	2.5	0.52	12	0.23	Gdansk	n/a	n/a	n/a	n/a	Italy	0.81	0.46	1.44	0.47	Lublin	0.8	0.35	1.83	0.59	Neth-Bel-France	0.56	0.25	1.25	0.15	North Germany	1.07	0.52	2.2
rs9271366	Serbia	0.99	0.65	1.5	0.96	Romania	n/a	n/a	n/a	n/a	Central Germany	0.73	0.38	1.43	0.35	Czech Republic	0.64	0.23	1.81	0.39	England	n/a	n/a	n/a	n/a	Gdansk	n/a	n/a	n/a	n/a	Italy	0.98	0.4	2.37	0.96	Lublin	0.84	0.38	1.89	0.68	Neth-Bel-France	0.72	0.34	1.53	0.39	North Germany	1.27	0.63	2.53
rs9277542	Serbia	0.85	0.64	1.13	0.26	Romania	1.03	0.21	4.94	0.97	Central Germany	0.94	0.56	1.57	0.81	Czech Republic	0.8	0.36	1.81	0.59	England	0.41	0.08	2.05	0.26	Gdansk	1.28	0.49	3.35	0.61	Italy	0.96	0.57	1.63	0.88	Lublin	0.77	0.41	1.42	0.39	Neth-Bel-France	0.83	0.44	1.55	0.56	North Germany	1.33	0.75	2.35
rs9302752	Serbia	1.1	0.82	1.49	0.51	Romania	0.51	0.09	3.02	0.43	Central Germany	2.6	1.21	5.59	0.01	Czech Republic	2.16	0.78	5.96	0.13	England	0.52	0.11	2.53	0.4	Gdansk	0.92	0.33	2.52	0.86	Italy	1.49	0.74	3	0.26	Lublin	1.26	0.68	2.35	0.45	Neth-Bel-France	1.96	0.95	4.08	0.07	North Germany	1.08	0.57	2.05
rs9378264	Serbia	0.81	0.59	1.1	0.18	Romania	0	0	0.78	0.03	Central Germany	1.08	0.63	1.85	0.79	Czech Republic	n/a	n/a	n/a	n/a	England	0.46	0.04	4.85	0.49	Gdansk	0.4	0.13	1.21	0.1	Italy	0.84	0.44	1.61	0.61	Lublin	0.63	0.34	1.18	0.15	Neth-Bel-France	0.56	0.31	1.01	0.05	North Germany	1.06	0.6	1.89
[truncated: 20 more columns]

## Sheet: Ocular Cardio-cutaneous CNS
SNP	region	OR	95% CI		p	region	OR	95% CI		p	region	OR	95% CI		p	region	OR	95% CI		p	region	OR	95% CI		p	region	OR	95% CI		p	region	OR	95% CI		p	region	OR	95% CI		p	region	OR	95% CI		p	region	OR	95% CI
rs1044670	Serbia	0.98	0.67	1.44	0.93	Romania	n/a	n/a	n/a	n/a	Central Germany	n/a	n/a	n/a	n/a	Czech Republic	n/a	n/a	n/a	n/a	England	n/a	n/a	n/a	n/a	Gdansk	1.41	0.09	22.65	0.8	Italy	2.2	0.28	17.44	0.45	Lublin	1.09	0.38	3.12	0.87	Neth-Bel-France	1.31	0.48	3.61	0.59	North Germany	2.35	0.49	11.28
rs1049550	Serbia	1.04	0.77	1.41	0.8	Romania	n/a	n/a	n/a	n/a	Central Germany	0.54	0.1	2.89	0.47	Czech Republic	0.29	0.01	10.34	0.49	England	n/a	n/a	n/a	n/a	Gdansk	0.05	0	2.71	0.13	Italy	1.03	0.26	4.06	0.97	Lublin	2.05	0.82	5.13	0.12	Neth-Bel-France	0.85	0.39	1.83	0.67	North Germany	1.12	0.45	2.78
rs11013389	Serbia	0.73	0.5	1.05	0.09	Romania	n/a	n/a	n/a	n/a	Central Germany	0.93	0.12	7.22	0.94	Czech Republic	0	0	n/a	1	England	n/a	n/a	n/a	n/a	Gdansk	n/a	n/a	n/a	n/a	Italy	0.58	0.12	2.83	0.49	Lublin	1.08	0.42	2.77	0.87	Neth-Bel-France	0.8	0.25	2.55	0.71	North Germany	2.08	0.84	5.17
rs11074932	Serbia	0.72	0.54	0.95	0.02	Romania	n/a	n/a	n/a	n/a	Central Germany	0.1	0.01	0.9	0.04	Czech Republic	n/a	n/a	n/a	n/a	England	n/a	n/a	n/a	n/a	Gdansk	0.36	0.01	9.21	0.53	Italy	1.14	0.32	4.11	0.84	Lublin	1.38	0.63	3.05	0.42	Neth-Bel-France	1.11	0.49	2.5	0.8	North Germany	1.18	0.52	2.66
rs11209026	Serbia	1.39	0.77	2.52	0.28	Romania	n/a	n/a	n/a	n/a	Central Germany	n/a	n/a	n/a	n/a	Czech Republic	n/a	n/a	n/a	n/a	England	n/a	n/a	n/a	n/a	Gdansk	n/a	n/a	n/a	n/a	Italy	n/a	n/a	n/a	n/a	Lublin	0.35	0.04	2.76	0.31	Neth-Bel-France	n/a	n/a	n/a	n/a	North Germany	n/a	n/a	n/a
rs11362	Serbia	1.07	0.81	1.42	0.62	Romania	n/a	n/a	n/a	n/a	Central Germany	0.85	0.18	4.1	0.84	Czech Republic	0.94	0.07	12.98	0.96	England	n/a	n/a	n/a	n/a	Gdansk	1.19	0.07	21.17	0.9	Italy	0.39	0.11	1.37	0.14	Lublin	0.76	0.34	1.68	0.49	Neth-Bel-France	0.87	0.43	1.78	0.71	North Germany	1.14	0.53	2.46
rs11465804	Serbia	0.82	0.43	1.54	0.54	Romania	n/a	n/a	n/a	n/a	Central Germany	n/a	n/a	n/a	n/a	Czech Republic	n/a	n/a	n/a	n/a	England	n/a	n/a	n/a	n/a	Gdansk	n/a	n/a	n/a	n/a	Italy	n/a	n/a	n/a	n/a	Lublin	2.62	0.33	20.55	0.35	Neth-Bel-France	n/a	n/a	n/a	n/a	North Germany	n/a	n/a	n/a
rs1148459	Serbia	1.11	0.85	1.46	0.44	Romania	n/a	n/a	n/a	n/a	Central Germany	1.91	0.31	11.57	0.48	Czech Republic	n/a	n/a	n/a	n/a	England	n/a	n/a	n/a	n/a	Gdansk	0.03	0	9.06	0.21	Italy	0.36	0.08	1.54	0.16	Lublin	1.07	0.51	2.22	0.86	Neth-Bel-France	1.22	0.57	2.6	0.6	North Germany	0.89	0.4	1.98
rs11569393	Serbia	1.05	0.8	1.38	0.71	Romania	n/a	n/a	n/a	n/a	Central Germany	0.16	0.02	1.5	0.11	Czech Republic	n/a	n/a	n/a	n/a	England	n/a	n/a	n/a	n/a	Gdansk	2.98	0.23	37.88	0.39	Italy	0.93	0.29	2.97	0.91	Lublin	1.09	0.52	2.27	0.81	Neth-Bel-France	0.85	0.41	1.74	0.65	North Germany	0.82	0.35	1.97
rs11728697	Serbia	0.85	0.63	1.13	0.25	Romania	n/a	n/a	n/a	n/a	Central Germany	0.56	0.09	3.55	0.54	Czech Republic	0	0	n/a	1	England	n/a	n/a	n/a	n/a	Gdansk	1.73	0.26	11.7	0.56	Italy	0.94	0.26	3.34	0.92	Lublin	1.04	0.48	2.24	0.92	Neth-Bel-France	0.69	0.32	1.45	0.32	North Germany	1.34	0.62	2.88
rs11730582	Serbia	1.03	0.78	1.36	0.82	Romania	n/a	n/a	n/a	n/a	Central Germany	1.56	0.26	9.16	0.62	Czech Republic	n/a	n/a	n/a	n/a	England	n/a	n/a	n/a	n/a	Gdansk	0.34	0.04	2.89	0.31	Italy	0.78	0.23	2.67	0.69	Lublin	1.2	0.58	2.51	0.62	Neth-Bel-France	1.17	0.58	2.35	0.65	North Germany	1.06	0.48	2.32
rs12035082	Serbia	1.02	0.76	1.36	0.91	Romania	n/a	n/a	n/a	n/a	Central Germany	4.36	0.46	41.56	0.2	Czech Republic	n/a	n/a	n/a	n/a	England	n/a	n/a	n/a	n/a	Gdansk	0.73	0.06	9.3	0.8	Italy	1.75	0.49	6.27	0.38	Lublin	0.37	0.16	0.89	0.02	Neth-Bel-France	0.79	0.4	1.57	0.5	North Germany	1.24	0.56	2.74
rs12069782	Serbia	0.84	0.6	1.18	0.32	Romania	n/a	n/a	n/a	n/a	Central Germany	0.73	0.13	4.05	0.72	Czech Republic	0.3	0.01	8.01	0.46	England	n/a	n/a	n/a	n/a	Gdansk	0.77	0.09	6.78	0.81	Italy	0.62	0.14	2.86	0.54	Lublin	0.89	0.33	2.38	0.81	Neth-Bel-France	0.54	0.22	1.31	0.17	North Germany	1.53	0.52	4.48
rs12636851	Serbia	1.02	0.77	1.35	0.9	Romania	n/a	n/a	n/a	n/a	Central Germany	1.31	0.24	7.21	0.76	Czech Republic	n/a	n/a	n/a	n/a	England	n/a	n/a	n/a	n/a	Gdansk	0.75	0.1	5.64	0.77	Italy	1.3	0.36	4.65	0.68	Lublin	1.63	0.69	3.82	0.26	Neth-Bel-France	1.13	0.5	2.52	0.77	North Germany	1.31	0.61	2.81
rs12793173	Serbia	0.7	0.52	0.94	0.02	Romania	n/a	n/a	n/a	n/a	Central Germany	0.47	0.08	2.72	0.4	Czech Republic	n/a	n/a	n/a	n/a	England	n/a	n/a	n/a	n/a	Gdansk	n/a	n/a	n/a	n/a	Italy	1.7	0.37	7.84	0.49	Lublin	0.72	0.33	1.55	0.39	Neth-Bel-France	1.65	0.67	4.04	0.27	North Germany	1.73	0.69	4.35
rs12858139	Serbia	1.11	0.85	1.46	0.45	Romania	n/a	n/a	n/a	n/a	Central Germany	1.32	0.23	7.51	0.76	Czech Republic	0	0	n/a	1	England	n/a	n/a	n/a	n/a	Gdansk	0.93	0.1	8.58	0.94	Italy	2.17	0.63	7.42	0.21	Lublin	1.66	0.76	3.65	0.2	Neth-Bel-France	1.12	0.54	2.31	0.76	North Germany	1.15	0.51	2.62
rs1544410	Serbia	0.86	0.65	1.13	0.28	Romania	n/a	n/a	n/a	n/a	Central Germany	0.62	0.11	3.39	0.58	Czech Republic	0.5	0.02	11.61	0.66	England	n/a	n/a	n/a	n/a	Gdansk	n/a	n/a	n/a	n/a	Italy	3.67	0.85	15.88	0.08	Lublin	2.06	0.85	4.96	0.1	Neth-Bel-France	0.84	0.38	1.86	0.67	North Germany	0.64	0.3	1.35
rs16957413	Serbia	1.03	0.6	1.78	0.9	Romania	n/a	n/a	n/a	n/a	Central Germany	n/a	n/a	n/a	n/a	Czech Republic	0	0	n/a	1	England	n/a	n/a	n/a	n/a	Gdansk	n/a	n/a	n/a	n/a	Italy	0.95	0.1	9.34	0.96	Lublin	n/a	n/a	n/a	n/a	Neth-Bel-France	3.9	1.55	9.77	0.000714	North Germany	n/a	n/a	n/a
rs16997340	Serbia	1.46	0.9	2.35	0.12	Romania	n/a	n/a	n/a	n/a	Central Germany	2.74	0.25	30.2	0.41	Czech Republic	n/a	n/a	n/a	n/a	England	n/a	n/a	n/a	n/a	Gdansk	n/a	n/a	n/a	n/a	Italy	n/a	n/a	n/a	n/a	Lublin	n/a	n/a	n/a	n/a	Neth-Bel-France	1.18	0.39	3.64	0.77	North Germany	n/a	n/a	n/a
rs17221417	Serbia	0.83	0.59	1.17	0.29	Romania	n/a	n/a	n/a	n/a	Central Germany	0.4	0.04	3.56	0.41	Czech Republic	0	0	n/a	1	England	n/a	n/a	n/a	n/a	Gdansk	0.64	0.07	5.55	0.68	Italy	1.01	0.25	4.07	0.99	Lublin	1.47	0.67	3.23	0.33	Neth-Bel-France	0.83	0.36	1.89	0.66	North Germany	0.95	0.37	2.44
rs1799724	Serbia	0.86	0.61	1.21	0.38	Romania	n/a	n/a	n/a	n/a	Central Germany	0.59	0.07	5	0.62	Czech Republic	n/a	n/a	n/a	n/a	England	n/a	n/a	n/a	n/a	Gdansk	n/a	n/a	n/a	n/a	Italy	1.35	0.25	7.33	0.73	Lublin	0.52	0.13	2.09	0.35	Neth-Bel-France	1.18	0.4	3.49	0.77	North Germany	2.32	0.6	8.96
rs1799864	Serbia	1	0.67	1.5	0.99	Romania	n/a	n/a	n/a	n/a	Central Germany	n/a	n/a	n/a	n/a	Czech Republic	n/a	n/a	n/a	n/a	England	n/a	n/a	n/a	n/a	Gdansk	1.42	0.11	18.48	0.78	Italy	0.94	0.2	4.28	0.93	Lublin	1.27	0.29	5.61	0.75	Neth-Bel-France	0.87	0.26	2.87	0.82	North Germany	0.82	0.23	2.91
rs1799865	Serbia	1.02	0.77	1.36	0.87	Romania	n/a	n/a	n/a	n/a	Central Germany	1.94	0.22	17.52	0.55	Czech Republic	n/a	n/a	n/a	n/a	England	n/a	n/a	n/a	n/a	Gdansk	1.08	0.1	11.73	0.95	Italy	1.27	0.37	4.31	0.7	Lublin	0.71	0.31	1.64	0.41	Neth-Bel-France	0.4	0.17	0.93	0.03	North Germany	2.07	0.74	5.79
rs1799964	Serbia	0.94	0.64	1.36	0.72	Romania	n/a	n/a	n/a	n/a	Central Germany	1.32	0.13	13.55	0.81	Czech Republic	0.15	0	5.14	0.28	England	n/a	n/a	n/a	n/a	Gdansk	n/a	n/a	n/a	n/a	Italy	0.39	0.12	1.33	0.13	Lublin	0.48	0.19	1.21	0.12	Neth-Bel-France	0.7	0.3	1.67	0.42	North Germany	0.89	0.32	2.45
rs1799988	Serbia	0.92	0.7	1.21	0.56	Romania	n/a	n/a	n/a	n/a	Central Germany	1.41	0.27	7.42	0.68	Czech Republic	2.02	0.09	47.15	0.66	England	n/a	n/a	n/a	n/a	Gdansk	0.59	0.04	7.87	0.68	Italy	1.13	0.38	3.43	0.82	Lublin	1.26	0.56	2.8	0.57	Neth-Bel-France	1.74	0.84	3.6	0.13	North Germany	0.8	0.35	1.82
rs1800024	Serbia	1.39	0.95	2.03	0.09	Romania	n/a	n/a	n/a	n/a	Central Germany	n/a	n/a	n/a	n/a	Czech Republic	0	0	n/a	1	England	n/a	n/a	n/a	n/a	Gdansk	0.98	0.09	10.19	0.98	Italy	1.92	0.47	7.79	0.36	Lublin	0.74	0.17	3.3	0.69	Neth-Bel-France	1.3	0.4	4.19	0.66	North Germany	1.84	0.52	6.54
rs1800471	Serbia	n/a	n/a	n/a	n/a	Romania	n/a	n/a	n/a	n/a	Central Germany	0.4	0.05	3.09	0.38	Czech Republic	n/a	n/a	n/a	n/a	England	n/a	n/a	n/a	n/a	Gdansk	n/a	n/a	n/a	n/a	Italy	n/a	n/a	n/a	n/a	Lublin	n/a	n/a	n/a	n/a	Neth-Bel-France	n/a	n/a	n/a	n/a	North Germany	0.75	0.25	2.23
rs1800587	Serbia	1.09	0.79	1.51	0.59	Romania	n/a	n/a	n/a	n/a	Central Germany	n/a	n/a	n/a	n/a	Czech Republic	n/a	n/a	n/a	n/a	England	n/a	n/a	n/a	n/a	Gdansk	0.63	0.09	4.53	0.64	Italy	0.56	0.14	2.19	0.4	Lublin	1.34	0.57	3.2	0.5	Neth-Bel-France	1.04	0.48	2.25	0.93	North Germany	0.75	0.35	1.6
rs1800629	Serbia	0.62	0.42	0.91	0.01	Romania	n/a	n/a	n/a	n/a	Central Germany	0.8	0.08	7.8	0.84	Czech Republic	0	0	n/a	1	England	n/a	n/a	n/a	n/a	Gdansk	1.34	0.16	11.44	0.79	Italy	n/a	n/a	n/a	n/a	Lublin	0.66	0.24	1.8	0.41	Neth-Bel-France	2.22	0.85	5.8	0.1	North Germany	0.9	0.32	2.49
rs1800630	Serbia	1.19	0.8	1.76	0.39	Romania	n/a	n/a	n/a	n/a	Central Germany	1.13	0.11	11.42	0.92	Czech Republic	n/a	n/a	n/a	n/a	England	n/a	n/a	n/a	n/a	Gdansk	n/a	n/a	n/a	n/a	Italy	1.55	0.36	6.72	0.55	Lublin	2.73	0.86	8.66	0.08	Neth-Bel-France	1.93	0.79	4.73	0.15	North Germany	1.53	0.56	4.17
rs1800795	Serbia	1.04	0.78	1.38	0.79	Romania	n/a	n/a	n/a	n/a	Central Germany	3.93	0.6	25.58	0.15	Czech Republic	1.22	0.05	28.14	0.9	England	n/a	n/a	n/a	n/a	Gdansk	1.5	0.1	22.24	0.76	Italy	1.03	0.29	3.67	0.96	Lublin	0.63	0.27	1.46	0.27	Neth-Bel-France	1.17	0.57	2.42	0.66	North Germany	0.54	0.24	1.21
rs1800797	Serbia	1.06	0.79	1.41	0.7	Romania	n/a	n/a	n/a	n/a	Central Germany	0.48	0.08	3.1	0.44	Czech Republic	0.82	0.04	18.94	0.9	England	n/a	n/a	n/a	n/a	Gdansk	1.16	0.03	41.93	0.94	Italy	0.54	0.18	1.63	0.27	Lublin	1.57	0.66	3.7	0.3	Neth-Bel-France	1.13	0.54	2.36	0.75	North Germany	1.67	0.74	3.76
rs1800871	Serbia	1.33	0.95	1.85	0.09	Romania	n/a	n/a	n/a	n/a	Central Germany	1.25	0.14	11.24	0.84	Czech Republic	0.25	0.01	10.31	0.45	England	n/a	n/a	n/a	n/a	Gdansk	0.97	0.07	14.39	0.98	Italy	1.45	0.31	6.81	0.63	Lublin	1.02	0.41	2.56	0.97	Neth-Bel-France	1.28	0.52	3.16	0.59	North Germany	0.63	0.27	1.49
rs1800872	Serbia	0.75	0.54	1.05	0.09	Romania	n/a	n/a	n/a	n/a	Central Germany	0.79	0.09	7.15	0.83	Czech Republic	n/a	n/a	n/a	n/a	England	n/a	n/a	n/a	n/a	Gdansk	0.95	0.06	14.86	0.97	Italy	0.66	0.14	3.13	0.6	Lublin	0.98	0.39	2.47	0.97	Neth-Bel-France	0.75	0.3	1.86	0.53	North Germany	1.55	0.66	3.64
rs1861759	Serbia	0.91	0.69	1.21	0.53	Romania	n/a	n/a	n/a	n/a	Central Germany	0.1	0.01	1.09	0.06	Czech Republic	0	0	n/a	1	England	n/a	n/a	n/a	n/a	Gdansk	1.15	0.16	8.16	0.89	Italy	3.66	0.86	15.62	0.08	Lublin	1.1	0.51	2.39	0.8	Neth-Bel-France	0.88	0.43	1.77	0.71	North Germany	0.84	0.39	1.81
rs1869133	Serbia	0.95	0.66	1.35	0.75	Romania	n/a	n/a	n/a	n/a	Central Germany	n/a	n/a	n/a	n/a	Czech Republic	n/a	n/a	n/a	n/a	England	n/a	n/a	n/a	n/a	Gdansk	0.48	0.03	7.57	0.59	Italy	3.03	0.36	25.77	0.31	Lublin	0.56	0.22	1.42	0.22	Neth-Bel-France	1.76	0.61	5.1	0.29	North Germany	0.83	0.31	2.2
rs1869135	Serbia	0.94	0.66	1.33	0.71	Romania	n/a	n/a	n/a	n/a	Central Germany	n/a	n/a	n/a	n/a	Czech Republic	n/a	n/a	n/a	n/a	England	n/a	n/a	n/a	n/a	Gdansk	0.48	0.03	7.57	0.59	Italy	3.03	0.36	25.77	0.31	Lublin	0.58	0.23	1.46	0.24	Neth-Bel-France	1.92	0.66	5.58	0.23	North Germany	0.92	0.35	2.44
rs187238	Serbia	0.79	0.59	1.07	0.13	Romania	n/a	n/a	n/a	n/a	Central Germany	0.35	0.06	1.92	0.22	Czech Republic	0.39	0.02	6.08	0.49	England	n/a	n/a	n/a	n/a	Gdansk	n/a	n/a	n/a	n/a	Italy	1.94	0.43	8.75	0.38	Lublin	0.44	0.18	1.1	0.07	Neth-Bel-France	1.12	0.49	2.56	0.79	North Germany	1.41	0.51	3.89
rs1891467	Serbia	1.01	0.74	1.38	0.95	Romania	n/a	n/a	n/a	n/a	Central Germany	1.67	0.27	10.4	0.58	Czech Republic	n/a	n/a	n/a	n/a	England	n/a	n/a	n/a	n/a	Gdansk	1.1	0.13	9.37	0.93	Italy	0.92	0.23	3.69	0.91	Lublin	0.98	0.36	2.64	0.97	Neth-Bel-France	0.82	0.33	2.04	0.66	North Germany	1.68	0.68	4.16
rs189667	Serbia	0.76	0.57	1.02	0.07	Romania	n/a	n/a	n/a	n/a	Central Germany	0.38	0.07	2.04	0.26	Czech Republic	0.39	0.02	6.08	0.49	England	n/a	n/a	n/a	n/a	Gdansk	n/a	n/a	n/a	n/a	Italy	2.09	0.46	9.53	0.33	Lublin	0.48	0.19	1.19	0.11	Neth-Bel-France	0.97	0.43	2.17	0.94	North Germany	1.83	0.61	5.42
rs1919364	Serbia	1.07	0.82	1.41	0.61	Romania	n/a	n/a	n/a	n/a	Central Germany	0.5	0.1	2.54	0.4	Czech Republic	0	0	n/a	1	England	n/a	n/a	n/a	n/a	Gdansk	n/a	n/a	n/a	n/a	Italy	0.51	0.14	1.93	0.32	Lublin	1.14	0.52	2.48	0.74	Neth-Bel-France	0.73	0.34	1.53	0.4	North Germany	0.6	0.26	1.39
rs1946518	Serbia	1.21	0.93	1.58	0.16	Romania	n/a	n/a	n/a	n/a	Central Germany	1.4	0.26	7.56	0.69	Czech Republic	1.29	0.05	33.11	0.87	England	n/a	n/a	n/a	n/a	Gdansk	n/a	n/a	n/a	n/a	Italy	0.66	0.2	2.21	0.49	Lublin	1.48	0.63	3.51	0.37	Neth-Bel-France	1.07	0.51	2.22	0.86	North Germany	0.59	0.26	1.38
rs1953600	Serbia	0.72	0.55	0.94	0.02	Romania	n/a	n/a	n/a	n/a	Central Germany	1.17	0.2	6.95	0.86	Czech Republic	0.29	0.01	10.34	0.49	England	n/a	n/a	n/a	n/a	Gdansk	0.05	0	2.61	0.13	Italy	1.16	0.25	5.41	0.85	Lublin	1.81	0.77	4.23	0.17	Neth-Bel-France	1.38	0.6	3.18	0.45	North Germany	2.56	0.92	7.13
rs2015086	Serbia	0.9	0.61	1.35	0.62	Romania	n/a	n/a	n/a	n/a	Central Germany	n/a	n/a	n/a	n/a	Czech Republic	0	0	n/a	1	England	n/a	n/a	n/a	n/a	Gdansk	n/a	n/a	n/a	n/a	Italy	3.85	0.81	18.24	0.09	Lublin	0	0	n/a	0.99	Neth-Bel-France	n/a	n/a	n/a	n/a	North Germany	1.09	0.43	2.76
rs2040388	Serbia	0.92	0.69	1.22	0.55	Romania	n/a	n/a	n/a	n/a	Central Germany	0.87	0.15	4.98	0.87	Czech Republic	1.06	0.04	25.66	0.97	England	n/a	n/a	n/a	n/a	Gdansk	0.38	0.02	6.27	0.49	Italy	1.91	0.39	9.31	0.42	Lublin	1.35	0.6	3.02	0.46	Neth-Bel-France	1.81	0.85	3.85	0.12	North Germany	0.87	0.39	1.92
rs2071746	Serbia	1.22	0.92	1.6	0.17	Romania	n/a	n/a	n/a	n/a	Central Germany	5.28	0.56	50.1	0.14	Czech Republic	0.65	0.04	10.48	0.76	England	n/a	n/a	n/a	n/a	Gdansk	n/a	n/a	n/a	n/a	Italy	2.02	0.53	7.61	0.3	Lublin	1.04	0.47	2.28	0.92	Neth-Bel-France	1.55	0.7	3.43	0.27	North Germany	1.04	0.46	2.34
rs2075800	Serbia	0.95	0.71	1.27	0.73	Romania	n/a	n/a	n/a	n/a	Central Germany	n/a	n/a	n/a	n/a	Czech Republic	1.16	0.06	22.29	0.92	England	n/a	n/a	n/a	n/a	Gdansk	n/a	n/a	n/a	n/a	Italy	1.74	0.48	6.38	0.4	Lublin	0.95	0.4	2.21	0.9	Neth-Bel-France	0.7	0.3	1.6	0.39	North Germany	1.64	0.73	3.68
rs2076530	Serbia	1.02	0.75	1.38	0.91	Romania	n/a	n/a	n/a	n/a	Central Germany	0.41	0.04	4.31	0.46	Czech Republic	n/a	n/a	n/a	n/a	England	n/a	n/a	n/a	n/a	Gdansk	0.52	0.02	11.03	0.67	Italy	1.17	0.36	3.75	0.79	Lublin	0.27	0.1	0.74	0.01	Neth-Bel-France	1.75	0.79	3.84	0.16	North Germany	0.92	0.41	2.07
rs2125489	Serbia	1.21	0.75	1.93	0.43	Romania	n/a	n/a	n/a	n/a	Central Germany	n/a	n/a	n/a	n/a	Czech Republic	n/a	n/a	n/a	n/a	England	n/a	n/a	n/a	n/a	Gdansk	n/a	n/a	n/a	n/a	Italy	0.89	0.09	8.79	0.92	Lublin	0.26	0.06	1.12	0.07	Neth-Bel-France	1.48	0.51	4.29	0.47	North Germany	1.18	0.41	3.38
rs2206593	Serbia	1.66	0.98	2.8	0.06	Romania	n/a	n/a	n/a	n/a	Central Germany	n/a	n/a	n/a	n/a	Czech Republic	n/a	n/a	n/a	n/a	England	n/a	n/a	n/a	n/a	Gdansk	n/a	n/a	n/a	n/a	Italy	n/a	n/a	n/a	n/a	Lublin	n/a	n/a	n/a	n/a	Neth-Bel-France	n/a	n/a	n/a	n/a	North Germany	0.67	0.17	2.73
rs2227956	Serbia	0.96	0.59	1.57	0.88	Romania	n/a	n/a	n/a	n/a	Central Germany	1.89	0.27	13.2	0.52	Czech Republic	0	0	n/a	1	England	n/a	n/a	n/a	n/a	Gdansk	n/a	n/a	n/a	n/a	Italy	1.22	0.13	11.81	0.86	Lublin	1.26	0.49	3.26	0.63	Neth-Bel-France	0.56	0.22	1.44	0.23	North Germany	0.81	0.28	2.38
rs2233406	Serbia	0.83	0.6	1.15	0.26	Romania	n/a	n/a	n/a	n/a	Central Germany	0.55	0.05	5.62	0.61	Czech Republic	0	0	n/a	1	England	n/a	n/a	n/a	n/a	Gdansk	3.1	0.29	32.68	0.33	Italy	0.78	0.2	3.09	0.72	Lublin	0.91	0.37	2.22	0.83	Neth-Bel-France	0.64	0.29	1.41	0.26	North Germany	2.18	0.92	5.19
rs2233409	Serbia	1.03	0.72	1.46	0.89	Romania	n/a	n/a	n/a	n/a	Central Germany	1.7	0.16	18.14	0.66	Czech Republic	n/a	n/a	n/a	n/a	England	n/a	n/a	n/a	n/a	Gdansk	0.19	0.01	2.64	0.21	Italy	0.91	0.23	3.52	0.89	Lublin	1.2	0.45	3.19	0.71	Neth-Bel-France	1.17	0.54	2.56	0.69	North Germany	0.47	0.2	1.11
rs223498	Serbia	0.91	0.69	1.2	0.5	Romania	n/a	n/a	n/a	n/a	Central Germany	1.16	0.21	6.29	0.86	Czech Republic	0.67	0.03	17.42	0.8	England	n/a	n/a	n/a	n/a	Gdansk	n/a	n/a	n/a	n/a	Italy	1.09	0.29	4.06	0.89	Lublin	0.66	0.31	1.4	0.27	Neth-Bel-France	0.83	0.39	1.73	0.61	North Germany	0.51	0.21	1.23
rs2279015	Serbia	1.22	0.92	1.63	0.17	Romania	n/a	n/a	n/a	n/a	Central Germany	1.66	0.35	7.78	0.52	Czech Republic	1.73	0.1	29.42	0.7	England	n/a	n/a	n/a	n/a	Gdansk	1.26	0.03	53.76	0.9	Italy	0.52	0.12	2.3	0.39	Lublin	1.04	0.52	2.06	0.92	Neth-Bel-France	0.77	0.35	1.7	0.51	North Germany	0.75	0.31	1.8
rs2303542	Serbia	1.02	0.77	1.34	0.9	Romania	n/a	n/a	n/a	n/a	Central Germany	0.29	0.05	1.85	0.19	Czech Republic	n/a	n/a	n/a	n/a	England	n/a	n/a	n/a	n/a	Gdansk	n/a	n/a	n/a	n/a	Italy	0.44	0.12	1.69	0.23	Lublin	0.59	0.28	1.23	0.16	Neth-Bel-France	0.93	0.46	1.86	0.83	North Germany	0.86	0.41	1.81
rs2430561	Serbia	0.92	0.69	1.21	0.54	Romania	n/a	n/a	n/a	n/a	Central Germany	0.57	0.09	3.57	0.55	Czech Republic	1.49	0.09	26.06	0.78	England	n/a	n/a	n/a	n/a	Gdansk	1.19	0.1	13.72	0.89	Italy	0.25	0.06	1.16	0.07	Lublin	0.56	0.27	1.16	0.11	Neth-Bel-France	1.41	0.72	2.77	0.31	North Germany	0.8	0.39	1.64
rs2569190	Serbia	1.07	0.81	1.41	0.62	Romania	n/a	n/a	n/a	n/a	Central Germany	0.81	0.17	3.93	0.8	Czech Republic	n/a	n/a	n/a	n/a	England	n/a	n/a	n/a	n/a	Gdansk	0.16	0.01	3.56	0.24	Italy	2.33	0.62	8.74	0.21	Lublin	1.94	0.92	4.12	0.08	Neth-Bel-France	0.86	0.44	1.68	0.65	North Germany	1.01	0.45	2.26
rs2573346	Serbia	1.41	1.07	1.84	0.01	Romania	n/a	n/a	n/a	n/a	Central Germany	0.82	0.13	4.95	0.82	Czech Republic	n/a	n/a	n/a	n/a	England	n/a	n/a	n/a	n/a	Gdansk	n/a	n/a	n/a	n/a	Italy	0.86	0.18	4	0.85	Lublin	0.5	0.21	1.19	0.11	Neth-Bel-France	0.7	0.3	1.65	0.41	North Germany	0.39	0.14	1.09
rs2595613	Serbia	0.96	0.52	1.76	0.88	Romania	n/a	n/a	n/a	n/a	Central Germany	3.04	0.26	35	0.37	Czech Republic	n/a	n/a	n/a	n/a	England	n/a	n/a	n/a	n/a	Gdansk	n/a	n/a	n/a	n/a	Italy	n/a	n/a	n/a	n/a	Lublin	n/a	n/a	n/a	n/a	Neth-Bel-France	1.86	0.49	7.11	0.36	North Germany	n/a	n/a	n/a
rs2734225	Serbia	0.92	0.7	1.22	0.57	Romania	n/a	n/a	n/a	n/a	Central Germany	2.22	0.38	12.78	0.37	Czech Republic	n/a	n/a	n/a	n/a	England	n/a	n/a	n/a	n/a	Gdansk	n/a	n/a	n/a	n/a	Italy	0.33	0.08	1.45	0.14	Lublin	1.13	0.49	2.63	0.77	Neth-Bel-France	1.5	0.71	3.18	0.28	North Germany	1.03	0.48	2.2
rs2784773	Serbia	0.97	0.73	1.29	0.86	Romania	n/a	n/a	n/a	n/a	Central Germany	0.66	0.12	3.51	0.62	Czech Republic	0.93	0.03	31.2	0.97	England	n/a	n/a	n/a	n/a	Gdansk	0.15	0.01	3.76	0.24	Italy	1.41	0.37	5.29	0.61	Lublin	2.39	1.13	5.05	0.02	Neth-Bel-France	1.9	0.88	4.09	0.1	North Germany	1.2	0.54	2.68
rs2796813	Serbia	1.09	0.82	1.45	0.55	Romania	n/a	n/a	n/a	n/a	Central Germany	0.72	0.1	5.05	0.74	Czech Republic	0.29	0.01	9.2	0.47	England	n/a	n/a	n/a	n/a	Gdansk	1.92	0.17	22.08	0.59	Italy	0.81	0.25	2.64	0.72	Lublin	1.26	0.58	2.73	0.56	Neth-Bel-France	1.46	0.7	3.02	0.31	North Germany	0.75	0.36	1.57
rs2891	Serbia	1.07	0.82	1.4	0.59	Romania	n/a	n/a	n/a	n/a	Central Germany	0.49	0.08	2.93	0.43	Czech Republic	0.99	0.05	18.65	0.99	England	n/a	n/a	n/a	n/a	Gdansk	3.37	0.12	95.45	0.47	Italy	0.89	0.28	2.83	0.85	Lublin	1.61	0.76	3.4	0.2	Neth-Bel-France	0.51	0.24	1.07	0.07	North Germany	1.05	0.48	2.28
rs3024505	Serbia	1.02	0.69	1.51	0.93	Romania	n/a	n/a	n/a	n/a	Central Germany	n/a	n/a	n/a	n/a	Czech Republic	0	0	n/a	1	England	n/a	n/a	n/a	n/a	Gdansk	n/a	n/a	n/a	n/a	Italy	0.69	0.07	6.66	0.75	Lublin	0.86	0.22	3.34	0.83	Neth-Bel-France	1.09	0.46	2.62	0.84	North Germany	1.68	0.5	5.65
rs3025000	Serbia	1.02	0.75	1.38	0.91	Romania	n/a	n/a	n/a	n/a	Central Germany	0.49	0.09	2.7	0.41	Czech Republic	0.65	0.03	12.49	0.77	England	n/a	n/a	n/a	n/a	Gdansk	0.71	0.04	11.5	0.8	Italy	0.9	0.27	2.98	0.86	Lublin	0.67	0.32	1.42	0.29	Neth-Bel-France	0.63	0.3	1.34	0.23	North Germany	1.42	0.58	3.49
rs3087456	Serbia	n/a	n/a	n/a	n/a	Romania	n/a	n/a	n/a	n/a	Central Germany	n/a	n/a	n/a	n/a	Czech Republic	n/a	n/a	n/a	n/a	England	n/a	n/a	n/a	n/a	Gdansk	n/a	n/a	n/a	n/a	Italy	n/a	n/a	n/a	n/a	Lublin	n/a	n/a	n/a	n/a	Neth-Bel-France	n/a	n/a	n/a	n/a	North Germany	n/a	n/a	n/a
rs3093024	Serbia	0.81	0.61	1.07	0.14	Romania	n/a	n/a	n/a	n/a	Central Germany	0.44	0.08	2.44	0.34	Czech Republic	0.39	0.01	16.56	0.62	England	n/a	n/a	n/a	n/a	Gdansk	n/a	n/a	n/a	n/a	Italy	0.95	0.28	3.16	0.93	Lublin	1.12	0.51	2.45	0.78	Neth-Bel-France	0.74	0.35	1.59	0.44	North Germany	0.69	0.33	1.44
rs3138053	Serbia	0.84	0.6	1.16	0.28	Romania	n/a	n/a	n/a	n/a	Central Germany	0.61	0.06	6.06	0.67	Czech Republic	0	0	n/a	1	England	n/a	n/a	n/a	n/a	Gdansk	3.1	0.29	32.68	0.33	Italy	0.8	0.2	3.16	0.75	Lublin	0.95	0.39	2.34	0.92	Neth-Bel-France	0.65	0.29	1.44	0.28	North Germany	2.48	1.05	5.87
rs315952	Serbia	1	0.75	1.34	0.99	Romania	n/a	n/a	n/a	n/a	Central Germany	0.48	0.05	4.32	0.51	Czech Republic	0	0	n/a	1	England	n/a	n/a	n/a	n/a	Gdansk	n/a	n/a	n/a	n/a	Italy	2.32	0.67	8.07	0.18	Lublin	1.41	0.63	3.19	0.4	Neth-Bel-France	0.6	0.26	1.37	0.22	North Germany	0.63	0.28	1.45
rs3775291	Serbia	1.64	1.23	2.18	0.000714	Romania	n/a	n/a	n/a	n/a	Central Germany	1.73	0.34	8.71	0.5	Czech Republic	1.12	0.08	15.47	0.93	England	n/a	n/a	n/a	n/a	Gdansk	0.97	0.07	13.62	0.98	Italy	1.08	0.25	4.74	0.92	Lublin	1.48	0.66	3.34	0.34	Neth-Bel-France	0.85	0.42	1.7	0.64	North Germany	1.05	0.42	2.64
rs3800018	Serbia	0.85	0.57	1.27	0.43	Romania	n/a	n/a	n/a	n/a	Central Germany	1.1	0.12	10.37	0.93	Czech Republic	n/a	n/a	n/a	n/a	England	n/a	n/a	n/a	n/a	Gdansk	0.71	0.04	11.4	0.8	Italy	0.45	0.06	3.43	0.44	Lublin	1.27	0.41	3.89	0.67	Neth-Bel-France	0.83	0.31	2.26	0.72	North Germany	0.9	0.26	3.09
rs3917165	Serbia	1.23	0.65	2.3	0.52	Romania	n/a	n/a	n/a	n/a	Central Germany	n/a	n/a	n/a	n/a	Czech Republic	n/a	n/a	n/a	n/a	England	n/a	n/a	n/a	n/a	Gdansk	n/a	n/a	n/a	n/a	Italy	n/a	n/a	n/a	n/a	Lublin	0.27	0.09	0.78	0.02	Neth-Bel-France	0.67	0.18	2.49	0.55	North Germany	2.71	0.32	23
rs3917200	Serbia	0.85	0.45	1.61	0.62	Romania	n/a	n/a	n/a	n/a	Central Germany	n/a	n/a	n/a	n/a	Czech Republic	n/a	n/a	n/a	n/a	England	n/a	n/a	n/a	n/a	Gdansk	n/a	n/a	n/a	n/a	Italy	2.15	0.53	8.75	0.28	Lublin	1.88	0.75	4.73	0.17	Neth-Bel-France	1.23	0.38	3.95	0.72	North Germany	0.64	0.13	3.26
rs3918241	Serbia	0.81	0.56	1.18	0.27	Romania	n/a	n/a	n/a	n/a	Central Germany	n/a	n/a	n/a	n/a	Czech Republic	n/a	n/a	n/a	n/a	England	n/a	n/a	n/a	n/a	Gdansk	n/a	n/a	n/a	n/a	Italy	1.31	0.13	12.82	0.81	Lublin	0.79	0.29	2.19	0.65	Neth-Bel-France	0.97	0.32	2.92	0.95	North Germany	0.52	0.19	1.48
rs4143332	Serbia	0.62	0.4	0.97	0.04	Romania	n/a	n/a	n/a	n/a	Central Germany	n/a	n/a	n/a	n/a	Czech Republic	n/a	n/a	n/a	n/a	England	n/a	n/a	n/a	n/a	Gdansk	2.18	0.23	20.29	0.49	Italy	n/a	n/a	n/a	n/a	Lublin	0.99	0.31	3.16	0.99	Neth-Bel-France	3.57	1.13	11.26	0.03	North Germany	0.65	0.15	2.85
rs4341	Serbia	1.19	0.89	1.59	0.24	Romania	n/a	n/a	n/a	n/a	Central Germany	0.8	0.16	4.08	0.79	Czech Republic	n/a	n/a	n/a	n/a	England	n/a	n/a	n/a	n/a	Gdansk	2.44	0.21	27.92	0.46	Italy	2.26	0.45	11.39	0.32	Lublin	1.19	0.54	2.6	0.66	Neth-Bel-France	0.65	0.28	1.48	0.3	North Germany	0.56	0.26	1.21
rs4342	Serbia	1.18	0.89	1.58	0.25	Romania	n/a	n/a	n/a	n/a	Central Germany	0.81	0.15	4.24	0.8	Czech Republic	n/a	n/a	n/a	n/a	England	n/a	n/a	n/a	n/a	Gdansk	2.44	0.21	27.92	0.46	Italy	5.12	0.61	43.36	0.13	Lublin	1.31	0.59	2.88	0.51	Neth-Bel-France	0.61	0.26	1.42	0.25	North Germany	0.54	0.25	1.2
rs4343	Serbia	0.82	0.61	1.09	0.17	Romania	n/a	n/a	n/a	n/a	Central Germany	1.15	0.23	5.71	0.86	Czech Republic	0	0	n/a	1	England	n/a	n/a	n/a	n/a	Gdansk	0.41	0.04	4.69	0.46	Italy	0.43	0.09	2.13	0.3	Lublin	0.79	0.37	1.72	0.55	Neth-Bel-France	1.57	0.69	3.55	0.27	North Germany	1.9	0.88	4.1
rs4363	Serbia	1.19	0.89	1.58	0.25	Romania	n/a	n/a	n/a	n/a	Central Germany	0.82	0.16	4.18	0.81	Czech Republic	n/a	n/a	n/a	n/a	England	n/a	n/a	n/a	n/a	Gdansk	2.44	0.21	27.92	0.46	Italy	5.74	0.66	49.76	0.11	Lublin	1.27	0.58	2.77	0.54	Neth-Bel-France	0.6	0.26	1.39	0.23	North Germany	0.56	0.26	1.22
rs439154	Serbia	0.88	0.65	1.19	0.4	Romania	n/a	n/a	n/a	n/a	Central Germany	n/a	n/a	n/a	n/a	Czech Republic	1.58	0.04	67.05	0.81	England	n/a	n/a	n/a	n/a	Gdansk	0.35	0.02	6.95	0.48	Italy	1.61	0.47	5.46	0.44	Lublin	0.51	0.22	1.2	0.12	Neth-Bel-France	0.77	0.36	1.63	0.49	North Germany	0.67	0.29	1.55
rs454078	Serbia	0.77	0.54	1.1	0.15	Romania	n/a	n/a	n/a	n/a	Central Germany	n/a	n/a	n/a	n/a	Czech Republic	n/a	n/a	n/a	n/a	England	n/a	n/a	n/a	n/a	Gdansk	0.03	0	23.75	0.29	Italy	0.57	0.11	2.96	0.5	Lublin	0.53	0.2	1.36	0.18	Neth-Bel-France	0.79	0.32	1.94	0.6	North Germany	0.69	0.25	1.9
rs4754	Serbia	1.15	0.85	1.55	0.38	Romania	n/a	n/a	n/a	n/a	Central Germany	1.44	0.25	8.12	0.68	Czech Republic	1.71	0.11	27.27	0.7	England	n/a	n/a	n/a	n/a	Gdansk	1.04	0.04	24.47	0.98	Italy	0.82	0.22	3.13	0.77	Lublin	1.31	0.6	2.84	0.49	Neth-Bel-France	0.81	0.36	1.83	0.61	North Germany	0.12	0.01	0.9
rs479777	Serbia	0.9	0.65	1.23	0.5	Romania	n/a	n/a	n/a	n/a	Central Germany	2.72	0.29	25.69	0.38	Czech Republic	n/a	n/a	n/a	n/a	England	n/a	n/a	n/a	n/a	Gdansk	n/a	n/a	n/a	n/a	Italy	2.94	0.37	23.15	0.3	Lublin	0.61	0.28	1.35	0.22	Neth-Bel-France	1.09	0.49	2.42	0.83	North Germany	1.01	0.43	2.34
rs4845624	Serbia	0.98	0.75	1.28	0.89	Romania	n/a	n/a	n/a	n/a	Central Germany	n/a	n/a	n/a	n/a	Czech Republic	0	0	n/a	1	England	n/a	n/a	n/a	n/a	Gdansk	0.45	0.02	8.09	0.58	Italy	1.22	0.34	4.39	0.75	Lublin	1.26	0.59	2.66	0.55	Neth-Bel-France	0.63	0.26	1.54	0.31	North Germany	1.37	0.6	3.12
rs4921492	Serbia	1.24	0.93	1.65	0.14	Romania	n/a	n/a	n/a	n/a	Central Germany	2.96	0.49	17.79	0.23	Czech Republic	0	0	n/a	1	England	n/a	n/a	n/a	n/a	Gdansk	4.57	0.47	44.73	0.18	Italy	2.27	0.67	7.7	0.18	Lublin	2.14	0.93	4.94	0.07	Neth-Bel-France	0.77	0.37	1.61	0.49	North Germany	1.53	0.7	3.32
rs4986790	Serbia	1.17	0.68	2	0.57	Romania	n/a	n/a	n/a	n/a	Central Germany	n/a	n/a	n/a	n/a	Czech Republic	n/a	n/a	n/a	n/a	England	n/a	n/a	n/a	n/a	Gdansk	n/a	n/a	n/a	n/a	Italy	n/a	n/a	n/a	n/a	Lublin	n/a	n/a	n/a	n/a	Neth-Bel-France	2.09	0.76	5.78	0.15	North Germany	n/a	n/a	n/a
rs4986791	Serbia	1.15	0.68	1.96	0.59	Romania	n/a	n/a	n/a	n/a	Central Germany	n/a	n/a	n/a	n/a	Czech Republic	n/a	n/a	n/a	n/a	England	n/a	n/a	n/a	n/a	Gdansk	n/a	n/a	n/a	n/a	Italy	n/a	n/a	n/a	n/a	Lublin	n/a	n/a	n/a	n/a	Neth-Bel-France	2.09	0.76	5.78	0.15	North Germany	n/a	n/a	n/a
rs5007259	Serbia	1.07	0.79	1.46	0.65	Romania	n/a	n/a	n/a	n/a	Central Germany	3.96	0.38	41.49	0.25	Czech Republic	0	0	n/a	1	England	n/a	n/a	n/a	n/a	Gdansk	2.1	0.1	46.11	0.63	Italy	1.13	0.31	4.16	0.85	Lublin	2.81	1.19	6.6	0.02	Neth-Bel-France	0.56	0.26	1.24	0.15	North Germany	1.18	0.5	2.78
rs5186	Serbia	0.92	0.68	1.25	0.59	Romania	n/a	n/a	n/a	n/a	Central Germany	0.5	0.1	2.38	0.38	Czech Republic	n/a	n/a	n/a	n/a	England	n/a	n/a	n/a	n/a	Gdansk	n/a	n/a	n/a	n/a	Italy	0.45	0.12	1.78	0.25	Lublin	0.75	0.3	1.84	0.52	Neth-Bel-France	1.8	0.74	4.42	0.19	North Germany	1.2	0.46	3.13
rs5275	Serbia	0.81	0.6	1.09	0.16	Romania	n/a	n/a	n/a	n/a	Central Germany	1.13	0.19	6.69	0.89	Czech Republic	n/a	n/a	n/a	n/a	England	n/a	n/a	n/a	n/a	Gdansk	2.54	0.09	70.73	0.57	Italy	1.38	0.31	6.08	0.67	Lublin	0.58	0.23	1.49	0.25	Neth-Bel-France	2.29	0.92	5.74	0.07	North Germany	0.63	0.28	1.43
rs5277	Serbia	1.07	0.73	1.57	0.73	Romania	n/a	n/a	n/a	n/a	Central Germany	0.18	0.02	1.91	0.15	Czech Republic	0	0	n/a	1	England	n/a	n/a	n/a	n/a	Gdansk	1.01	0.1	10.08	0.99	Italy	2.64	0.29	24.19	0.39	Lublin	1.53	0.49	4.79	0.46	Neth-Bel-France	0.53	0.2	1.41	0.2	North Germany	1.01	0.34	3
rs6091737	Serbia	0.97	0.72	1.31	0.86	Romania	n/a	n/a	n/a	n/a	Central Germany	1.62	0.17	15.83	0.68	Czech Republic	0.79	0.07	8.73	0.84	England	n/a	n/a	n/a	n/a	Gdansk	n/a	n/a	n/a	n/a	Italy	1.08	0.32	3.65	0.9	Lublin	0.44	0.19	0.99	0.04	Neth-Bel-France	0.72	0.34	1.54	0.39	North Germany	2.19	0.8	6.01
rs653178	Serbia	0.94	0.71	1.24	0.67	Romania	n/a	n/a	n/a	n/a	Central Germany	0.74	0.13	4.24	0.73	Czech Republic	n/a	n/a	n/a	n/a	England	n/a	n/a	n/a	n/a	Gdansk	0.23	0.01	4.08	0.3	Italy	2.08	0.64	6.72	0.22	Lublin	1.2	0.55	2.61	0.64	Neth-Bel-France	1.38	0.67	2.84	0.37	North Germany	0.83	0.34	2.03
rs6585989	Serbia	0.95	0.7	1.28	0.72	Romania	n/a	n/a	n/a	n/a	Central Germany	1.24	0.24	6.45	0.79	Czech Republic	0	0	n/a	1	England	n/a	n/a	n/a	n/a	Gdansk	n/a	n/a	n/a	n/a	Italy	1.02	0.29	3.6	0.98	Lublin	0.61	0.25	1.49	0.27	Neth-Bel-France	1.06	0.45	2.49	0.9	North Germany	2.06	0.98	4.32
rs671976	Serbia	1.23	0.93	1.63	0.14	Romania	n/a	n/a	n/a	n/a	Central Germany	0.39	0.07	2.23	0.29	Czech Republic	0	0	n/a	1	England	n/a	n/a	n/a	n/a	Gdansk	0.38	0.03	4.61	0.43	Italy	0.26	0.05	1.31	0.1	Lublin	1.64	0.78	3.45	0.19	Neth-Bel-France	0.78	0.36	1.68	0.52	North Germany	0.71	0.33	1.53
rs6748088	Serbia	0.96	0.72	1.27	0.76	Romania	n/a	n/a	n/a	n/a	Central Germany	0.51	0.08	3.27	0.47	Czech Republic	n/a	n/a	n/a	n/a	England	n/a	n/a	n/a	n/a	Gdansk	0.97	0.1	9.03	0.98	Italy	1.41	0.38	5.18	0.6	Lublin	0.55	0.2	1.51	0.24	Neth-Bel-France	1.11	0.55	2.27	0.76	North Germany	1.25	0.53	2.94
rs6800271	Serbia	1.01	0.76	1.34	0.96	Romania	n/a	n/a	n/a	n/a	Central Germany	1.24	0.21	7.31	0.81	Czech Republic	n/a	n/a	n/a	n/a	England	n/a	n/a	n/a	n/a	Gdansk	1.6	0.24	10.67	0.62	Italy	1.45	0.38	5.48	0.58	Lublin	1.63	0.67	3.96	0.28	Neth-Bel-France	1.28	0.57	2.88	0.54	North Germany	1.24	0.56	2.73
rs6822371	Serbia	0.9	0.68	1.19	0.44	Romania	n/a	n/a	n/a	n/a	Central Germany	1.48	0.26	8.41	0.66	Czech Republic	0	0	n/a	1	England	n/a	n/a	n/a	n/a	Gdansk	2.59	0.28	23.64	0.39	Italy	0.94	0.26	3.4	0.93	Lublin	1.07	0.46	2.47	0.88	Neth-Bel-France	0.94	0.45	1.94	0.86	North Germany	0.43	0.18	1.07
rs6969927	Serbia	1.09	0.79	1.51	0.59	Romania	n/a	n/a	n/a	n/a	Central Germany	0.49	0.05	4.56	0.52	Czech Republic	n/a	n/a	n/a	n/a	England	n/a	n/a	n/a	n/a	Gdansk	n/a	n/a	n/a	n/a	Italy	1.18	0.3	4.69	0.82	Lublin	1.85	0.83	4.12	0.13	Neth-Bel-France	1.1	0.48	2.53	0.82	North Germany	1.13	0.4	3.19
rs7071579	Serbia	0.75	0.58	0.99	0.04	Romania	n/a	n/a	n/a	n/a	Central Germany	2.36	0.43	13.05	0.32	Czech Republic	0	0	n/a	1	England	n/a	n/a	n/a	n/a	Gdansk	0.11	0	2.57	0.16	Italy	0.42	0.11	1.58	0.19	Lublin	1.58	0.75	3.35	0.22	Neth-Bel-France	0.91	0.43	1.9	0.79	North Germany	1.97	0.85	4.58
rs712044	Serbia	1.13	0.84	1.51	0.42	Romania	n/a	n/a	n/a	n/a	Central Germany	1.11	0.2	6.15	0.91	Czech Republic	0	0	n/a	1	England	n/a	n/a	n/a	n/a	Gdansk	0.49	0.05	5.16	0.55	Italy	0.26	0.03	2.25	0.22	Lublin	1.36	0.63	2.95	0.43	Neth-Bel-France	1.01	0.46	2.25	0.97	North Germany	1.17	0.51	2.67
rs7194886	Serbia	0.93	0.7	1.23	0.61	Romania	n/a	n/a	n/a	n/a	Central Germany	5.78	0.62	54.31	0.12	Czech Republic	n/a	n/a	n/a	n/a	England	n/a	n/a	n/a	n/a	Gdansk	1.08	0.14	8.13	0.94	Italy	0.95	0.31	2.87	0.92	Lublin	1.19	0.55	2.55	0.66	Neth-Bel-France	0.56	0.25	1.25	0.15	North Germany	1.86	0.79	4.39
rs7517847	Serbia	0.95	0.71	1.26	0.7	Romania	n/a	n/a	n/a	n/a	Central Germany	0.46	0.08	2.62	0.38	Czech Republic	n/a	n/a	n/a	n/a	England	n/a	n/a	n/a	n/a	Gdansk	0.67	0.05	9.65	0.76	Italy	0.9	0.24	3.29	0.87	Lublin	2.14	0.96	4.79	0.06	Neth-Bel-France	0.81	0.4	1.65	0.56	North Germany	0.55	0.22	1.38
rs7573065	Serbia	n/a	n/a	n/a	n/a	Romania	n/a	n/a	n/a	n/a	Central Germany	n/a	n/a	n/a	n/a	Czech Republic	n/a	n/a	n/a	n/a	England	n/a	n/a	n/a	n/a	Gdansk	n/a	n/a	n/a	n/a	Italy	n/a	n/a	n/a	n/a	Lublin	n/a	n/a	n/a	n/a	Neth-Bel-France	n/a	n/a	n/a	n/a	North Germany	n/a	n/a	n/a
rs7667298	Serbia	0.97	0.74	1.27	0.81	Romania	n/a	n/a	n/a	n/a	Central Germany	1.06	0.2	5.65	0.94	Czech Republic	0	0	n/a	1	England	n/a	n/a	n/a	n/a	Gdansk	n/a	n/a	n/a	n/a	Italy	1.98	0.5	7.78	0.32	Lublin	0.76	0.36	1.59	0.46	Neth-Bel-France	0.86	0.38	1.92	0.71	North Germany	1.13	0.54	2.36
rs767455	Serbia	1.3	0.98	1.72	0.07	Romania	n/a	n/a	n/a	n/a	Central Germany	5.35	0.57	50.66	0.14	Czech Republic	0.75	0.03	19.51	0.86	England	n/a	n/a	n/a	n/a	Gdansk	n/a	n/a	n/a	n/a	Italy	4.35	1.15	16.53	0.03	Lublin	1.09	0.54	2.2	0.8	Neth-Bel-France	0.94	0.42	2.09	0.88	North Germany	0.91	0.41	2.01
rs7691507	Serbia	0.79	0.57	1.11	0.18	Romania	n/a	n/a	n/a	n/a	Central Germany	0.62	0.11	3.49	0.58	Czech Republic	n/a	n/a	n/a	n/a	England	n/a	n/a	n/a	n/a	Gdansk	n/a	n/a	n/a	n/a	Italy	1.49	0.32	7.03	0.61	Lublin	1.12	0.47	2.62	0.8	Neth-Bel-France	0.96	0.38	2.42	0.94	North Germany	1.6	0.5	5.08
rs7756421	Serbia	0.93	0.63	1.36	0.7	Romania	n/a	n/a	n/a	n/a	Central Germany	1.2	0.14	10.6	0.87	Czech Republic	n/a	n/a	n/a	n/a	England	n/a	n/a	n/a	n/a	Gdansk	0.71	0.04	11.4	0.8	Italy	0.49	0.06	3.8	0.49	Lublin	1.53	0.5	4.67	0.45	Neth-Bel-France	0.83	0.3	2.3	0.71	North Germany	0.9	0.26	3.05
rs7817	Serbia	1.1	0.83	1.45	0.52	Romania	n/a	n/a	n/a	n/a	Central Germany	5.93	0.61	57.35	0.12	Czech Republic	n/a	n/a	n/a	n/a	England	n/a	n/a	n/a	n/a	Gdansk	2.98	0.18	50.37	0.44	Italy	2.01	0.59	6.85	0.26	Lublin	0.79	0.39	1.58	0.5	Neth-Bel-France	2.12	0.94	4.76	0.07	North Germany	0.86	0.39	1.85
rs833068	Serbia	1.04	0.77	1.4	0.8	Romania	n/a	n/a	n/a	n/a	Central Germany	0.53	0.09	2.99	0.47	Czech Republic	0.71	0.04	12.52	0.81	England	n/a	n/a	n/a	n/a	Gdansk	0.32	0.04	2.71	0.29	Italy	0.8	0.27	2.38	0.68	Lublin	0.72	0.35	1.51	0.38	Neth-Bel-France	0.73	0.34	1.55	0.41	North Germany	1.35	0.55	3.35
rs916977	Serbia	0.93	0.68	1.26	0.62	Romania	n/a	n/a	n/a	n/a	Central Germany	n/a	n/a	n/a	n/a	Czech Republic	0	0	n/a	1	England	n/a	n/a	n/a	n/a	Gdansk	n/a	n/a	n/a	n/a	Italy	1.17	0.35	3.96	0.8	Lublin	0.66	0.22	1.98	0.45	Neth-Bel-France	1.33	0.45	3.94	0.6	North Germany	0.96	0.34	2.72
rs9271366	Serbia	0.91	0.58	1.44	0.69	Romania	n/a	n/a	n/a	n/a	Central Germany	0.19	0.02	1.44	0.11	Czech Republic	n/a	n/a	n/a	n/a	England	n/a	n/a	n/a	n/a	Gdansk	n/a	n/a	n/a	n/a	Italy	n/a	n/a	n/a	n/a	Lublin	0.7	0.23	2.11	0.52	Neth-Bel-France	1.66	0.61	4.5	0.31	North Germany	0.59	0.2	1.73
rs9277542	Serbia	1.21	0.88	1.66	0.23	Romania	n/a	n/a	n/a	n/a	Central Germany	0.59	0.12	2.93	0.52	Czech Republic	n/a	n/a	n/a	n/a	England	n/a	n/a	n/a	n/a	Gdansk	3.2	0.17	60.49	0.43	Italy	0.42	0.13	1.4	0.15	Lublin	2.02	0.85	4.8	0.11	Neth-Bel-France	1.02	0.46	2.25	0.96	North Germany	1.78	0.69	4.56
rs9302752	Serbia	0.99	0.71	1.38	0.96	Romania	n/a	n/a	n/a	n/a	Central Germany	n/a	n/a	n/a	n/a	Czech Republic	0	0	n/a	1	England	n/a	n/a	n/a	n/a	Gdansk	n/a	n/a	n/a	n/a	Italy	1.6	0.37	6.84	0.52	Lublin	0.62	0.25	1.58	0.32	Neth-Bel-France	0.75	0.31	1.78	0.51	North Germany	1.05	0.42	2.6
rs9378264	Serbia	1.05	0.74	1.49	0.78	Romania	n/a	n/a	n/a	n/a	Central Germany	n/a	n/a	n/a	n/a	Czech Republic	n/a	n/a	n/a	n/a	England	n/a	n/a	n/a	n/a	Gdansk	n/a	n/a	n/a	n/a	Italy	0.38	0.05	3.03	0.35	Lublin	0.6	0.26	1.38	0.23	Neth-Bel-France	1.67	0.81	3.46	0.16	North Germany	1.18	0.53	2.62
[truncated: 20 more columns]

## Sheet: Abdominal
SNP	region	OR	95% CI		p	region	OR	95% CI		p	region	OR	95% CI		p	region	OR	95% CI		p	region	OR	95% CI		p	region	OR	95% CI		p	region	OR	95% CI		p	region	OR	95% CI		p	region	OR	95% CI		p	region	OR	95% CI
rs1044670	Serbia	0.83	0.44	1.57	0.57	Romania	n/a	n/a	n/a	n/a	Central Germany	1.09	0.28	4.19	0.9	Czech Republic	n/a	n/a	n/a	n/a	England	1.73	0.14	21.3	0.65	Gdansk	n/a	0	n/a	n/a	Italy	0.62	0.22	1.79	0.38	Lublin	0.44	0.12	1.54	0.19	Neth-Bel-France	0.64	0.19	2.14	0.46	North Germany	1.3	0.3	5.62
rs1049550	Serbia	1.03	0.6	1.76	0.93	Romania	n/a	n/a	n/a	n/a	Central Germany	0.78	0.32	1.91	0.59	Czech Republic	0.84	0.17	4.11	0.82	England	n/a	n/a	n/a	n/a	Gdansk	n/a	n/a	n/a	n/a	Italy	2.25	0.61	8.35	0.22	Lublin	1.19	0.34	4.18	0.78	Neth-Bel-France	0.76	0.27	2.14	0.6	North Germany	2.01	0.6	6.7
rs11013389	Serbia	1.02	0.57	1.84	0.94	Romania	n/a	n/a	n/a	n/a	Central Germany	2.32	0.9	6.02	0.08	Czech Republic	1.7	0.27	10.6	0.56	England	0.64	0.07	6.2	0.68	Gdansk	1.22	0.02	68.52	0.92	Italy	1.15	0.36	3.64	0.81	Lublin	n/a	n/a	n/a	n/a	Neth-Bel-France	1.33	0.33	5.39	0.69	North Germany	1.65	0.56	4.82
rs11074932	Serbia	1.15	0.68	1.94	0.6	Romania	1.04	0.07	14.49	0.97	Central Germany	0.71	0.26	1.94	0.5	Czech Republic	0.64	0.17	2.34	0.49	England	1.16	0.26	5.15	0.84	Gdansk	n/a	n/a	n/a	n/a	Italy	0.67	0.24	1.88	0.44	Lublin	1.16	0.35	3.86	0.8	Neth-Bel-France	0.88	0.3	2.56	0.81	North Germany	1.63	0.53	5.04
rs11209026	Serbia	0.29	0.04	2.15	0.23	Romania	n/a	n/a	n/a	n/a	Central Germany	n/a	n/a	n/a	n/a	Czech Republic	n/a	n/a	n/a	n/a	England	n/a	n/a	n/a	n/a	Gdansk	n/a	n/a	n/a	n/a	Italy	n/a	n/a	n/a	n/a	Lublin	2.33	0.47	11.47	0.29	Neth-Bel-France	n/a	n/a	n/a	n/a	North Germany	n/a	n/a	n/a
rs11362	Serbia	0.87	0.54	1.42	0.58	Romania	n/a	n/a	n/a	n/a	Central Germany	3.48	1.08	11.16	0.03	Czech Republic	3.04	0.6	15.33	0.17	England	1.15	0.3	4.39	0.83	Gdansk	n/a	0	n/a	n/a	Italy	1.42	0.46	4.37	0.54	Lublin	4.17	0.95	18.27	0.06	Neth-Bel-France	0.58	0.22	1.56	0.28	North Germany	0.4	0.14	1.09
rs11465804	Serbia	3.02	0.42	21.86	0.27	Romania	n/a	n/a	n/a	n/a	Central Germany	n/a	n/a	n/a	n/a	Czech Republic	n/a	n/a	n/a	n/a	England	n/a	n/a	n/a	n/a	Gdansk	n/a	n/a	n/a	n/a	Italy	n/a	n/a	n/a	n/a	Lublin	0.4	0.08	2.01	0.26	Neth-Bel-France	n/a	n/a	n/a	n/a	North Germany	n/a	n/a	n/a
rs1148459	Serbia	1.21	0.75	1.95	0.42	Romania	2.43	0.12	50.45	0.54	Central Germany	0.41	0.16	1.02	0.05	Czech Republic	0.87	0.18	4.22	0.86	England	1.41	0.3	6.61	0.65	Gdansk	n/a	n/a	n/a	n/a	Italy	0.56	0.17	1.83	0.33	Lublin	0.71	0.24	2.14	0.54	Neth-Bel-France	0.41	0.13	1.32	0.13	North Germany	1.6	0.61	4.15
rs11569393	Serbia	0.71	0.44	1.16	0.17	Romania	1.75	0.08	37.96	0.7	Central Germany	1.27	0.53	3.07	0.59	Czech Republic	0.28	0.05	1.43	0.12	England	0.69	0.17	2.81	0.59	Gdansk	n/a	n/a	n/a	n/a	Italy	1.09	0.37	3.23	0.88	Lublin	0.43	0.13	1.39	0.15	Neth-Bel-France	0.94	0.36	2.48	0.9	North Germany	0.76	0.29	2.02
rs11728697	Serbia	0.58	0.34	0.98	0.04	Romania	0.04	0	17.73	0.27	Central Germany	1.3	0.51	3.32	0.58	Czech Republic	1.19	0.29	4.84	0.81	England	0.66	0.16	2.72	0.54	Gdansk	n/a	n/a	n/a	n/a	Italy	0.79	0.27	2.37	0.68	Lublin	1.89	0.56	6.35	0.3	Neth-Bel-France	0.58	0.21	1.59	0.28	North Germany	1.77	0.7	4.48
rs11730582	Serbia	1.88	1.14	3.1	0.01	Romania	2.51	0.16	39.59	0.48	Central Germany	0.94	0.38	2.3	0.89	Czech Republic	1.24	0.3	5.1	0.76	England	1.65	0.42	6.4	0.45	Gdansk	n/a	0	n/a	n/a	Italy	1.57	0.51	4.78	0.43	Lublin	0.66	0.2	2.17	0.49	Neth-Bel-France	1.7	0.65	4.44	0.28	North Germany	0.38	0.13	1.08
rs12035082	Serbia	0.9	0.54	1.48	0.67	Romania	n/a	n/a	n/a	n/a	Central Germany	0.62	0.24	1.59	0.31	Czech Republic	0.66	0.17	2.56	0.54	England	1.09	0.16	7.67	0.92	Gdansk	n/a	0	n/a	n/a	Italy	1.82	0.59	5.6	0.29	Lublin	2.56	0.58	11.25	0.21	Neth-Bel-France	1.39	0.51	3.77	0.52	North Germany	1.9	0.68	5.28
rs12069782	Serbia	0.97	0.53	1.79	0.92	Romania	n/a	n/a	n/a	n/a	Central Germany	1.01	0.37	2.74	0.98	Czech Republic	0.57	0.15	2.18	0.4	England	0.92	0.12	7.01	0.93	Gdansk	n/a	n/a	n/a	n/a	Italy	0.69	0.18	2.63	0.59	Lublin	3.01	0.34	26.89	0.32	Neth-Bel-France	4.01	0.48	33.22	0.19	North Germany	2.49	0.55	11.23
rs12636851	Serbia	0.67	0.4	1.12	0.13	Romania	0.59	0.05	6.79	0.65	Central Germany	0.57	0.2	1.6	0.28	Czech Republic	0.27	0.04	1.85	0.17	England	3.73	0.46	30.4	0.2	Gdansk	n/a	0	n/a	n/a	Italy	1.4	0.46	4.27	0.55	Lublin	0.8	0.23	2.81	0.72	Neth-Bel-France	2.06	0.73	5.87	0.17	North Germany	0.98	0.35	2.69
rs12793173	Serbia	1.14	0.66	1.95	0.64	Romania	n/a	n/a	n/a	n/a	Central Germany	0.63	0.24	1.66	0.35	Czech Republic	n/a	n/a	n/a	n/a	England	0.6	0.1	3.76	0.57	Gdansk	n/a	n/a	n/a	n/a	Italy	2.39	0.56	10.27	0.24	Lublin	6.03	0.69	52.34	0.1	Neth-Bel-France	0.32	0.11	0.96	0.04	North Germany	1.55	0.49	4.91
rs12858139	Serbia	0.9	0.55	1.48	0.69	Romania	n/a	n/a	n/a	n/a	Central Germany	1.59	0.65	3.86	0.31	Czech Republic	0.23	0.03	1.65	0.14	England	0.59	0.1	3.49	0.54	Gdansk	n/a	n/a	n/a	n/a	Italy	0.92	0.29	2.9	0.89	Lublin	0.76	0.22	2.66	0.67	Neth-Bel-France	0.72	0.25	2.05	0.53	North Germany	1.14	0.44	2.95
rs1544410	Serbia	1.32	0.8	2.17	0.28	Romania	n/a	n/a	n/a	n/a	Central Germany	0.78	0.32	1.91	0.58	Czech Republic	0.5	0.11	2.31	0.37	England	1.99	0.4	9.9	0.38	Gdansk	n/a	n/a	n/a	n/a	Italy	0.43	0.14	1.33	0.14	Lublin	0.32	0.09	1.21	0.09	Neth-Bel-France	2.57	0.73	9.08	0.14	North Germany	0.79	0.32	1.98
rs16957413	Serbia	0.79	0.28	2.26	0.66	Romania	n/a	n/a	n/a	n/a	Central Germany	0.39	0.05	2.97	0.36	Czech Republic	0.83	0.09	7.57	0.86	England	n/a	n/a	n/a	n/a	Gdansk	n/a	n/a	n/a	n/a	Italy	n/a	n/a	n/a	n/a	Lublin	n/a	n/a	n/a	n/a	Neth-Bel-France	1.04	0.27	3.99	0.95	North Germany	n/a	n/a	n/a
rs16997340	Serbia	0.89	0.34	2.33	0.82	Romania	n/a	n/a	n/a	n/a	Central Germany	1.26	0.28	5.72	0.76	Czech Republic	n/a	n/a	n/a	n/a	England	n/a	n/a	n/a	n/a	Gdansk	n/a	n/a	n/a	n/a	Italy	n/a	n/a	n/a	n/a	Lublin	n/a	n/a	n/a	n/a	Neth-Bel-France	1.52	0.35	6.57	0.57	North Germany	n/a	n/a	n/a
rs17221417	Serbia	1.57	0.93	2.64	0.09	Romania	n/a	n/a	n/a	n/a	Central Germany	0.86	0.32	2.28	0.76	Czech Republic	0.37	0.04	3.16	0.35	England	0.97	0.19	5.06	0.97	Gdansk	n/a	n/a	n/a	n/a	Italy	0.78	0.23	2.69	0.69	Lublin	0.45	0.11	1.84	0.26	Neth-Bel-France	2.13	0.75	6.06	0.15	North Germany	0.72	0.23	2.29
rs1799724	Serbia	0.78	0.44	1.39	0.4	Romania	n/a	n/a	n/a	n/a	Central Germany	0.54	0.16	1.78	0.31	Czech Republic	n/a	n/a	n/a	n/a	England	n/a	n/a	n/a	n/a	Gdansk	n/a	n/a	n/a	n/a	Italy	0.7	0.18	2.67	0.6	Lublin	0.19	0.03	1.17	0.07	Neth-Bel-France	0.43	0.15	1.21	0.11	North Germany	0.84	0.23	3
rs1799864	Serbia	1.46	0.65	3.26	0.36	Romania	0.08	0	34.24	0.38	Central Germany	0.38	0.1	1.37	0.14	Czech Republic	0.65	0.13	3.14	0.58	England	1.05	0.1	10.72	0.97	Gdansk	n/a	0	n/a	n/a	Italy	0.67	0.18	2.49	0.54	Lublin	0.96	0.11	8.36	0.97	Neth-Bel-France	1.94	0.24	15.89	0.53	North Germany	2.35	0.29	18.84
rs1799865	Serbia	1.43	0.85	2.43	0.18	Romania	n/a	n/a	n/a	n/a	Central Germany	1.16	0.43	3.1	0.77	Czech Republic	1.05	0.21	5.27	0.96	England	0.41	0.09	1.91	0.23	Gdansk	n/a	n/a	n/a	n/a	Italy	0.79	0.27	2.26	0.65	Lublin	0.45	0.12	1.7	0.23	Neth-Bel-France	0.76	0.26	2.22	0.61	North Germany	0.6	0.22	1.6
rs1799964	Serbia	0.97	0.5	1.87	0.93	Romania	n/a	n/a	n/a	n/a	Central Germany	6.54	0.8	53.34	0.08	Czech Republic	0.8	0.16	3.93	0.78	England	n/a	n/a	n/a	n/a	Gdansk	n/a	0	n/a	n/a	Italy	3.41	0.38	31	0.27	Lublin	2.79	0.57	13.53	0.2	Neth-Bel-France	2.33	0.49	11.19	0.28	North Germany	0.89	0.27	2.89
rs1799988	Serbia	0.69	0.42	1.13	0.14	Romania	0.02	0	15.64	0.21	Central Germany	0.61	0.23	1.64	0.32	Czech Republic	0.42	0.08	2.25	0.3	England	1.37	0.34	5.49	0.64	Gdansk	n/a	n/a	n/a	n/a	Italy	0.77	0.29	2.06	0.6	Lublin	0.53	0.15	1.94	0.33	Neth-Bel-France	1.02	0.38	2.72	0.96	North Germany	1.64	0.63	4.27
rs1800024	Serbia	0.71	0.3	1.64	0.42	Romania	n/a	n/a	n/a	n/a	Central Germany	2.69	0.74	9.75	0.13	Czech Republic	1.55	0.32	7.52	0.58	England	0.95	0.09	9.78	0.97	Gdansk	n/a	0	n/a	n/a	Italy	0.88	0.18	4.24	0.87	Lublin	1.05	0.12	9.15	0.97	Neth-Bel-France	0.37	0.04	3.31	0.37	North Germany	0.47	0.06	3.71
rs1800471	Serbia	n/a	n/a	n/a	n/a	Romania	n/a	n/a	n/a	n/a	Central Germany	2.06	0.28	15.26	0.48	Czech Republic	n/a	n/a	n/a	n/a	England	n/a	n/a	n/a	n/a	Gdansk	n/a	n/a	n/a	n/a	Italy	1.12	0.15	8.38	0.91	Lublin	n/a	n/a	n/a	n/a	Neth-Bel-France	n/a	n/a	n/a	n/a	North Germany	2.82	0.34	23.46
rs1800587	Serbia	0.96	0.55	1.67	0.88	Romania	n/a	n/a	n/a	n/a	Central Germany	3.25	0.87	12.18	0.08	Czech Republic	1.36	0.33	5.61	0.66	England	0.75	0.12	4.65	0.74	Gdansk	n/a	n/a	n/a	n/a	Italy	0.64	0.19	2.11	0.46	Lublin	1.78	0.43	7.31	0.42	Neth-Bel-France	0.76	0.28	2.07	0.59	North Germany	1.2	0.44	3.25
rs1800629	Serbia	0.55	0.26	1.14	0.11	Romania	n/a	n/a	n/a	n/a	Central Germany	0.92	0.28	3.07	0.9	Czech Republic	0.53	0.09	3.05	0.47	England	2.44	0.47	12.73	0.26	Gdansk	n/a	0	n/a	n/a	Italy	0.72	0.13	4.05	0.7	Lublin	1.27	0.31	5.22	0.74	Neth-Bel-France	n/a	n/a	n/a	n/a	North Germany	0.75	0.21	2.68
rs1800630	Serbia	1.13	0.56	2.24	0.74	Romania	n/a	n/a	n/a	n/a	Central Germany	0.26	0.03	2.04	0.2	Czech Republic	n/a	n/a	n/a	n/a	England	n/a	n/a	n/a	n/a	Gdansk	n/a	0	n/a	n/a	Italy	0.4	0.04	3.62	0.41	Lublin	0.6	0.1	3.6	0.57	Neth-Bel-France	0.28	0.03	2.3	0.23	North Germany	0.97	0.26	3.56
rs1800795	Serbia	1.03	0.62	1.72	0.9	Romania	n/a	n/a	n/a	n/a	Central Germany	1.97	0.83	4.72	0.12	Czech Republic	1.17	0.31	4.4	0.82	England	0.74	0.16	3.45	0.69	Gdansk	n/a	n/a	n/a	n/a	Italy	1.12	0.35	3.58	0.84	Lublin	0.71	0.2	2.52	0.6	Neth-Bel-France	1.01	0.35	2.87	0.99	North Germany	0.85	0.33	2.19
rs1800797	Serbia	1.19	0.71	1.98	0.52	Romania	3.49	0.19	65.6	0.37	Central Germany	0.47	0.19	1.15	0.09	Czech Republic	0.86	0.23	3.24	0.82	England	1.34	0.29	6.21	0.69	Gdansk	n/a	n/a	n/a	n/a	Italy	1.37	0.46	4.09	0.57	Lublin	1.4	0.39	5.02	0.6	Neth-Bel-France	0.66	0.25	1.75	0.4	North Germany	0.99	0.4	2.45
rs1800871	Serbia	0.95	0.55	1.65	0.87	Romania	n/a	n/a	n/a	n/a	Central Germany	0.89	0.33	2.44	0.82	Czech Republic	0.56	0.13	2.36	0.42	England	n/a	n/a	n/a	n/a	Gdansk	n/a	n/a	n/a	n/a	Italy	1.1	0.32	3.74	0.88	Lublin	0.28	0.08	1.01	0.05	Neth-Bel-France	0.99	0.33	2.99	0.98	North Germany	0.82	0.29	2.32
rs1800872	Serbia	1.13	0.66	1.94	0.65	Romania	n/a	n/a	n/a	n/a	Central Germany	1.1	0.4	3.02	0.86	Czech Republic	1.78	0.42	7.44	0.42	England	n/a	n/a	n/a	n/a	Gdansk	n/a	0	n/a	n/a	Italy	0.89	0.26	3.07	0.86	Lublin	3.62	0.99	13.22	0.05	Neth-Bel-France	1.32	0.47	3.73	0.59	North Germany	1.19	0.42	3.38
rs1861759	Serbia	1.06	0.65	1.75	0.81	Romania	0.21	0	12.56	0.43	Central Germany	0.96	0.39	2.38	0.94	Czech Republic	0.33	0.08	1.43	0.13	England	1.08	0.26	4.44	0.91	Gdansk	0.8	0.02	38.73	0.91	Italy	0.33	0.1	1.16	0.08	Lublin	1.01	0.31	3.35	0.98	Neth-Bel-France	0.95	0.36	2.55	0.92	North Germany	0.74	0.29	1.94
rs1869133	Serbia	1.15	0.59	2.23	0.68	Romania	n/a	n/a	n/a	n/a	Central Germany	0.3	0.11	0.79	0.01	Czech Republic	n/a	n/a	n/a	n/a	England	n/a	n/a	n/a	n/a	Gdansk	n/a	n/a	n/a	n/a	Italy	0.33	0.1	1.13	0.08	Lublin	0.84	0.21	3.39	0.8	Neth-Bel-France	0.37	0.11	1.24	0.1	North Germany	1.64	0.42	6.49
rs1869135	Serbia	1.23	0.63	2.39	0.54	Romania	n/a	n/a	n/a	n/a	Central Germany	0.3	0.11	0.78	0.01	Czech Republic	n/a	n/a	n/a	n/a	England	n/a	n/a	n/a	n/a	Gdansk	n/a	n/a	n/a	n/a	Italy	0.33	0.1	1.13	0.08	Lublin	0.86	0.21	3.5	0.83	Neth-Bel-France	0.38	0.11	1.29	0.12	North Germany	1.93	0.48	7.78
rs187238	Serbia	1.52	0.83	2.78	0.18	Romania	0.31	0.03	3.38	0.31	Central Germany	1.65	0.51	5.32	0.4	Czech Republic	0.74	0.17	3.19	0.68	England	n/a	n/a	n/a	n/a	Gdansk	n/a	n/a	n/a	n/a	Italy	2.76	0.63	12.01	0.17	Lublin	0.33	0.08	1.41	0.13	Neth-Bel-France	1.24	0.36	4.29	0.73	North Germany	2.43	0.58	10.17
rs1891467	Serbia	0.82	0.46	1.49	0.52	Romania	0.3	0.01	6.44	0.41	Central Germany	0.82	0.25	2.63	0.73	Czech Republic	n/a	n/a	n/a	n/a	England	1.08	0.19	6.2	0.93	Gdansk	n/a	0	n/a	n/a	Italy	0.28	0.05	1.48	0.13	Lublin	0.9	0.19	4.2	0.89	Neth-Bel-France	1.78	0.57	5.54	0.32	North Germany	1.6	0.51	4.98
rs189667	Serbia	1.57	0.86	2.87	0.14	Romania	1.16	0.14	9.55	0.89	Central Germany	1.59	0.5	5.02	0.43	Czech Republic	0.75	0.17	3.27	0.7	England	n/a	n/a	n/a	n/a	Gdansk	n/a	n/a	n/a	n/a	Italy	2.9	0.67	12.52	0.15	Lublin	0.19	0.04	0.95	0.04	Neth-Bel-France	1.24	0.36	4.24	0.73	North Germany	2.4	0.58	9.94
rs1919364	Serbia	0.9	0.56	1.46	0.67	Romania	0.28	0.01	9.45	0.45	Central Germany	1.06	0.42	2.67	0.91	Czech Republic	3.77	0.82	17.36	0.08	England	3.37	0.49	22.94	0.19	Gdansk	n/a	0	n/a	n/a	Italy	0.77	0.27	2.19	0.61	Lublin	0.66	0.2	2.16	0.49	Neth-Bel-France	0.95	0.36	2.56	0.92	North Germany	0.92	0.36	2.37
rs1946518	Serbia	0.57	0.34	0.96	0.03	Romania	1.55	0.13	18.09	0.71	Central Germany	0.83	0.33	2.04	0.68	Czech Republic	1.93	0.36	10.29	0.43	England	2.2	0.48	10.09	0.28	Gdansk	n/a	0	n/a	n/a	Italy	1.19	0.42	3.36	0.74	Lublin	2.46	0.57	10.52	0.22	Neth-Bel-France	1.05	0.38	2.92	0.93	North Germany	0.6	0.22	1.64
rs1953600	Serbia	1.52	0.9	2.56	0.12	Romania	n/a	n/a	n/a	n/a	Central Germany	0.71	0.3	1.68	0.43	Czech Republic	0.84	0.17	4.11	0.82	England	n/a	n/a	n/a	n/a	Gdansk	0.26	0.01	11.44	0.47	Italy	2.05	0.53	7.97	0.29	Lublin	1.29	0.38	4.35	0.68	Neth-Bel-France	0.72	0.23	2.28	0.57	North Germany	0.89	0.33	2.4
rs2015086	Serbia	0.43	0.17	1.1	0.08	Romania	n/a	n/a	n/a	n/a	Central Germany	1.14	0.29	4.5	0.85	Czech Republic	n/a	n/a	n/a	n/a	England	n/a	n/a	n/a	n/a	Gdansk	n/a	n/a	n/a	n/a	Italy	2.42	0.58	10.18	0.22	Lublin	0.66	0.09	5.06	0.68	Neth-Bel-France	n/a	n/a	n/a	n/a	North Germany	0.21	0.03	1.6
rs2040388	Serbia	0.57	0.35	0.93	0.02	Romania	0.08	0	6.43	0.22	Central Germany	0.88	0.34	2.3	0.8	Czech Republic	0.71	0.18	2.76	0.62	England	1.49	0.32	6.85	0.59	Gdansk	n/a	n/a	n/a	n/a	Italy	0.86	0.28	2.67	0.79	Lublin	0.99	0.29	3.32	0.98	Neth-Bel-France	0.7	0.26	1.91	0.48	North Germany	1.18	0.44	3.21
rs2071746	Serbia	0.86	0.53	1.4	0.54	Romania	0.5	0.02	15.12	0.67	Central Germany	0.88	0.35	2.25	0.79	Czech Republic	0.81	0.24	2.79	0.73	England	1.52	0.31	7.55	0.59	Gdansk	n/a	n/a	n/a	n/a	Italy	0.92	0.32	2.64	0.88	Lublin	0.96	0.29	3.19	0.95	Neth-Bel-France	0.68	0.22	2.07	0.49	North Germany	1.14	0.45	2.87
rs2075800	Serbia	1.04	0.63	1.73	0.87	Romania	0.67	0.02	27.92	0.82	Central Germany	1.51	0.61	3.76	0.37	Czech Republic	1.86	0.4	8.53	0.42	England	0.32	0.04	2.55	0.26	Gdansk	n/a	0	n/a	n/a	Italy	0.89	0.29	2.75	0.84	Lublin	0.77	0.2	2.94	0.7	Neth-Bel-France	1.39	0.49	3.96	0.53	North Germany	0.86	0.31	2.35
rs2076530	Serbia	1.27	0.75	2.14	0.37	Romania	5.15	0.29	93.04	0.24	Central Germany	1.14	0.41	3.19	0.8	Czech Republic	0.69	0.12	3.98	0.67	England	0.28	0.02	3.13	0.28	Gdansk	n/a	n/a	n/a	n/a	Italy	1.19	0.43	3.34	0.73	Lublin	1.13	0.35	3.67	0.84	Neth-Bel-France	1.5	0.53	4.24	0.44	North Germany	1.07	0.39	2.95
rs2125489	Serbia	0.83	0.33	2.12	0.7	Romania	n/a	n/a	n/a	n/a	Central Germany	0.57	0.07	4.55	0.59	Czech Republic	n/a	n/a	n/a	n/a	England	n/a	n/a	n/a	n/a	Gdansk	n/a	n/a	n/a	n/a	Italy	2.28	0.55	9.49	0.25	Lublin	2.33	0.68	8.06	0.18	Neth-Bel-France	3	0.8	11.17	0.1	North Germany	n/a	n/a	n/a
rs2206593	Serbia	0.44	0.11	1.86	0.27	Romania	n/a	n/a	n/a	n/a	Central Germany	n/a	n/a	n/a	n/a	Czech Republic	n/a	n/a	n/a	n/a	England	n/a	n/a	n/a	n/a	Gdansk	n/a	n/a	n/a	n/a	Italy	n/a	n/a	n/a	n/a	Lublin	n/a	n/a	n/a	n/a	Neth-Bel-France	n/a	n/a	n/a	n/a	North Germany	3.55	1.11	11.3
rs2227956	Serbia	1.01	0.44	2.33	0.98	Romania	n/a	n/a	n/a	n/a	Central Germany	0.34	0.07	1.6	0.17	Czech Republic	1.34	0.25	7.29	0.73	England	n/a	n/a	n/a	n/a	Gdansk	n/a	n/a	n/a	n/a	Italy	1.47	0.29	7.38	0.64	Lublin	0.68	0.13	3.48	0.64	Neth-Bel-France	2.7	0.88	8.26	0.08	North Germany	1.81	0.56	5.89
rs2233406	Serbia	1.36	0.8	2.29	0.25	Romania	1.18	0.04	37.78	0.92	Central Germany	3.05	1.12	8.29	0.03	Czech Republic	0.33	0.03	3.32	0.34	England	n/a	n/a	n/a	n/a	Gdansk	n/a	n/a	n/a	n/a	Italy	0.58	0.15	2.24	0.43	Lublin	2.81	0.81	9.76	0.1	Neth-Bel-France	1.46	0.56	3.81	0.44	North Germany	0.72	0.22	2.34
rs2233409	Serbia	0.72	0.41	1.26	0.25	Romania	0.85	0.03	27.17	0.92	Central Germany	0.2	0.06	0.63	0.01	Czech Republic	2.2	0.22	22.14	0.49	England	n/a	n/a	n/a	n/a	Gdansk	n/a	0	n/a	n/a	Italy	1.99	0.42	9.33	0.38	Lublin	0.4	0.12	1.35	0.14	Neth-Bel-France	0.49	0.18	1.3	0.15	North Germany	0.89	0.28	2.85
rs223498	Serbia	0.88	0.54	1.45	0.62	Romania	1.18	0.04	33.41	0.92	Central Germany	0.48	0.19	1.21	0.12	Czech Republic	0.82	0.21	3.25	0.77	England	1.84	0.29	11.48	0.49	Gdansk	n/a	0	n/a	n/a	Italy	1.31	0.44	3.91	0.63	Lublin	0.74	0.22	2.46	0.61	Neth-Bel-France	0.36	0.12	1.07	0.06	North Germany	1.6	0.6	4.25
rs2279015	Serbia	0.91	0.54	1.53	0.72	Romania	n/a	n/a	n/a	n/a	Central Germany	0.73	0.27	1.99	0.53	Czech Republic	0.38	0.06	2.19	0.26	England	1.22	0.3	5.03	0.77	Gdansk	n/a	n/a	n/a	n/a	Italy	0.96	0.33	2.83	0.94	Lublin	2.76	0.86	8.93	0.09	Neth-Bel-France	0.85	0.3	2.4	0.75	North Germany	1.57	0.6	4.11
rs2303542	Serbia	1.13	0.69	1.83	0.63	Romania	0.43	0.01	18.1	0.63	Central Germany	1.46	0.56	3.83	0.44	Czech Republic	0.87	0.25	2.98	0.82	England	2.07	0.36	12.01	0.39	Gdansk	0.16	0	65.85	0.54	Italy	0.65	0.22	1.93	0.43	Lublin	1.25	0.38	4.09	0.71	Neth-Bel-France	0.61	0.23	1.59	0.31	North Germany	1.65	0.68	3.99
rs2430561	Serbia	0.9	0.55	1.48	0.68	Romania	n/a	n/a	n/a	n/a	Central Germany	1.93	0.76	4.89	0.16	Czech Republic	5.37	1.01	28.67	0.04	England	1.97	0.37	10.34	0.4	Gdansk	n/a	0	n/a	n/a	Italy	1.56	0.52	4.71	0.43	Lublin	0.66	0.22	1.98	0.45	Neth-Bel-France	0.78	0.31	1.98	0.59	North Germany	1.22	0.49	2.99
rs2569190	Serbia	0.88	0.54	1.42	0.6	Romania	3.73	0.22	64.72	0.33	Central Germany	3.79	1.19	12.04	0.02	Czech Republic	7.81	0.84	72.93	0.07	England	1	0.17	6	1	Gdansk	0.25	0	56.04	0.61	Italy	0.49	0.15	1.56	0.22	Lublin	1.19	0.4	3.54	0.75	Neth-Bel-France	0.91	0.38	2.21	0.84	North Germany	3.41	1.05	11.08
rs2573346	Serbia	0.65	0.38	1.09	0.1	Romania	n/a	n/a	n/a	n/a	Central Germany	1.28	0.53	3.09	0.57	Czech Republic	1.19	0.24	5.85	0.82	England	0.1	0.01	1.74	0.1	Gdansk	n/a	n/a	n/a	n/a	Italy	0.46	0.12	1.81	0.26	Lublin	0.71	0.21	2.48	0.59	Neth-Bel-France	1.46	0.44	4.82	0.53	North Germany	1.1	0.4	2.97
rs2595613	Serbia	1.04	0.36	3	0.94	Romania	n/a	n/a	n/a	n/a	Central Germany	0.56	0.07	4.34	0.58	Czech Republic	n/a	n/a	n/a	n/a	England	n/a	n/a	n/a	n/a	Gdansk	n/a	n/a	n/a	n/a	Italy	n/a	n/a	n/a	n/a	Lublin	n/a	n/a	n/a	n/a	Neth-Bel-France	n/a	n/a	n/a	n/a	North Germany	n/a	n/a	n/a
rs2734225	Serbia	0.96	0.59	1.56	0.87	Romania	0.36	0.02	5.77	0.44	Central Germany	0.09	0.01	0.72	0.02	Czech Republic	0.93	0.18	4.88	0.93	England	1.04	0.29	3.78	0.94	Gdansk	n/a	n/a	n/a	n/a	Italy	0.44	0.14	1.44	0.17	Lublin	0.81	0.22	3.06	0.76	Neth-Bel-France	0.89	0.31	2.6	0.84	North Germany	0.73	0.26	2.04
rs2784773	Serbia	0.89	0.54	1.48	0.66	Romania	0.2	0.01	8.2	0.37	Central Germany	1.26	0.54	2.94	0.6	Czech Republic	1.65	0.33	8.32	0.53	England	1.43	0.34	6.12	0.61	Gdansk	n/a	n/a	n/a	n/a	Italy	1.02	0.3	3.47	0.97	Lublin	0.94	0.33	2.73	0.91	Neth-Bel-France	1.31	0.47	3.64	0.6	North Germany	1.87	0.69	5.07
rs2796813	Serbia	1.15	0.69	1.89	0.6	Romania	0.93	0.1	8.89	0.94	Central Germany	1	0.39	2.57	1	Czech Republic	2.51	0.44	14.15	0.29	England	0.83	0.16	4.41	0.82	Gdansk	n/a	n/a	n/a	n/a	Italy	3.44	0.92	12.77	0.06	Lublin	1.54	0.46	5.13	0.48	Neth-Bel-France	0.44	0.17	1.15	0.09	North Germany	0.62	0.24	1.55
rs2891	Serbia	0.96	0.6	1.54	0.87	Romania	1.3	0.04	41.12	0.87	Central Germany	0.2	0.06	0.63	0.01	Czech Republic	0.72	0.19	2.7	0.61	England	0.57	0.13	2.44	0.43	Gdansk	n/a	0	n/a	n/a	Italy	0.82	0.3	2.3	0.71	Lublin	0.89	0.3	2.62	0.83	Neth-Bel-France	1.93	0.7	5.26	0.2	North Germany	1.18	0.45	3.07
rs3024505	Serbia	1.35	0.71	2.56	0.36	Romania	n/a	n/a	n/a	n/a	Central Germany	0.89	0.24	3.29	0.86	Czech Republic	2.06	0.39	10.92	0.38	England	1.89	0.29	12.15	0.48	Gdansk	n/a	n/a	n/a	n/a	Italy	0.82	0.16	4.29	0.81	Lublin	0.84	0.11	6.2	0.87	Neth-Bel-France	0.6	0.14	2.62	0.49	North Germany	1.54	0.39	6.02
rs3025000	Serbia	1.13	0.65	1.95	0.67	Romania	n/a	n/a	n/a	n/a	Central Germany	1.51	0.53	4.27	0.43	Czech Republic	1.64	0.36	7.45	0.51	England	0.66	0.09	4.7	0.67	Gdansk	n/a	n/a	n/a	n/a	Italy	2.07	0.59	7.2	0.25	Lublin	0.39	0.13	1.19	0.09	Neth-Bel-France	0.58	0.22	1.51	0.26	North Germany	0.97	0.37	2.58
rs3087456	Serbia	n/a	n/a	n/a	n/a	Romania	1.02	0.08	13.64	0.99	Central Germany	n/a	n/a	n/a	n/a	Czech Republic	n/a	n/a	n/a	n/a	England	0.92	0.18	4.82	0.92	Gdansk	n/a	n/a	n/a	n/a	Italy	n/a	n/a	n/a	n/a	Lublin	n/a	n/a	n/a	n/a	Neth-Bel-France	n/a	n/a	n/a	n/a	North Germany	n/a	n/a	n/a
rs3093024	Serbia	1.24	0.75	2.05	0.39	Romania	2.11	0.05	82.63	0.67	Central Germany	1.6	0.67	3.84	0.28	Czech Republic	1.78	0.46	6.84	0.39	England	0.3	0.05	1.78	0.16	Gdansk	n/a	0	n/a	n/a	Italy	0.69	0.24	1.95	0.47	Lublin	0.33	0.08	1.29	0.11	Neth-Bel-France	0.87	0.32	2.4	0.79	North Germany	0.88	0.35	2.24
rs3138053	Serbia	1.42	0.84	2.38	0.19	Romania	n/a	n/a	n/a	n/a	Central Germany	2.49	0.94	6.56	0.06	Czech Republic	0.41	0.04	4.14	0.44	England	n/a	n/a	n/a	n/a	Gdansk	n/a	n/a	n/a	n/a	Italy	0.63	0.17	2.37	0.49	Lublin	3.11	0.89	10.89	0.07	Neth-Bel-France	1.56	0.59	4.15	0.36	North Germany	0.83	0.26	2.65
rs315952	Serbia	0.83	0.48	1.41	0.49	Romania	n/a	n/a	n/a	n/a	Central Germany	2.33	0.91	6	0.08	Czech Republic	0.91	0.21	3.97	0.9	England	n/a	n/a	n/a	n/a	Gdansk	n/a	0	n/a	n/a	Italy	0.56	0.13	2.48	0.44	Lublin	0.98	0.29	3.36	0.97	Neth-Bel-France	1.43	0.52	3.97	0.49	North Germany	1.32	0.5	3.46
rs3775291	Serbia	0.77	0.45	1.33	0.35	Romania	2.13	0.17	26.47	0.53	Central Germany	0.34	0.1	1.11	0.07	Czech Republic	0.83	0.22	3.1	0.77	England	2.2	0.16	29.51	0.53	Gdansk	n/a	n/a	n/a	n/a	Italy	0.92	0.28	2.95	0.88	Lublin	0.81	0.23	2.9	0.74	Neth-Bel-France	0.59	0.2	1.78	0.35	North Germany	1.73	0.65	4.59
rs3800018	Serbia	1.51	0.83	2.76	0.18	Romania	n/a	n/a	n/a	n/a	Central Germany	1.25	0.38	4.1	0.71	Czech Republic	n/a	n/a	n/a	n/a	England	0.56	0.05	6.41	0.63	Gdansk	n/a	n/a	n/a	n/a	Italy	1.81	0.64	5.14	0.26	Lublin	0.55	0.06	5.08	0.59	Neth-Bel-France	1.39	0.37	5.16	0.62	North Germany	0.34	0.04	2.65
rs3917165	Serbia	0.61	0.25	1.48	0.28	Romania	n/a	n/a	n/a	n/a	Central Germany	n/a	n/a	n/a	n/a	Czech Republic	n/a	n/a	n/a	n/a	England	n/a	n/a	n/a	n/a	Gdansk	n/a	n/a	n/a	n/a	Italy	n/a	n/a	n/a	n/a	Lublin	1.74	0.22	13.79	0.59	Neth-Bel-France	n/a	n/a	n/a	n/a	North Germany	1.15	0.14	9.44
rs3917200	Serbia	0.75	0.23	2.48	0.64	Romania	n/a	n/a	n/a	n/a	Central Germany	n/a	n/a	n/a	n/a	Czech Republic	n/a	n/a	n/a	n/a	England	n/a	n/a	n/a	n/a	Gdansk	n/a	n/a	n/a	n/a	Italy	2.07	0.51	8.36	0.3	Lublin	1.01	0.22	4.56	0.99	Neth-Bel-France	n/a	n/a	n/a	n/a	North Germany	0.62	0.08	4.58
rs3918241	Serbia	1.18	0.56	2.49	0.66	Romania	n/a	n/a	n/a	n/a	Central Germany	0.75	0.19	2.92	0.68	Czech Republic	0.23	0.04	1.5	0.12	England	0.79	0.12	5.02	0.79	Gdansk	n/a	n/a	n/a	n/a	Italy	n/a	n/a	n/a	n/a	Lublin	1.8	0.21	15.32	0.58	Neth-Bel-France	0.79	0.21	3.03	0.73	North Germany	n/a	n/a	n/a
rs4143332	Serbia	0.51	0.22	1.22	0.13	Romania	n/a	n/a	n/a	n/a	Central Germany	0.35	0.04	2.81	0.32	Czech Republic	n/a	n/a	n/a	n/a	England	3.01	0.31	28.89	0.31	Gdansk	n/a	0	n/a	n/a	Italy	3.18	0.74	13.6	0.12	Lublin	0.67	0.08	5.74	0.72	Neth-Bel-France	n/a	n/a	n/a	n/a	North Germany	0.36	0.05	2.75
rs4341	Serbia	1.08	0.64	1.81	0.77	Romania	n/a	n/a	n/a	n/a	Central Germany	1.39	0.56	3.45	0.48	Czech Republic	1.18	0.29	4.77	0.82	England	0.19	0.03	1.32	0.08	Gdansk	n/a	n/a	n/a	n/a	Italy	1.58	0.49	5.11	0.44	Lublin	1.52	0.46	5.05	0.49	Neth-Bel-France	0.43	0.14	1.34	0.14	North Germany	0.62	0.23	1.67
rs4342	Serbia	1.07	0.64	1.79	0.8	Romania	n/a	n/a	n/a	n/a	Central Germany	1.2	0.47	3.03	0.7	Czech Republic	1.13	0.27	4.77	0.87	England	0.19	0.03	1.32	0.08	Gdansk	n/a	n/a	n/a	n/a	Italy	1.53	0.46	5	0.48	Lublin	1.63	0.48	5.56	0.43	Neth-Bel-France	0.39	0.12	1.26	0.11	North Germany	0.62	0.22	1.69
rs4343	Serbia	0.89	0.53	1.5	0.67	Romania	n/a	n/a	n/a	n/a	Central Germany	1.13	0.48	2.64	0.78	Czech Republic	0.85	0.21	3.44	0.82	England	5.14	0.76	34.98	0.08	Gdansk	n/a	0	n/a	n/a	Italy	0.61	0.19	1.94	0.4	Lublin	0.63	0.19	2.1	0.44	Neth-Bel-France	2.34	0.75	7.26	0.14	North Germany	1.55	0.58	4.13
rs4363	Serbia	1.15	0.69	1.93	0.59	Romania	n/a	n/a	n/a	n/a	Central Germany	0.98	0.4	2.41	0.97	Czech Republic	1.22	0.3	4.85	0.78	England	0.44	0.09	2.29	0.3	Gdansk	n/a	n/a	n/a	n/a	Italy	1.11	0.36	3.48	0.85	Lublin	1.61	0.48	5.38	0.43	Neth-Bel-France	0.39	0.12	1.27	0.11	North Germany	0.61	0.23	1.65
rs439154	Serbia	1.65	1	2.71	0.05	Romania	n/a	n/a	n/a	n/a	Central Germany	1.34	0.52	3.46	0.55	Czech Republic	0.32	0.04	2.26	0.24	England	4.08	0.52	31.88	0.16	Gdansk	n/a	n/a	n/a	n/a	Italy	0.29	0.08	1.11	0.07	Lublin	1.08	0.34	3.42	0.89	Neth-Bel-France	1.11	0.4	3.04	0.84	North Germany	0.59	0.21	1.69
rs454078	Serbia	2.3	1.36	3.9	0.00197	Romania	n/a	n/a	n/a	n/a	Central Germany	0.58	0.18	1.84	0.35	Czech Republic	0.3	0.03	3.28	0.31	England	1.42	0.19	10.77	0.72	Gdansk	n/a	n/a	n/a	n/a	Italy	0.48	0.11	2.05	0.32	Lublin	2.17	0.64	7.35	0.21	Neth-Bel-France	0.76	0.21	2.72	0.67	North Germany	0.72	0.22	2.4
rs4754	Serbia	1.16	0.69	1.96	0.58	Romania	0.59	0.03	13.86	0.73	Central Germany	0.81	0.29	2.27	0.68	Czech Republic	1.13	0.27	4.78	0.86	England	0.77	0.12	4.97	0.77	Gdansk	n/a	n/a	n/a	n/a	Italy	0.55	0.14	2.1	0.37	Lublin	0.56	0.14	2.28	0.41	Neth-Bel-France	1.42	0.48	4.2	0.52	North Germany	1.65	0.57	4.79
rs479777	Serbia	1.06	0.6	1.9	0.83	Romania	0.23	0.01	3.55	0.26	Central Germany	2.55	0.73	8.85	0.14	Czech Republic	0.75	0.15	3.83	0.72	England	0.12	0.01	1.55	0.09	Gdansk	n/a	0	n/a	n/a	Italy	0.71	0.25	2.06	0.53	Lublin	0.45	0.15	1.4	0.16	Neth-Bel-France	0.86	0.31	2.38	0.77	North Germany	0.75	0.28	1.98
rs4845624	Serbia	0.79	0.48	1.29	0.34	Romania	0.34	0.02	7.24	0.46	Central Germany	1.23	0.5	3.03	0.65	Czech Republic	0.79	0.2	3.12	0.73	England	2.1	0.37	11.8	0.37	Gdansk	n/a	0	n/a	n/a	Italy	1.1	0.39	3.04	0.86	Lublin	0.89	0.25	3.21	0.86	Neth-Bel-France	0.55	0.17	1.79	0.32	North Germany	1.21	0.45	3.25
rs4921492	Serbia	1.68	1	2.8	0.05	Romania	0.41	0.02	10.68	0.57	Central Germany	0.99	0.36	2.67	0.98	Czech Republic	0.8	0.14	4.52	0.79	England	1.28	0.21	7.93	0.78	Gdansk	n/a	n/a	n/a	n/a	Italy	0.41	0.11	1.54	0.18	Lublin	0.8	0.25	2.55	0.7	Neth-Bel-France	0.5	0.16	1.52	0.22	North Germany	0.68	0.25	1.81
rs4986790	Serbia	0.42	0.1	1.76	0.23	Romania	n/a	n/a	n/a	n/a	Central Germany	n/a	n/a	n/a	n/a	Czech Republic	n/a	n/a	n/a	n/a	England	n/a	n/a	n/a	n/a	Gdansk	n/a	n/a	n/a	n/a	Italy	n/a	n/a	n/a	n/a	Lublin	n/a	n/a	n/a	n/a	Neth-Bel-France	0.6	0.08	4.36	0.61	North Germany	n/a	n/a	n/a
rs4986791	Serbia	0.8	0.28	2.26	0.67	Romania	n/a	n/a	n/a	n/a	Central Germany	n/a	n/a	n/a	n/a	Czech Republic	n/a	n/a	n/a	n/a	England	n/a	n/a	n/a	n/a	Gdansk	n/a	n/a	n/a	n/a	Italy	n/a	n/a	n/a	n/a	Lublin	n/a	n/a	n/a	n/a	Neth-Bel-France	0.6	0.08	4.36	0.61	North Germany	n/a	n/a	n/a
rs5007259	Serbia	0.47	0.28	0.78	0.00351	Romania	0.19	0.01	3.54	0.24	Central Germany	1.39	0.49	3.93	0.53	Czech Republic	0.59	0.11	3.1	0.52	England	0.91	0.23	3.55	0.89	Gdansk	n/a	0	n/a	n/a	Italy	0.95	0.33	2.79	0.93	Lublin	0.51	0.14	1.81	0.29	Neth-Bel-France	0.82	0.29	2.29	0.7	North Germany	0.81	0.28	2.33
rs5186	Serbia	0.79	0.48	1.31	0.36	Romania	n/a	n/a	n/a	n/a	Central Germany	0.4	0.16	0.98	0.04	Czech Republic	0.72	0.18	2.86	0.64	England	n/a	n/a	n/a	n/a	Gdansk	n/a	n/a	n/a	n/a	Italy	2.52	0.48	13.23	0.27	Lublin	0.61	0.16	2.28	0.46	Neth-Bel-France	0.35	0.12	0.96	0.04	North Germany	2.2	0.65	7.46
rs5275	Serbia	0.82	0.48	1.39	0.46	Romania	n/a	n/a	n/a	n/a	Central Germany	1.52	0.57	4.05	0.39	Czech Republic	0.33	0.07	1.63	0.16	England	0.21	0.01	3.84	0.27	Gdansk	n/a	n/a	n/a	n/a	Italy	0.69	0.2	2.4	0.55	Lublin	2.18	0.47	10.15	0.31	Neth-Bel-France	1.12	0.36	3.48	0.84	North Germany	1.1	0.39	3.14
rs5277	Serbia	1.43	0.68	2.98	0.34	Romania	n/a	n/a	n/a	n/a	Central Germany	1.72	0.37	8.08	0.49	Czech Republic	2.06	0.2	20.85	0.53	England	n/a	n/a	n/a	n/a	Gdansk	n/a	n/a	n/a	n/a	Italy	1.78	0.35	9.18	0.48	Lublin	0.54	0.13	2.28	0.4	Neth-Bel-France	0.65	0.17	2.49	0.53	North Germany	3.9	0.49	31.01
rs6091737	Serbia	1.52	0.84	2.75	0.16	Romania	0.1	0	18.39	0.35	Central Germany	0.67	0.23	1.89	0.44	Czech Republic	n/a	n/a	n/a	n/a	England	0.16	0.02	1.19	0.06	Gdansk	n/a	n/a	n/a	n/a	Italy	0.48	0.19	1.22	0.12	Lublin	1.09	0.31	3.83	0.89	Neth-Bel-France	1.36	0.42	4.42	0.61	North Germany	0.67	0.24	1.84
rs653178	Serbia	0.72	0.44	1.18	0.19	Romania	n/a	n/a	n/a	n/a	Central Germany	2.32	0.87	6.23	0.09	Czech Republic	0.56	0.12	2.6	0.45	England	0.22	0.03	1.62	0.12	Gdansk	n/a	n/a	n/a	n/a	Italy	0.49	0.17	1.47	0.2	Lublin	0.51	0.15	1.76	0.28	Neth-Bel-France	0.81	0.3	2.14	0.66	North Germany	0.87	0.3	2.53
rs6585989	Serbia	1.59	0.98	2.56	0.06	Romania	0.54	0.03	9.49	0.65	Central Germany	0.83	0.32	2.16	0.7	Czech Republic	0.4	0.08	1.93	0.24	England	1.01	0.12	8.55	0.99	Gdansk	n/a	n/a	n/a	n/a	Italy	2.78	0.97	8.02	0.06	Lublin	1.41	0.45	4.42	0.56	Neth-Bel-France	0.5	0.13	1.87	0.3	North Germany	0.89	0.36	2.15
rs671976	Serbia	0.92	0.56	1.5	0.73	Romania	0.58	0.03	12.02	0.71	Central Germany	1	0.41	2.39	0.99	Czech Republic	0.91	0.18	4.65	0.91	England	3.79	0.55	25.97	0.15	Gdansk	n/a	n/a	n/a	n/a	Italy	1.35	0.49	3.68	0.56	Lublin	1.02	0.34	3.06	0.97	Neth-Bel-France	0.91	0.33	2.54	0.86	North Germany	0.86	0.34	2.22
rs6748088	Serbia	0.8	0.49	1.32	0.39	Romania	0.65	0.05	9.13	0.73	Central Germany	1.62	0.57	4.57	0.36	Czech Republic	1.79	0.38	8.37	0.45	England	1.71	0.29	10.1	0.53	Gdansk	n/a	n/a	n/a	n/a	Italy	1.4	0.46	4.22	0.55	Lublin	1.75	0.36	8.55	0.48	Neth-Bel-France	0.46	0.16	1.29	0.13	North Germany	0.77	0.26	2.26
rs6800271	Serbia	0.67	0.4	1.12	0.13	Romania	0.59	0.05	6.79	0.65	Central Germany	0.94	0.33	2.64	0.9	Czech Republic	n/a	n/a	n/a	n/a	England	3.73	0.46	30.4	0.2	Gdansk	n/a	0	n/a	n/a	Italy	1.47	0.47	4.62	0.5	Lublin	0.71	0.2	2.56	0.59	Neth-Bel-France	2.73	0.94	7.93	0.06	North Germany	0.92	0.33	2.55
rs6822371	Serbia	1.05	0.65	1.71	0.85	Romania	0.71	0.05	10.59	0.79	Central Germany	1.44	0.57	3.62	0.44	Czech Republic	0.59	0.13	2.56	0.47	England	8.08	0.81	80.88	0.06	Gdansk	n/a	0	n/a	n/a	Italy	1.55	0.49	4.87	0.45	Lublin	2.09	0.58	7.57	0.25	Neth-Bel-France	0.55	0.17	1.74	0.3	North Germany	1.14	0.44	2.9
rs6969927	Serbia	0.85	0.48	1.53	0.6	Romania	2.71	0.2	36.53	0.42	Central Germany	0.31	0.07	1.41	0.13	Czech Republic	1.52	0.37	6.19	0.55	England	0.97	0.12	7.88	0.98	Gdansk	n/a	0	n/a	n/a	Italy	3.79	1.03	13.97	0.04	Lublin	1.26	0.39	4.1	0.7	Neth-Bel-France	1.09	0.37	3.21	0.88	North Germany	0.54	0.12	2.48
rs7071579	Serbia	1.43	0.89	2.28	0.14	Romania	0.23	0	15.76	0.47	Central Germany	0.78	0.33	1.84	0.57	Czech Republic	1.04	0.24	4.62	0.96	England	n/a	n/a	n/a	n/a	Gdansk	n/a	0	n/a	n/a	Italy	1	0.35	2.87	1	Lublin	1.54	0.48	4.88	0.46	Neth-Bel-France	0.73	0.25	2.12	0.56	North Germany	0.8	0.3	2.12
rs712044	Serbia	0.74	0.43	1.27	0.27	Romania	1.46	0.08	27.68	0.79	Central Germany	0.76	0.26	2.23	0.62	Czech Republic	0.98	0.24	3.99	0.98	England	n/a	n/a	n/a	n/a	Gdansk	n/a	n/a	n/a	n/a	Italy	0.72	0.17	2.99	0.65	Lublin	0.71	0.21	2.36	0.57	Neth-Bel-France	0.93	0.29	2.95	0.9	North Germany	1.58	0.57	4.37
rs7194886	Serbia	1.11	0.68	1.81	0.68	Romania	1.03	0.1	10.96	0.98	Central Germany	1.09	0.46	2.62	0.84	Czech Republic	1.85	0.48	7.2	0.36	England	1.83	0.41	8.24	0.41	Gdansk	n/a	0	n/a	n/a	Italy	0.76	0.26	2.24	0.62	Lublin	0.73	0.21	2.58	0.62	Neth-Bel-France	0.91	0.32	2.57	0.86	North Germany	1.7	0.64	4.53
rs7517847	Serbia	1.53	0.9	2.61	0.12	Romania	1.33	0.17	10.74	0.77	Central Germany	1.17	0.47	2.93	0.74	Czech Republic	1.67	0.34	8.1	0.51	England	0.52	0.09	3.15	0.45	Gdansk	0.25	0	62.19	0.62	Italy	1.7	0.55	5.25	0.35	Lublin	0.72	0.23	2.3	0.58	Neth-Bel-France	0.63	0.24	1.64	0.34	North Germany	0.61	0.21	1.71
rs7573065	Serbia	n/a	n/a	n/a	n/a	Romania	n/a	n/a	n/a	n/a	Central Germany	n/a	n/a	n/a	n/a	Czech Republic	n/a	n/a	n/a	n/a	England	n/a	n/a	n/a	n/a		n/a	n/a	n/a	n/a	Italy	n/a	n/a	n/a	n/a	Lublin	n/a	n/a	n/a	n/a	Neth-Bel-France	n/a	n/a	n/a	n/a	North Germany	n/a	n/a	n/a
rs7667298	Serbia	1.1	0.68	1.78	0.7	Romania	1.55	0.12	20.17	0.72	Central Germany	1.82	0.69	4.78	0.22	Czech Republic	0.73	0.14	3.77	0.7	England	1.95	0.4	9.45	0.38	Gdansk	n/a	n/a	n/a	n/a	Italy	1.06	0.35	3.23	0.91	Lublin	0.73	0.24	2.23	0.57	Neth-Bel-France	0.57	0.19	1.75	0.32	North Germany	1.96	0.79	4.86
rs767455	Serbia	1.69	1.01	2.82	0.04	Romania	n/a	n/a	n/a	n/a	Central Germany	0.54	0.22	1.34	0.18	Czech Republic	0.69	0.15	3.1	0.62	England	1.83	0.32	10.37	0.47	Gdansk	n/a	n/a	n/a	n/a	Italy	0.17	0.03	0.83	0.03	Lublin	0.96	0.32	2.91	0.94	Neth-Bel-France	1.55	0.5	4.77	0.44	North Germany	0.61	0.23	1.67
rs7691507	Serbia	2.45	1.09	5.51	0.03	Romania	0.29	0.02	3.92	0.32	Central Germany	0.75	0.27	2.07	0.58	Czech Republic	0.96	0.19	4.94	0.96	England	0.71	0.1	5.08	0.72	Gdansk	n/a	n/a	n/a	n/a	Italy	0.62	0.21	1.86	0.39	Lublin	4.14	0.51	33.59	0.18	Neth-Bel-France	1.23	0.34	4.35	0.75	North Germany	4.59	0.59	35.64
rs7756421	Serbia	1.55	0.85	2.8	0.15	Romania	n/a	n/a	n/a	n/a	Central Germany	1.88	0.63	5.63	0.25	Czech Republic	n/a	n/a	n/a	n/a	England	0.74	0.07	8.17	0.79	Gdansk	1.31	0.02	70.62	0.89	Italy	1.68	0.59	4.78	0.33	Lublin	0.63	0.07	5.74	0.68	Neth-Bel-France	1.45	0.36	5.76	0.6	North Germany	0.73	0.17	3.19
rs7817	Serbia	1.06	0.64	1.75	0.82	Romania	0.2	0	8.8	0.37	Central Germany	0.71	0.31	1.65	0.43	Czech Republic	1.66	0.4	6.85	0.47	England	0.76	0.13	4.36	0.75	Gdansk	n/a	n/a	n/a	n/a	Italy	1.11	0.38	3.22	0.85	Lublin	2	0.66	6.06	0.22	Neth-Bel-France	1.22	0.44	3.38	0.7	North Germany	0.9	0.35	2.29
rs833068	Serbia	1	0.59	1.7	1	Romania	0.31	0	24.3	0.57	Central Germany	1.12	0.43	2.91	0.81	Czech Republic	1.8	0.43	7.54	0.41	England	0.31	0.04	2.38	0.23	Gdansk	n/a	n/a	n/a	n/a	Italy	1.76	0.57	5.39	0.32	Lublin	0.32	0.1	0.99	0.04	Neth-Bel-France	0.66	0.24	1.77	0.4	North Germany	1.01	0.36	2.8
rs916977	Serbia	0.49	0.26	0.93	0.03	Romania	0.16	0	6.76	0.3	Central Germany	1.36	0.38	4.79	0.63	Czech Republic	1.93	0.39	9.71	0.41	England	3.23	0.47	22.46	0.21	n/a	n/a	n/a	n/a	n/a	Italy	1.68	0.55	5.19	0.36	Lublin	1.01	0.24	4.31	0.99	Neth-Bel-France	2.63	0.78	8.82	0.11	North Germany	0.56	0.09	3.48
rs9271366	Serbia	1.26	0.54	2.96	0.59	Romania	n/a	n/a	n/a	n/a	Central Germany	5.05	0.63	40.66	0.12	Czech Republic	0.46	0.08	2.51	0.36	England	n/a	n/a	n/a	n/a	n/a	n/a	n/a	n/a	n/a	Italy	1.76	0.2	15.19	0.6	Lublin	1.36	0.22	8.35	0.74	Neth-Bel-France	0.89	0.25	3.16	0.86	North Germany	0.41	0.13	1.35
rs9277542	Serbia	1.17	0.67	2.02	0.58	Romania	0.39	0.02	8.91	0.53	Central Germany	0.96	0.35	2.63	0.94	Czech Republic	2.09	0.4	10.85	0.37	England	4.44	0.37	52.77	0.21	Gdansk	n/a	n/a	n/a	n/a	Italy	1.08	0.38	3.07	0.88	Lublin	0.61	0.19	1.98	0.41	Neth-Bel-France	1.26	0.41	3.86	0.68	North Germany	0.46	0.16	1.35
rs9302752	Serbia	0.68	0.36	1.28	0.23	Romania	n/a	n/a	n/a	n/a	Central Germany	1.16	0.38	3.52	0.79	Czech Republic	1.05	0.2	5.48	0.95	England	0.35	0.03	3.52	0.34	Gdansk	n/a	n/a	n/a	n/a	Italy	0.52	0.11	2.56	0.42	Lublin	2.97	0.91	9.72	0.07	Neth-Bel-France	0.38	0.08	1.78	0.22	North Germany	0.39	0.08	1.85
rs9378264	Serbia	1.52	0.87	2.66	0.15	Romania	n/a	n/a	n/a	n/a	Central Germany	0.48	0.13	1.81	0.28	Czech Republic	n/a	n/a	n/a	n/a	England	1.1	0.12	9.87	0.93	Gdansk	n/a	n/a	n/a	n/a	Italy	1.47	0.46	4.72	0.51	Lublin	1.52	0.54	4.32	0.42	Neth-Bel-France	1.17	0.43	3.18	0.76	North Germany	0.52	0.12	2.25
[truncated: 20 more columns]

[truncated: 2 more sheets: Extrapulmonary, Musculo-skeletal-cutaneous]
